# Supplementary material for: Physical education teaching mode assisted by artificial intelligence assistant under the guidance of high-order complex network
Source: Sci Rep. 2024 Feb 19;14:4104. doi: 10.1038/s41598-024-53964-7 (PMC10876635; doi:10.1038/s41598-024-53964-7)
Supplement: Supplementary file 1 — Supplementary Information 1. [file 41598_2024_53964_MOESM1_ESM.xlsx]

## Sheet: Sheet1
		figure5							figure6							figure7
		1	41.034	47.7569	91.0322	68.7914	60.0019		1	54.4778	69.8658	59.2444	25.8767	18.6559		0.04846	2168.11	0.29585	2184.49	0.15659	13.0142
		2	38.9918	31.7501	65.1981	55.8869	48.1273		2	35.5192	53.6317	43.1452	18.7652	13.7296		1.63228	2182.78	2.66775	2182.78	1.45373	0.6908
		3	22.2943	17.9841	35.3985	21.9512	24.1953		3	14.3816	35.0844	32.4942	10.1591	7.438		3.69813	2184.52	3.71598	2178.48	2.48214	-0.94881
		4	10.9426	9.56051	22.3227	10.0811	8.5294		4	4.41092	29.3349	18.9859	5.2294	2.36808		4.61119	2175.9	4.87133	2187.98	3.35499	-5.87673
		5	8.21355	5.97166	13.0382	3.90108	3.03736		5	1.6616	21.4097	11.4672	2.07084	0.97998		7.56459	2177.65	5.91701	2184.54	3.8207	3.57724
		6	2.8928	3.40892	5.30654	1.5113	1.68427		6	0.8196	21.4097	6.94812	0.81893	0.13664		7.71507	2176.79	7.41666	2177.65	5.73207	1.11934
		7	2.05694	2.05917	4.12418	1.02192	0.6771		7	0.38281	17.8413	3.37562	0.519	0.6771		9.76817	2182.85	8.87296	2185.42	7.3343	-7.09325
		8	0.35958	0.1855	1.91127	0.70384	0.70273		8	0.35958	11.4135	1.4441	0	0		10.8138	2179.41	11.2423	2184.58	8.23846	0.71868
		9	0	0	0	0	0		9	0	6.34625	1.00731	0	0		11.9768	2186.31	11.2398	2185.44	9.5659	0.72414
		10	0	0	0	0	0		10	0	2.5027	0.70939	0	0		14.0835	2174.26	12.4461	2177.7	10.4428	-2.55993
		11	0	0	0	0	0		11	0	1.25348	0	0	0		16.0269	2167.38	14.2314	2174.26	10.7549	4.42765
		12	0	0	0	0	0		12	0	0.68184	0	0	0		16.4452	2176.01	15.7209	2170.83	12.9259	-12.4127
		13	0	0	0	0	0		13	0	0	0	0	0		18.3759	2173.44	16.7309	2179.46	13.6917	-0.90274
		14	0	0	0	0	0		14	0	0	0	0	0		20.7197	2181.22	18.8146	2175.17	15.005	-6.65077
		15	0	0	0	0	0		15	0	0	0	0	0		22.4744	2188.13	20.276	2181.21	16.0698	6.50429
									16	0	0	0	0	0		24.2903	2174.35	22.0434	2183.81	17.2255	-3.35398
									17	0	0	0	0	0		25.2927	2135.57	22.5356	2167.44	17.963	-3.35095
																25.8333	2152.81	24.4255	2128.66	19.4561	4.05245
																28.4246	2126.97	25.4023	2148.5	20.632	2.41345
																29.2484	2148.53	26.3536	2126.95	21.817	4.47311
																30.5976	2142.51	27.6875	2126.1	22.8131	-10.3173
																31.6203	2146.83	28.2231	2145.07	23.8941	-50.5868
																34.3773	2164.95	30.8858	2145.1	25.6852	18.0507
																35.2853	2158.07	31.9952	2170.11	26.3257	-21.3988
																36.3335	2153.76	32.8802	2170.98	28.6421	20.9395
																38.8227	2162.41	35.3159	2147.72	29.321	-2.89331
																39.8786	2155.52	36.8869	2166.7	30.2252	4.91863
																41.7761	2164.16	38.5422	2157.23	30.9485	-0.83183
																42.5361	2157.27	40.0087	2161.55	32.6245	20.9559
																45.0228	2166.77	41.0569	2157.25	34.3126	-12.3248
																46.372	2160.75	43.7017	2163.31	35.4865	-14.7858
																48.5093	2138.35	45.6375	2159.02	36.425	6.9989
																50.3073	2130.61	46.9102	2128.86	37.3089	6.59157
																52.2049	2139.25	47.9176	2138.35	38.4545	-7.37632
																53.98	2139.26	49.7003	2135.78	39.2213	4.54464
																55.88	2147.04	52.4956	2140.97	41.2529	-9.00866
																57.5251	2141.02	53.9723	2141.85	42.0156	1.26845
																58.4024	2144.47	54.5461	2147.89	43.4936	2.5074
																59.7643	2134.14	55.903	2139.28	44.3715	-0.3657
																62.4576	2123.82	57.6755	2140.16	45.7009	0.46168
																63.1029	2105.72	58.586	2132.4	46.8243	-22.5474
																64.9366	2085.91	60.3688	2129.83	48.368	5.40414
																65.9313	2099.71	63.59	2091.07	49.2307	-3.63341
																66.3011	2124.71	65.6967	2129.02	49.9944	7.05466
																67.7395	2138.52	67.1606	2134.2	51.7502	1.30845
																69.4356	2165.26	67.2116	2166.96	53.2171	-1.97319
																71.6341	2172.17	69.2826	2166.98	54.1213	5.83875
																73.5316	2180.81	71.7616	2179.07	56.5842	-12.2333
																74.9853	2189.44	74.2457	2189.44	57.2095	2.15281
																76.7222	2202.39	75.9749	2204.97	59.2371	-13.0443
																78.9258	2207.58	76.8625	2204.98	59.6998	-4.82326
																79.0507	2215.34	78.3238	2211.02	60.2948	-2.76602
																81.29	2208.46	79.2395	2201.55	61.7303	-18.7875
																82.6545	2197.27	80.4101	2205.87	62.6254	-14.6743
																84.1516	2191.25	81.9251	2193.81	63.5053	-16.7254
																85.006	2202.46	85.1233	2212.81	65.6803	28.078
																86.3093	2211.95	87.1178	2238.68	66.6684	9.9999
																87.5743	2234.38	89.1173	2262.84	68.0615	36.718
																88.8597	2249.91	91.2112	2255.1	68.709	0.14527
																89.8773	2255.95	92.0631	2267.18	69.7455	1.79337
																91.3209	2268.03	93.703	2262.88	71.2275	4.67617
																92.6803	2258.56	95.0062	2272.37	72.2549	2.6256
																93.5474	2265.46	97.3986	2263.77	73.2965	6.32851
																94.7512	2258.58	99.319	2264.65	74.3128	-0.24266
																95.1746	2265.48	101.275	2253.46	75.523	12.0911
																96.3452	2269.8			76.2302	-0.23478
																98.1458	2261.19			77.5708	5.1132
																100.201	2266.38			78.1577	3.88273
																101.563	2256.05			79.3155	-5.15361
																				80.9581	3.07232
																				83.2897	-8.42494
																				84.3636	8.42878
																				85.8305	5.14714
																				87.069	28.9879
																				87.6216	13.7846
																				88.651	12.556
																				89.8168	6.80736
																				91.9858	-10.855
																				92.9203	9.28587
																				93.9214	-3.44975
																				94.9791	6.82857
																				95.7176	7.24257
																				97.0178	-3.84798
																				98.5129	4.37734
																				100.283	4.38462
																				100.828	-13.6953
																				100.828	-13.6953
																				101.449	-1.36402
