# Supplementary material for: Physical education teaching mode assisted by artificial intelligence assistant under the guidance of high-order complex network
Source: Sci Rep. 2024 Feb 19;14:4104. doi: 10.1038/s41598-024-53964-7 (PMC10876635; doi:10.1038/s41598-024-53964-7)
Supplement: Supplementary file 2 — Supplementary Information 2. [file 41598_2024_53964_MOESM2_ESM.vsdx › visio/masters/masters.xml]

<?xml version='1.0' encoding='utf-8' ?>
<Masters xmlns='http://schemas.microsoft.com/office/visio/2012/main' xmlns:r='http://schemas.openxmlformats.org/officeDocument/2006/relationships' xml:space='preserve'><Master ID='2' NameU='Group' IsCustomNameU='1' Name='组' IsCustomName='1' Prompt='组用于在多个元素之间建立概念关联。' IconSize='1' AlignName='2' MatchByName='0' IconUpdate='1' UniqueID='{3F4C13F9-0011-0000-8E40-00608CF305B2}' BaseID='{229111CB-21AA-4229-B45D-8E04D225AE9B}' PatternFlags='0' Hidden='0' MasterType='34'><PageSheet LineStyle='0' FillStyle='0' TextStyle='0'><Cell N='PageWidth' V='3.937007874015748' U='MM'/><Cell N='PageHeight' V='3.937007874015748' U='MM'/><Cell N='ShdwOffsetX' V='0.1181102362204724'/><Cell N='ShdwOffsetY' V='-0.1181102362204724'/><Cell N='PageScale' V='0.03937007874015748' U='MM'/><Cell N='DrawingScale' V='0.03937007874015748' U='MM'/><Cell N='DrawingSizeType' V='0'/><Cell N='DrawingScaleType' V='0'/><Cell N='InhibitSnap' V='0'/><Cell N='PageLockReplace' V='0' U='BOOL'/><Cell N='PageLockDuplicate' V='0' U='BOOL'/><Cell N='UIVisibility' V='0'/><Cell N='ShdwType' V='0'/><Cell N='ShdwObliqueAngle' V='0'/><Cell N='ShdwScaleFactor' V='1'/><Cell N='DrawingResizeType' V='1'/><Cell N='ShapeKeywords' V='组,业务,流程,建模,表示法,BPMN,BPM,相关,集合,组'/><Section N='Layer'><Row IX='0'><Cell N='Name' V='容器'/><Cell N='Color' V='255'/><Cell N='Status' V='0'/><Cell N='Visible' V='1'/><Cell N='Print' V='1'/><Cell N='Active' V='0'/><Cell N='Lock' V='0'/><Cell N='Snap' V='1'/><Cell N='Glue' V='1'/><Cell N='NameUniv' V='Container'/><Cell N='ColorTrans' V='0'/></Row></Section></PageSheet><Icon>
AAABAAEAICAQAAAAAADoAgAAFgAAACgAAAAgAAAAQAAAAAEABAAAAAAAgAIAAAAAAAAAAAAAAAAAA
AAAAAAAAAAAAACAAACAAAAAgIAAgAAAAIAAgACAgAAAgICAAMDAwAAAAP8AAP8AAAD//wD/AAAA/w
D/AP//AAD///8AAAAAAAAAAAAAAAAAAAAAAAAAAAAAAAAAAAAAAAAAAAAAAAAAAAAAAAAAAAAAAAA
AAAAAAAAAAAAAAAAAAAAAAAAAAAAAAAAAAAAAAAAAAAAAAAAAAAAAAAAAAAAAAAAAAAAAAAAAAAAA
AAAAAAAAAAAAAAAAAAAAAAAAAAAAAAAAAAAAAAAAAAAAAAAAAAAAAAAAAAAAAAAAAAAAAAAAAAAAA
AAAAAAAAAAAAAAAAAAAAAAAAAAAAAAAAAAAAAAAAAAAAAAAAAAAAAAAAAAAAAAAAAAAAAAAAAAAAA
AAAAAAAAAAAAAAAAAAAAAAAAAAAAAAAAAAAAAAAAAAAAAAAAAAAAAAAAAAAAAAAAAAAAAAAAAAAAA
AAAAAAAAAAAAAAAAAAAAAAAAAAAAAAAAAAAAAAAAAAAAAAAAAAAAAAAAAAAAAAAAAAAAAAAAAAAAA
AAAAAAAAAAAAAAAAAAAAAAAAAAAAAAAAAAAAAAAAAAAAAAAAAAAAAAAAAAAAAAAAAAAAAAAAAAAAA
AAAAAAAAAAAAAAAAAAAAAAAAAAAAAAAAAAAAAAAAAAAAAAAAAAAAAAAAAAAAAAAAAAAAAAAAAAAAA
AAAAAAAAAAAAAAAAAAAAAAAAAAAAAAAAAAAAAAAAAAAAAAAAAAAAAAAAAAAAAAAAAAAAAAAAAAAAA
AAAD/////////////////////////////////////////////////////////////////////////
////////////////////////////////////////////////////////////+B/8D////////////
////////////////////w==</Icon><Rel r:id='rId1'/></Master><Master ID='4' NameU='Task' IsCustomNameU='1' Name='任务' IsCustomName='1' Prompt='任务是指流程内包含的活动。将此形状拖到绘图页上，然后右键单击该形状以更改其外观。' IconSize='1' AlignName='2' MatchByName='0' IconUpdate='1' UniqueID='{3F4B923D-0002-0000-8E40-00608CF305B2}' BaseID='{220CAACD-63EB-4CD4-9A73-7A77A0F61CB1}' PatternFlags='0' Hidden='0' MasterType='2'><PageSheet LineStyle='0' FillStyle='0' TextStyle='0'><Cell N='PageWidth' V='3.937007874015748' U='MM'/><Cell N='PageHeight' V='3.937007874015748' U='MM'/><Cell N='ShdwOffsetX' V='0.1181102362204724'/><Cell N='ShdwOffsetY' V='-0.1181102362204724'/><Cell N='PageScale' V='0.03937007874015748' U='MM'/><Cell N='DrawingScale' V='0.03937007874015748' U='MM'/><Cell N='DrawingSizeType' V='0'/><Cell N='DrawingScaleType' V='0'/><Cell N='InhibitSnap' V='0'/><Cell N='PageLockReplace' V='0' U='BOOL'/><Cell N='PageLockDuplicate' V='0' U='BOOL'/><Cell N='UIVisibility' V='0'/><Cell N='ShdwType' V='0'/><Cell N='ShdwObliqueAngle' V='0'/><Cell N='ShdwScaleFactor' V='1'/><Cell N='DrawingResizeType' V='1'/><Cell N='ShapeKeywords' V='任务,工作项,业务,流程,建模,表示法,BPMN,BPM,服务,接收,发送,脚本,参考,循环,矩形,阶跃'/><Section N='Layer'><Row IX='0'><Cell N='Name' V='流程图'/><Cell N='Color' V='255'/><Cell N='Status' V='0'/><Cell N='Visible' V='1'/><Cell N='Print' V='1'/><Cell N='Active' V='0'/><Cell N='Lock' V='0'/><Cell N='Snap' V='1'/><Cell N='Glue' V='1'/><Cell N='NameUniv' V='Flowchart'/><Cell N='ColorTrans' V='0'/></Row></Section></PageSheet><Icon>
AAABAAEAICAQAAAAAADoAgAAFgAAACgAAAAgAAAAQAAAAAEABAAAAAAAgAIAAAAAAAAAAAAAAAAAA
AAAAAAAAAAAAACAAACAAAAAgIAAgAAAAIAAgACAgAAAgICAAMDAwAAAAP8AAP8AAAD//wD/AAAA/w
D/AP//AAD///8AAAAAAAAAAAAAAAAAAAAAAAAAAAAAAAAAAAAAAAAAAAAAAAAAAAAAAAAAAAAAAAA
AAAAAAAAAAAAAAAAAAAAAAAAHd3d3d3d3d3d3d3d3dwAA//////////////////8AAP//////////
////////cAD//////////////////3AA//////////////////9wAP//////////////////cAD//
////////////////3AA//////////////////9wAP//////////////////cAD///////////////
///3AA//////////////////9wAP//////////////////cAD//////////////////3AA///////
///////////9wAP//////////////////cAD//////////////////3AA//////////////////9w
AP//////////////////cAD//////////////////3AA//////////////////9wAP///////////
///////cAD//////////////////3AA//////////////////8AAAAAAAAAAAAAAAAAAAAAAAAAAA
AAAAAAAAAAAAAAAAAAAAAAAAAAAAAAAAAAAAAAAAAAAAAAAAAAAAAAAAAAAAAAAAAAAAAAAAAAAAA
AAAD/////////////////////4AAAA4AAAAPAAAABwAAAAcAAAAHAAAABwAAAAcAAAAHAAAABwAAA
AcAAAAHAAAABwAAAAcAAAAHAAAABwAAAAcAAAAHAAAABwAAAAcAAAAHAAAABwAAAAYAAAAHAAAAD/
////////////////////w==</Icon><Rel r:id='rId2'/></Master><Master ID='5' NameU='Circle' IsCustomNameU='1' Name='圆形' IsCustomName='1' Prompt='拖到绘图页上。' IconSize='1' AlignName='2' MatchByName='0' IconUpdate='1' UniqueID='{08840D74-0006-0000-8E40-00608CF305B2}' BaseID='{DA0BFBDB-EA69-4458-86EF-90D5D718690C}' PatternFlags='0' Hidden='0' MasterType='2'><PageSheet LineStyle='0' FillStyle='0' TextStyle='0'><Cell N='PageWidth' V='3.937007874015748' U='MM'/><Cell N='PageHeight' V='3.937007874015748' U='MM'/><Cell N='ShdwOffsetX' V='0.1181102362204724'/><Cell N='ShdwOffsetY' V='-0.1181102362204724'/><Cell N='PageScale' V='0.03937007874015748' U='MM'/><Cell N='DrawingScale' V='0.03937007874015748' U='MM'/><Cell N='DrawingSizeType' V='0'/><Cell N='DrawingScaleType' V='0'/><Cell N='InhibitSnap' V='0'/><Cell N='PageLockReplace' V='0' U='BOOL'/><Cell N='PageLockDuplicate' V='0' U='BOOL'/><Cell N='UIVisibility' V='0'/><Cell N='ShdwType' V='0'/><Cell N='ShdwObliqueAngle' V='0'/><Cell N='ShdwScaleFactor' V='1'/><Cell N='DrawingResizeType' V='1'/><Cell N='ShapeKeywords' V='基本,形状,几何图形,圆形,圆形'/></PageSheet><Icon>
AAABAAEAICAQAAAAAADoAgAAFgAAACgAAAAgAAAAQAAAAAEABAAAAAAAgAIAAAAAAAAAAAAAAAAAA
AAAAAAAAAAAAACAAACAAAAAgIAAgAAAAIAAgACAgAAAgICAAMDAwAAAAP8AAP8AAAD//wD/AAAA/w
D/AP//AAD///8AAAAAAAAAAAAAAAAAAAAAAAAAAAAAAAB3dwAAAAAAAAAAAAAAAHj/////+AAAAAA
AAAAAAH/////////wAAAAAAAAAAj///////////AAAAAAAAD/////////////AAAAAAAP////////
//////AAAAAAj///////////////AAAAAP///////////////4AAAA/////////////////wAAAP/
///////////////9wAAj/////////////////gAAP//////////////////AAD///////////////
///wAA//////////////////9wAP//////////////////cAD//////////////////3AA///////
///////////8AAP//////////////////AAD//////////////////wAAj/////////////////gA
AA/////////////////3AAAI////////////////8AAAAP///////////////3AAAACP/////////
/////gAAAAACP////////////+AAAAAAACP///////////4AAAAAAAACP//////////gAAAAAAAAA
AI////////gAAAAAAAAAAAAAeP////cAAAAAAAAAAAAAAAAAAAAAAAAAAAAAAAAAAAAAAAAAAAAAA
AAAD//////+Qn//+AAf/+AAF//AAAP/gAAD/wAAAP4AAAB/AAAAfAAAAD4AAAA8AAAAGAAAABgAAA
A4AAAAHAAAABwAAAAYAAAAOAAAABgAAAAcAAAAHAAAADwAAAA+AAAAfwAAAH8AAAD/gAAB/8AAA//
wAA//+AAf//8A///////w==</Icon><Rel r:id='rId3'/></Master><Master ID='6' NameU='Ellipse' IsCustomNameU='1' Name='椭圆形' IsCustomName='1' Prompt='拖到绘图页上。' IconSize='1' AlignName='2' MatchByName='0' IconUpdate='1' UniqueID='{08840C4C-0005-0000-8E40-00608CF305B2}' BaseID='{44E54513-3D98-4E9D-ACBA-E2C214288FD9}' PatternFlags='0' Hidden='0' MasterType='2'><PageSheet LineStyle='0' FillStyle='0' TextStyle='0'><Cell N='PageWidth' V='3.937007874015748' U='MM'/><Cell N='PageHeight' V='3.937007874015748' U='MM'/><Cell N='ShdwOffsetX' V='0.1181102362204724'/><Cell N='ShdwOffsetY' V='-0.1181102362204724'/><Cell N='PageScale' V='0.03937007874015748' U='MM'/><Cell N='DrawingScale' V='0.03937007874015748' U='MM'/><Cell N='DrawingSizeType' V='0'/><Cell N='DrawingScaleType' V='0'/><Cell N='InhibitSnap' V='0'/><Cell N='PageLockReplace' V='0' U='BOOL'/><Cell N='PageLockDuplicate' V='0' U='BOOL'/><Cell N='UIVisibility' V='0'/><Cell N='ShdwType' V='0'/><Cell N='ShdwObliqueAngle' V='0'/><Cell N='ShdwScaleFactor' V='1'/><Cell N='DrawingResizeType' V='1'/><Cell N='ShapeKeywords' V='基本,形状,几何图形,圆形,圆形,曲线,椭圆'/></PageSheet><Icon>
AAABAAEAICAQAAAAAADoAgAAFgAAACgAAAAgAAAAQAAAAAEABAAAAAAAgAIAAAAAAAAAAAAAAAAAA
AAAAAAAAAAAAACAAACAAAAAgIAAgAAAAIAAgACAgAAAgICAAMDAwAAAAP8AAP8AAAD//wD/AAAA/w
D/AP//AAD///8AAAAAAAAAAAAAAAAAAAAAAAAAAAAAAAAAAAAAAAAAAAAAAAAAAAAAAAAAAAAAAAA
AAAAAAAAAAAAAAAAAAAAAAAAAAAAAAAAAAAAAAAAAAAAAAAAAAAAAAAAAAAAAAAAAAAAAAAAAB3d3
cAAAAAAAAAAAAAAI////////gAAAAAAAAAAI///////////wAAAAAAAI/////////////4AAAAAAj
///////////////AAAACP////////////////AAAH/////////////////4AAD///////////////
///wAA//////////////////8AAP//////////////////cAD//////////////////3AA///////
///////////8AAI//////////////////AAAP////////////////9wAAAP///////////////4AA
AAAP//////////////gAAAAAAP////////////9wAAAAAAAH//////////9wAAAAAAAAAACI/////
4gAAAAAAAAAAAAAAAAAAAAAAAAAAAAAAAAAAAAAAAAAAAAAAAAAAAAAAAAAAAAAAAAAAAAAAAAAAA
AAAAAAAAAAAAAAAAAAAAAAAAAAAAAAAAAAAAAAAAAAAAAAAAAAAAAAAAAAAAAAAAAAAAAAAAAAAAA
AAAD/////////////////////////////////yBP//gAAf/wAAF/wAAAP4AAAB8AAAAPAAAADgAAA
AYAAAAPAAAABgAAAAYAAAAOAAAAB4AAAA/AAAAP4AAAH/AAAD/wAAD//QAL//+AH/////////////
////////////////////w==</Icon><Rel r:id='rId4'/></Master><Master ID='7' NameU='Horizontal bar' IsCustomNameU='1' Name='水平条' IsCustomName='1' Prompt='拖到绘图页上，取消选择，然后拖动消失点(vp)，可以一次更改所有形状的方向。' IconSize='1' AlignName='2' MatchByName='0' IconUpdate='1' UniqueID='{287C126B-0005-0000-8E40-00608CF305B2}' BaseID='{6FAAF11D-7C77-496A-BA52-4DCCE696F021}' PatternFlags='0' Hidden='0' MasterType='2'><PageSheet LineStyle='0' FillStyle='0' TextStyle='0'><Cell N='PageWidth' V='1.968503937007874' U='MM'/><Cell N='PageHeight' V='1.968503937007874' U='MM'/><Cell N='ShdwOffsetX' V='0.1181102362204725' U='MM'/><Cell N='ShdwOffsetY' V='-0.1181102362204725' U='MM'/><Cell N='PageScale' V='0.03937007874015748' U='MM'/><Cell N='DrawingScale' V='0.03937007874015748' U='MM'/><Cell N='DrawingSizeType' V='4'/><Cell N='DrawingScaleType' V='0'/><Cell N='InhibitSnap' V='0'/><Cell N='PageLockReplace' V='0' U='BOOL'/><Cell N='PageLockDuplicate' V='0' U='BOOL'/><Cell N='UIVisibility' V='0'/><Cell N='ShdwType' V='0'/><Cell N='ShdwObliqueAngle' V='0'/><Cell N='ShdwScaleFactor' V='1'/><Cell N='DrawingResizeType' V='1'/><Cell N='PrintPageOrientation' V='0'/><Cell N='PaperKind' V='0'/><Cell N='ShapeKeywords' V='水平,条,块,三维图,凸起,棱柱,矩形,条纹'/></PageSheet><Icon>
AAABAAEAICAQAAAAAADoAgAAFgAAACgAAAAgAAAAQAAAAAEABAAAAAAAgAIAAAAAAAAAAAAAAAAAA
AAAAAAAAAAAAACAAACAAAAAgIAAgAAAAIAAgACAgAAAgICAAMDAwAAAAP8AAP8AAAD//wD/AAAA/w
D/AP//AAD///8AAAAAAAAAAAAAAAAAAAAAAAAAAAAAAAAAAAAAAAAAAAAAAAAAAAAAAAAAAAAAAAA
AAAAAAAAAAAAAAAAAAAAAAAAAAAAAAAAAAAAAAAAAAAAAAAAAAAAAAAAAAAAAAAAAAAAAAAAAAAAA
AAAAAAAAAAAAAAAAAAAAAAAAAAAAAAAAAAAAAAAAAAAAAAAAAAAAAAAAAAAAAAAAAAAAAAAAAAAAM
jMyMzIzMjMyMzIzMgAAB3d3d3d3d3d3d3d3d3IgACIiIiIiIiIiIiIiIiInMACIiIiIiIiIiIiIiI
iHByAAiIiIiIiIiIiIiIiIiCcwB4iIiIiIiIiIiIiIiIgHIACIiIiIiIiIiIiIiIiIJzAHiIiIiIi
IiIiIiIiIiAcgAIiIiIiIiIiIiIiIiIgnMAeIiIiIiIiIiIiIiIiIBwAAiIiIiIiIiIiIiIiIiCAA
ACAgICAgICAgICAgICIAAAAAAAAAAAAAAAAAAAAAAAAAAAAAAAAAAAAAAAAAAAAAAAAAAAAAAAAAA
AAAAAAAAAAAAAAAAAAAAAAAAAAAAAAAAAAAAAAAAAAAAAAAAAAAAAAAAAAAAAAAAAAAAAAAAAAAAA
AAAAAAAAAAAAAAAAAAAAAAAAAAAAAAAAAAAAAAAAAAAAAAAAAAAAAAAAAAAAAAAAAAAAAAAAAAAAA
AAAD/////////////////////////////////////////////////////8AAAAeAAAAGAAAABwAAA
CcAAAAGAAAAJwAAAAYAAAAnAAAABgAAAC8AAAAfVVVVH/////////////////////////////////
////////////////////w==</Icon><Rel r:id='rId5'/></Master></Masters>
