# Supplementary material for: Physical education teaching mode assisted by artificial intelligence assistant under the guidance of high-order complex network
Source: Sci Rep. 2024 Feb 19;14:4104. doi: 10.1038/s41598-024-53964-7 (PMC10876635; doi:10.1038/s41598-024-53964-7)
Supplement: Supplementary file 2 — Supplementary Information 2. [file 41598_2024_53964_MOESM2_ESM.vsdx › visio/masters/master2.xml]

<?xml version='1.0' encoding='utf-8' ?>
<MasterContents xmlns='http://schemas.microsoft.com/office/visio/2012/main' xmlns:r='http://schemas.openxmlformats.org/officeDocument/2006/relationships' xml:space='preserve'><Shapes><Shape ID='5' Type='Group' LineStyle='3' FillStyle='3' TextStyle='3'><Cell N='PinX' V='1.968503933253251' U='MM'/><Cell N='PinY' V='1.968503945925105' U='MM'/><Cell N='Width' V='0.984251968503937' U='MM' F='User.DefaultWidth'/><Cell N='Height' V='0.7874015748031495' U='MM' F='User.ResizeTxtHeight'/><Cell N='LocPinX' V='0.4921259842519685' U='MM' F='Width*0.5'/><Cell N='LocPinY' V='0.3937007874015748' U='MM' F='Height*0.5'/><Cell N='Angle' V='0'/><Cell N='FlipX' V='0'/><Cell N='FlipY' V='0'/><Cell N='ResizeMode' V='0'/><Cell N='EventDblClick' V='0' F='OPENTEXTWIN()'/><Cell N='SelectMode' V='0'/><Cell N='TxtPinX' V='0.4921259842519685' U='MM' F='Controls.Text_Reposition'/><Cell N='TxtPinY' V='0.3937007874015748' U='MM' F='Controls.Text_Reposition.Y'/><Cell N='TxtWidth' V='0.984251968503937' U='MM' F='Width'/><Cell N='TxtHeight' V='0' F='No Formula'/><Cell N='TxtLocPinX' V='0.4921259842519685' U='MM' F='TxtWidth*0.5'/><Cell N='TxtLocPinY' V='0' F='TxtHeight*0.5'/><Cell N='TxtAngle' V='0' F='IF(BITXOR(FlipX,FlipY),1,-1)*Angle'/><Cell N='LeftMargin' V='0.02777777777777778' U='PT'/><Cell N='RightMargin' V='0.02777777777777778' U='PT'/><Cell N='TopMargin' V='0.02777777777777778' U='PT'/><Cell N='BottomMargin' V='0.02777777777777778' U='PT'/><Cell N='VerticalAlign' V='1' F='SETATREF(Controls.Text_Reposition.Y,(2-SETATREFEXPR(2))*Height*0.5,TRUE)+SETATREFEXPR(IF(User.BpmnNumIconsVisible=0,1,IF(TEXTHEIGHT(TheText,TxtWidth)&lt;Height-(2*User.BpmnIconHeight),1,IF(TxtPinY=User.BpmnIconHeight,2,1))))'/><Cell N='LineWeight' V='0.003333333333333333' U='PT' F='GUARD(0.24PT)'/><Cell N='LinePattern' V='1' F='GUARD(1)'/><Cell N='Rounding' V='0.07874015748031496' U='MM' F='GUARD(2MM)'/><Cell N='EndArrowSize' V='2' F='GUARD(2)'/><Cell N='BeginArrow' V='0' F='GUARD(0)'/><Cell N='EndArrow' V='0' F='GUARD(0)'/><Cell N='BeginArrowSize' V='2' F='GUARD(2)'/><Cell N='LockCalcWH' V='1'/><Cell N='ShdwPattern' V='0' F='GUARD(0)'/><Cell N='HelpTopic' V='Vis_PRXY.chm!#60378'/><Cell N='Copyright' V='Copyright (c) 2012 Microsoft Corporation.  All rights reserved.'/><Cell N='ShapeFixedCode' V='32'/><Cell N='ShapeSplit' V='1'/><Cell N='ObjType' V='1'/><Cell N='LayerMember' V='0'/><Cell N='ReplaceLockShapeData' V='1'/><Section N='Actions'><Row N='ResizeWithText'><Cell N='Menu' V='调整文本大小(&amp;S)'/><Cell N='Action' V='0' F='SETF(GetRef(Height),"User.ResizeTxtHeight")'/><Cell N='Checked' V='0'/><Cell N='Disabled' V='0'/><Cell N='ReadOnly' V='0'/><Cell N='Invisible' V='1' F='IF(Height=User.ResizeTxtHeight,TRUE,FALSE)'/><Cell N='BeginGroup' V='1'/><Cell N='FlyoutChild' V='0'/><Cell N='TagName' V=''/><Cell N='ButtonFace' V=''/><Cell N='SortKey' V=''/></Row><Row N='SetDefaultSize'><Cell N='Menu' V='设置为默认大小(&amp;D)'/><Cell N='Action' V='0' F='SETF(GetRef(Width),User.DefaultWidth)+SETF(GetRef(Height),User.DefaultHeight)'/><Cell N='Checked' V='0'/><Cell N='Disabled' V='0'/><Cell N='ReadOnly' V='0'/><Cell N='Invisible' V='1' F='AND(Height=User.DefaultHeight,Width=User.DefaultWidth)'/><Cell N='BeginGroup' V='0'/><Cell N='FlyoutChild' V='0'/><Cell N='TagName' V=''/><Cell N='ButtonFace' V=''/><Cell N='SortKey' V=''/></Row><Row N='Loop'><Cell N='Menu' V='循环(&amp;L)'/><Cell N='Action' V='0' F='No Formula'/><Cell N='Checked' V='0'/><Cell N='Disabled' V='0'/><Cell N='ReadOnly' V='0'/><Cell N='Invisible' V='0'/><Cell N='BeginGroup' V='1'/><Cell N='FlyoutChild' V='0'/><Cell N='TagName' V=''/><Cell N='ButtonFace' V=''/><Cell N='SortKey' V='L0'/></Row><Row N='NoLoop'><Cell N='Menu' V='无(&amp;N)'/><Cell N='Action' V='0' F='SETF(GetRef(Prop.BpmnLoopType),"INDEX(0,Prop.BpmnLoopType.Format)")'/><Cell N='Checked' V='1' F='STRSAME(Prop.BpmnLoopType,INDEX(0,Prop.BpmnLoopType.Format))'/><Cell N='Disabled' V='0'/><Cell N='ReadOnly' V='0'/><Cell N='Invisible' V='0'/><Cell N='BeginGroup' V='0'/><Cell N='FlyoutChild' V='1'/><Cell N='TagName' V=''/><Cell N='ButtonFace' V=''/><Cell N='SortKey' V='L1'/></Row><Row N='StandardLoop'><Cell N='Menu' V='标准(&amp;S)'/><Cell N='Action' V='0' F='SETF(GetRef(Prop.BpmnLoopType),"INDEX(1,Prop.BpmnLoopType.Format)")'/><Cell N='Checked' V='0' F='STRSAME(Prop.BpmnLoopType,INDEX(1,Prop.BpmnLoopType.Format))'/><Cell N='Disabled' V='0'/><Cell N='ReadOnly' V='0'/><Cell N='Invisible' V='0'/><Cell N='BeginGroup' V='0'/><Cell N='FlyoutChild' V='1'/><Cell N='TagName' V=''/><Cell N='ButtonFace' V=''/><Cell N='SortKey' V='L2'/></Row><Row N='ParallelLoop'><Cell N='Menu' V='并行多实例(&amp;P)'/><Cell N='Action' V='0' F='SETF(GetRef(Prop.BpmnLoopType),"INDEX(2,Prop.BpmnLoopType.Format)")'/><Cell N='Checked' V='0' F='STRSAME(Prop.BpmnLoopType,INDEX(2,Prop.BpmnLoopType.Format))'/><Cell N='Disabled' V='0'/><Cell N='ReadOnly' V='0'/><Cell N='Invisible' V='0'/><Cell N='BeginGroup' V='0'/><Cell N='FlyoutChild' V='1'/><Cell N='TagName' V=''/><Cell N='ButtonFace' V=''/><Cell N='SortKey' V='L3'/></Row><Row N='TriggerResult'><Cell N='Menu' V='任务类型(&amp;T)'/><Cell N='Action' V='0' F='No Formula'/><Cell N='Checked' V='0'/><Cell N='Disabled' V='0'/><Cell N='ReadOnly' V='0'/><Cell N='Invisible' V='0' F='STRSAME(Prop.BpmnActivityType,INDEX(1,Prop.BpmnActivityType.Format))'/><Cell N='BeginGroup' V='1'/><Cell N='FlyoutChild' V='0'/><Cell N='TagName' V=''/><Cell N='ButtonFace' V=''/><Cell N='SortKey' V='TT0'/></Row><Row N='NoTaskType'><Cell N='Menu' V='无(&amp;N)'/><Cell N='Action' V='0' F='SETF(GetRef(Prop.BpmnTaskType),"INDEX(0,Prop.BpmnTaskType.Format)")'/><Cell N='Checked' V='1' F='AND(STRSAME(Prop.BpmnTaskType,INDEX(0,Prop.BpmnTaskType.Format)),NOT(Actions.NoTaskType.Invisible))'/><Cell N='Disabled' V='0'/><Cell N='ReadOnly' V='0'/><Cell N='Invisible' V='0' F='Actions.TriggerResult.Invisible'/><Cell N='BeginGroup' V='0'/><Cell N='FlyoutChild' V='1'/><Cell N='TagName' V=''/><Cell N='ButtonFace' V=''/><Cell N='SortKey' V='TT1'/></Row><Row N='Service'><Cell N='Menu' V='服务(&amp;E)'/><Cell N='Action' V='0' F='SETF(GetRef(Prop.BpmnTaskType),"INDEX(1,Prop.BpmnTaskType.Format)")'/><Cell N='Checked' V='0' F='AND(STRSAME(Prop.BpmnTaskType,INDEX(1,Prop.BpmnTaskType.Format)),NOT(Actions.Service.Invisible))'/><Cell N='Disabled' V='0'/><Cell N='ReadOnly' V='0'/><Cell N='Invisible' V='0' F='Actions.TriggerResult.Invisible'/><Cell N='BeginGroup' V='0'/><Cell N='FlyoutChild' V='1'/><Cell N='TagName' V=''/><Cell N='ButtonFace' V=''/><Cell N='SortKey' V='TT2'/></Row><Row N='Receive'><Cell N='Menu' V='接收(&amp;R)'/><Cell N='Action' V='0' F='SETF(GetRef(Prop.BpmnTaskType),"INDEX(2,Prop.BpmnTaskType.Format)")'/><Cell N='Checked' V='0' F='AND(STRSAME(Prop.BpmnTaskType,INDEX(2,Prop.BpmnTaskType.Format)),NOT(Actions.Receive.Invisible))'/><Cell N='Disabled' V='0'/><Cell N='ReadOnly' V='0'/><Cell N='Invisible' V='0' F='Actions.TriggerResult.Invisible'/><Cell N='BeginGroup' V='0'/><Cell N='FlyoutChild' V='1'/><Cell N='TagName' V=''/><Cell N='ButtonFace' V=''/><Cell N='SortKey' V='TT3'/></Row><Row N='Send'><Cell N='Menu' V='发送(&amp;S)'/><Cell N='Action' V='0' F='SETF(GetRef(Prop.BpmnTaskType),"INDEX(3,Prop.BpmnTaskType.Format)")'/><Cell N='Checked' V='0' F='AND(STRSAME(Prop.BpmnTaskType,INDEX(3,Prop.BpmnTaskType.Format)),NOT(Actions.Send.Invisible))'/><Cell N='Disabled' V='0'/><Cell N='ReadOnly' V='0'/><Cell N='Invisible' V='0' F='Actions.TriggerResult.Invisible'/><Cell N='BeginGroup' V='0'/><Cell N='FlyoutChild' V='1'/><Cell N='TagName' V=''/><Cell N='ButtonFace' V=''/><Cell N='SortKey' V='TT4'/></Row><Row N='User'><Cell N='Menu' V='用户(&amp;U)'/><Cell N='Action' V='0' F='SETF(GetRef(Prop.BpmnTaskType),"INDEX(4,Prop.BpmnTaskType.Format)")'/><Cell N='Checked' V='0' F='AND(STRSAME(Prop.BpmnTaskType,INDEX(4,Prop.BpmnTaskType.Format)),NOT(Actions.User.Invisible))'/><Cell N='Disabled' V='0'/><Cell N='ReadOnly' V='0'/><Cell N='Invisible' V='0' F='Actions.TriggerResult.Invisible'/><Cell N='BeginGroup' V='0'/><Cell N='FlyoutChild' V='1'/><Cell N='TagName' V=''/><Cell N='ButtonFace' V=''/><Cell N='SortKey' V='TT8'/></Row><Row N='Script'><Cell N='Menu' V='脚本(&amp;I)'/><Cell N='Action' V='0' F='SETF(GetRef(Prop.BpmnTaskType),"INDEX(5,Prop.BpmnTaskType.Format)")'/><Cell N='Checked' V='0' F='AND(STRSAME(Prop.BpmnTaskType,INDEX(5,Prop.BpmnTaskType.Format)),NOT(Actions.Script.Invisible))'/><Cell N='Disabled' V='0'/><Cell N='ReadOnly' V='0'/><Cell N='Invisible' V='0' F='Actions.TriggerResult.Invisible'/><Cell N='BeginGroup' V='0'/><Cell N='FlyoutChild' V='1'/><Cell N='TagName' V=''/><Cell N='ButtonFace' V=''/><Cell N='SortKey' V='TT9'/></Row><Row N='AdHoc'><Cell N='Menu' V='临时(&amp;H)'/><Cell N='Action' V='0' F='SETF(GetRef(Prop.BpmnAdHoc),NOT(Prop.BpmnAdHoc))'/><Cell N='Checked' V='0' F='Prop.BpmnAdHoc'/><Cell N='Disabled' V='0'/><Cell N='ReadOnly' V='0'/><Cell N='Invisible' V='1' F='NOT(STRSAME(Prop.BpmnActivityType,INDEX(1,Prop.BpmnActivityType.Format)))'/><Cell N='BeginGroup' V='1'/><Cell N='FlyoutChild' V='0'/><Cell N='TagName' V=''/><Cell N='ButtonFace' V=''/><Cell N='SortKey' V='U1'/></Row><Row N='Compensation'><Cell N='Menu' V='补偿(&amp;M)'/><Cell N='Action' V='0' F='SETF(GetRef(Prop.BpmnIsForCompensation),NOT(Prop.BpmnIsForCompensation))'/><Cell N='Checked' V='0' F='Prop.BpmnIsForCompensation'/><Cell N='Disabled' V='0'/><Cell N='ReadOnly' V='0'/><Cell N='Invisible' V='0'/><Cell N='BeginGroup' V='1'/><Cell N='FlyoutChild' V='0'/><Cell N='TagName' V=''/><Cell N='ButtonFace' V=''/><Cell N='SortKey' V='U2'/></Row><Row N='Transaction'><Cell N='Menu' V='事务(&amp;T)'/><Cell N='Action' V='0' F='SETF(GetRef(Prop.BpmnBoundaryType),"INDEX(3,Prop.BpmnBoundaryType.Format)")'/><Cell N='Checked' V='0' F='STRSAME(Prop.BpmnBoundaryType,INDEX(3,Prop.BpmnBoundaryType.Format))'/><Cell N='Disabled' V='0'/><Cell N='ReadOnly' V='0'/><Cell N='Invisible' V='1' F='Actions.Boundary.Invisible'/><Cell N='BeginGroup' V='0'/><Cell N='FlyoutChild' V='1'/><Cell N='TagName' V=''/><Cell N='ButtonFace' V=''/><Cell N='SortKey' V='U34'/></Row><Row N='Collapsed'><Cell N='Menu' V='折叠的(&amp;O)'/><Cell N='Action' V='0' F='""'/><Cell N='Checked' V='0' F='AND(STRSAME(Prop.BpmnActivityType,INDEX(1,Prop.BpmnActivityType.Format)),NOT(User.BpmnIsExtendedSubProcess))'/><Cell N='Disabled' V='0'/><Cell N='ReadOnly' V='0'/><Cell N='Invisible' V='1'/><Cell N='BeginGroup' V='1'/><Cell N='FlyoutChild' V='0'/><Cell N='TagName' V=''/><Cell N='ButtonFace' V=''/><Cell N='SortKey' V='U4'/></Row><Row N='ActivityType'><Cell N='Menu' V='活动类型(&amp;V)'/><Cell N='Action' V='0' F='No Formula'/><Cell N='Checked' V='0'/><Cell N='Disabled' V='0'/><Cell N='ReadOnly' V='0'/><Cell N='Invisible' V='0' F='NOT(OR(STRSAME(Prop.BpmnActivityType,INDEX(0,Prop.BpmnActivityType.Format)),Prop.BpmnIsCollapsed))'/><Cell N='BeginGroup' V='1'/><Cell N='FlyoutChild' V='0'/><Cell N='TagName' V=''/><Cell N='ButtonFace' V=''/><Cell N='SortKey' V='V1'/></Row><Row N='Task'><Cell N='Menu' V='任务(&amp;T)'/><Cell N='Action' V='0' F='SETF(GetRef(User.msvShapeCategories),"""Task""")+SETF(GetRef(Prop.BpmnActivityType),"INDEX(0,Prop.BpmnActivityType.Format)")+SETF(GetRef(Prop.BpmnIsCollapsed),"FALSE")'/><Cell N='Checked' V='1' F='STRSAME(Prop.BpmnActivityType,INDEX(0,Prop.BpmnActivityType.Format))'/><Cell N='Disabled' V='0'/><Cell N='ReadOnly' V='0'/><Cell N='Invisible' V='0' F='Actions.ActivityType.Invisible'/><Cell N='BeginGroup' V='0'/><Cell N='FlyoutChild' V='1'/><Cell N='TagName' V=''/><Cell N='ButtonFace' V=''/><Cell N='SortKey' V='V2'/></Row><Row N='CollapsedSubProcess'><Cell N='Menu' V='折叠的子流程(&amp;C)'/><Cell N='Action' V='0' F='SETF(GetRef(User.msvShapeCategories),"""Collapsed Sub-Process""")+SETF(GetRef(Prop.BpmnActivityType),"INDEX(1,Prop.BpmnActivityType.Format)")+SETF(GetRef(Prop.BpmnIsCollapsed),"TRUE")'/><Cell N='Checked' V='0' F='AND(STRSAME(Prop.BpmnActivityType,INDEX(1,Prop.BpmnActivityType.Format)),Prop.BpmnIsCollapsed)'/><Cell N='Disabled' V='0'/><Cell N='ReadOnly' V='0'/><Cell N='Invisible' V='0' F='Actions.ActivityType.Invisible'/><Cell N='BeginGroup' V='0'/><Cell N='FlyoutChild' V='1'/><Cell N='TagName' V=''/><Cell N='ButtonFace' V=''/><Cell N='SortKey' V='V4'/></Row><Row N='InstantiatingReceive'><Cell N='Menu' V='实例化接收(&amp;G)'/><Cell N='Action' V='0' F='SETF(GetRef(Prop.BpmnTaskType),"INDEX(8,Prop.BpmnTaskType.Format)")'/><Cell N='Checked' V='0' F='AND(STRSAME(Prop.BpmnTaskType,INDEX(8,Prop.BpmnTaskType.Format)),NOT(Actions.InstantiatingReceive.Invisible))'/><Cell N='Disabled' V='0'/><Cell N='ReadOnly' V='0'/><Cell N='Invisible' V='0' F='Actions.TriggerResult.Invisible'/><Cell N='BeginGroup' V='0'/><Cell N='FlyoutChild' V='1'/><Cell N='TagName' V=''/><Cell N='ButtonFace' V=''/><Cell N='SortKey' V='TT5'/></Row><Row N='Manual'><Cell N='Menu' V='手动(&amp;M)'/><Cell N='Action' V='0' F='SETF(GetRef(Prop.BpmnTaskType),"INDEX(7,Prop.BpmnTaskType.Format)")'/><Cell N='Checked' V='0' F='AND(STRSAME(Prop.BpmnTaskType,INDEX(7,Prop.BpmnTaskType.Format)),NOT(Actions.Script.Invisible))'/><Cell N='Disabled' V='0'/><Cell N='ReadOnly' V='0'/><Cell N='Invisible' V='0' F='Actions.TriggerResult.Invisible'/><Cell N='BeginGroup' V='0'/><Cell N='FlyoutChild' V='1'/><Cell N='TagName' V=''/><Cell N='ButtonFace' V=''/><Cell N='SortKey' V='TT6'/></Row><Row N='BusinessRule'><Cell N='Menu' V='业务规则(&amp;B)'/><Cell N='Action' V='0' F='SETF(GetRef(Prop.BpmnTaskType),"INDEX(9,Prop.BpmnTaskType.Format)")'/><Cell N='Checked' V='0' F='AND(STRSAME(Prop.BpmnTaskType,INDEX(9,Prop.BpmnTaskType.Format)),NOT(Actions.BusinessRule.Invisible))'/><Cell N='Disabled' V='0'/><Cell N='ReadOnly' V='0'/><Cell N='Invisible' V='0' F='Actions.TriggerResult.Invisible'/><Cell N='BeginGroup' V='0'/><Cell N='FlyoutChild' V='1'/><Cell N='TagName' V=''/><Cell N='ButtonFace' V=''/><Cell N='SortKey' V='TT7'/></Row><Row N='SequentialLoop'><Cell N='Menu' V='顺序多实例(&amp;Q)'/><Cell N='Action' V='0' F='SETF(GetRef(Prop.BpmnLoopType),"INDEX(3,Prop.BpmnLoopType.Format)")'/><Cell N='Checked' V='0' F='STRSAME(Prop.BpmnLoopType,INDEX(3,Prop.BpmnLoopType.Format))'/><Cell N='Disabled' V='0'/><Cell N='ReadOnly' V='0'/><Cell N='Invisible' V='0'/><Cell N='BeginGroup' V='0'/><Cell N='FlyoutChild' V='1'/><Cell N='TagName' V=''/><Cell N='ButtonFace' V=''/><Cell N='SortKey' V='L4'/></Row><Row N='Boundary'><Cell N='Menu' V='边界(&amp;B)'/><Cell N='Action' V='0' F='""'/><Cell N='Checked' V='0'/><Cell N='Disabled' V='0'/><Cell N='ReadOnly' V='0'/><Cell N='Invisible' V='1' F='NOT(STRSAME(Prop.BpmnActivityType,INDEX(1,Prop.BpmnActivityType.Format)))'/><Cell N='BeginGroup' V='1'/><Cell N='FlyoutChild' V='0'/><Cell N='TagName' V=''/><Cell N='ButtonFace' V=''/><Cell N='SortKey' V='U30'/></Row><Row N='BoundaryDefault'><Cell N='Menu' V='默认(&amp;D)'/><Cell N='Action' V='0' F='SETF(GetRef(Prop.BpmnBoundaryType),"INDEX(0,Prop.BpmnBoundaryType.Format)")'/><Cell N='Checked' V='1' F='STRSAME(Prop.BpmnBoundaryType,INDEX(0,Prop.BpmnBoundaryType.Format))'/><Cell N='Disabled' V='0'/><Cell N='ReadOnly' V='0'/><Cell N='Invisible' V='1' F='Actions.Boundary.Invisible'/><Cell N='BeginGroup' V='0'/><Cell N='FlyoutChild' V='1'/><Cell N='TagName' V=''/><Cell N='ButtonFace' V=''/><Cell N='SortKey' V='U31'/></Row><Row N='BoundaryEvent'><Cell N='Menu' V='事件(&amp;E)'/><Cell N='Action' V='0' F='SETF(GetRef(Prop.BpmnBoundaryType),"INDEX(2,Prop.BpmnBoundaryType.Format)")'/><Cell N='Checked' V='0' F='STRSAME(Prop.BpmnBoundaryType,INDEX(2,Prop.BpmnBoundaryType.Format))'/><Cell N='Disabled' V='0'/><Cell N='ReadOnly' V='0'/><Cell N='Invisible' V='1' F='Actions.Boundary.Invisible'/><Cell N='BeginGroup' V='0'/><Cell N='FlyoutChild' V='1'/><Cell N='TagName' V=''/><Cell N='ButtonFace' V=''/><Cell N='SortKey' V='U33'/></Row><Row N='BoundaryCall'><Cell N='Menu' V='调用(&amp;C)'/><Cell N='Action' V='0' F='IF(Actions.CollapsedSubProcess.Checked,SETF(GetRef(Prop.BpmnBoundaryType),"INDEX(1,Prop.BpmnBoundaryType.Format)"),IF(Actions.BoundaryCall.Checked,SETF(GetRef(Prop.BpmnBoundaryType),"INDEX(0,Prop.BpmnBoundaryType.Format)"),SETF(GetRef(Prop.BpmnBoundaryType),"INDEX(1,Prop.BpmnBoundaryType.Format)")))'/><Cell N='Checked' V='0' F='STRSAME(Prop.BpmnBoundaryType,INDEX(1,Prop.BpmnBoundaryType.Format))'/><Cell N='Disabled' V='0'/><Cell N='ReadOnly' V='0'/><Cell N='Invisible' V='0'/><Cell N='BeginGroup' V='1' F='IF(Actions.Task.Checked,TRUE,FALSE)'/><Cell N='FlyoutChild' V='0' F='IF(Actions.Task.Checked,FALSE,TRUE)'/><Cell N='TagName' V=''/><Cell N='ButtonFace' V=''/><Cell N='SortKey' V='U32'/></Row></Section><Section N='Property'><Row N='BpmnId'><Cell N='Value' V='' U='STR'/><Cell N='Prompt' V=''/><Cell N='Label' V='Id'/><Cell N='Format' V=''/><Cell N='SortKey' V=''/><Cell N='Type' V='0'/><Cell N='Invisible' V='1'/><Cell N='Verify' V='0'/><Cell N='DataLinked' V='0' F='No Formula'/><Cell N='LangID' V='zh-CN'/><Cell N='Calendar' V='0'/></Row><Row N='BpmnCategories'><Cell N='Value' V='' U='STR'/><Cell N='Prompt' V=''/><Cell N='Label' V='类别'/><Cell N='Format' V=''/><Cell N='SortKey' V=''/><Cell N='Type' V='0'/><Cell N='Invisible' V='0' F='AND(FALSE)'/><Cell N='Verify' V='0'/><Cell N='DataLinked' V='0' F='No Formula'/><Cell N='LangID' V='zh-CN'/><Cell N='Calendar' V='0'/></Row><Row N='BpmnDocumentation'><Cell N='Value' V='' U='STR'/><Cell N='Prompt' V=''/><Cell N='Label' V='文档'/><Cell N='Format' V=''/><Cell N='SortKey' V=''/><Cell N='Type' V='0'/><Cell N='Invisible' V='0' F='AND(FALSE)'/><Cell N='Verify' V='0'/><Cell N='DataLinked' V='0' F='No Formula'/><Cell N='LangID' V='zh-CN'/><Cell N='Calendar' V='0'/></Row><Row N='BpmnName'><Cell N='Value' V='' U='STR' F='GUARD(SHAPETEXT(TheText))'/><Cell N='Prompt' V=''/><Cell N='Label' V='名称'/><Cell N='Format' V=''/><Cell N='SortKey' V=''/><Cell N='Type' V='0'/><Cell N='Invisible' V='1'/><Cell N='Verify' V='0'/><Cell N='DataLinked' V='0' F='No Formula'/><Cell N='LangID' V='zh-CN'/><Cell N='Calendar' V='0'/></Row><Row N='BpmnActivityType'><Cell N='Value' V='任务' U='STR' F='INDEX(0,Prop.BpmnActivityType.Format)'/><Cell N='Prompt' V=''/><Cell N='Label' V='ActivityType'/><Cell N='Format' V='任务;子流程'/><Cell N='SortKey' V=''/><Cell N='Type' V='1'/><Cell N='Invisible' V='1'/><Cell N='Verify' V='0'/><Cell N='DataLinked' V='0' F='No Formula'/><Cell N='LangID' V='zh-CN'/><Cell N='Calendar' V='0'/></Row><Row N='BpmnLoopType'><Cell N='Value' V='无' U='STR' F='INDEX(0,Prop.BpmnLoopType.Format)'/><Cell N='Prompt' V=''/><Cell N='Label' V='LoopType'/><Cell N='Format' V='无; 标准; 并行多实例; 顺序多实例'/><Cell N='SortKey' V=''/><Cell N='Type' V='1'/><Cell N='Invisible' V='0' F='AND(FALSE)'/><Cell N='Verify' V='0'/><Cell N='DataLinked' V='0' F='No Formula'/><Cell N='LangID' V='zh-CN'/><Cell N='Calendar' V='0'/></Row><Row N='BpmnTaskType'><Cell N='Value' V='无' U='STR' F='INDEX(0,Prop.BpmnTaskType.Format)'/><Cell N='Prompt' V=''/><Cell N='Label' V='TaskType'/><Cell N='Format' V='无; 服务; 接收; 发送; 用户; 脚本; 摘要; 手动; 实例化接收; 业务规则'/><Cell N='SortKey' V=''/><Cell N='Type' V='1'/><Cell N='Invisible' V='0' F='AND(NOT(STRSAME(Prop.BpmnActivityType,INDEX(0,Prop.BpmnActivityType.Format))))'/><Cell N='Verify' V='0'/><Cell N='DataLinked' V='0' F='No Formula'/><Cell N='LangID' V='zh-CN'/><Cell N='Calendar' V='0'/></Row><Row N='BpmnScript'><Cell N='Value' V='' U='STR'/><Cell N='Prompt' V=''/><Cell N='Label' V='脚本'/><Cell N='Format' V=''/><Cell N='SortKey' V=''/><Cell N='Type' V='0'/><Cell N='Invisible' V='1' F='NOT(Actions.Script.Checked)'/><Cell N='Verify' V='0'/><Cell N='DataLinked' V='0' F='No Formula'/><Cell N='LangID' V='zh-CN'/><Cell N='Calendar' V='0'/></Row><Row N='BpmnInstantiate'><Cell N='Value' V='0' U='BOOL'/><Cell N='Prompt' V=''/><Cell N='Label' V='实例化'/><Cell N='Format' V=''/><Cell N='SortKey' V=''/><Cell N='Type' V='3'/><Cell N='Invisible' V='1' F='AND(NOT(STRSAME(Prop.BpmnTaskType,INDEX(2,Prop.BpmnTaskType.Format))))'/><Cell N='Verify' V='0'/><Cell N='DataLinked' V='0' F='No Formula'/><Cell N='LangID' V='zh-CN'/><Cell N='Calendar' V='0'/></Row><Row N='BpmnSubProcessType'><Cell N='Value' V='嵌入' U='STR' F='INDEX(0,Prop.BpmnSubProcessType.Format)'/><Cell N='Prompt' V=''/><Cell N='Label' V='SubProcessType'/><Cell N='Format' V='嵌入;可重用;引用'/><Cell N='SortKey' V=''/><Cell N='Type' V='1'/><Cell N='Invisible' V='1' F='AND(NOT(STRSAME(Prop.BpmnActivityType,INDEX(1,Prop.BpmnActivityType.Format))))'/><Cell N='Verify' V='0'/><Cell N='DataLinked' V='0' F='No Formula'/><Cell N='LangID' V='zh-CN'/><Cell N='Calendar' V='0'/></Row><Row N='BpmnIsCollapsed'><Cell N='Value' V='0' U='BOOL'/><Cell N='Prompt' V=''/><Cell N='Label' V='IsCollapsed'/><Cell N='Format' V=''/><Cell N='SortKey' V=''/><Cell N='Type' V='3'/><Cell N='Invisible' V='1'/><Cell N='Verify' V='0'/><Cell N='DataLinked' V='0' F='No Formula'/><Cell N='LangID' V='zh-CN'/><Cell N='Calendar' V='0'/></Row><Row N='BpmnIsATransaction'><Cell N='Value' V='0' U='BOOL' F='STRSAME(INDEX(3,Prop.BpmnBoundaryType.Format),Prop.BpmnBoundaryType)'/><Cell N='Prompt' V=''/><Cell N='Label' V='IsATransaction'/><Cell N='Format' V=''/><Cell N='SortKey' V=''/><Cell N='Type' V='3'/><Cell N='Invisible' V='1'/><Cell N='Verify' V='0'/><Cell N='DataLinked' V='0'/><Cell N='LangID' V='zh-CN'/><Cell N='Calendar' V='0'/></Row><Row N='BpmnIsForCompensation'><Cell N='Value' V='0' U='BOOL'/><Cell N='Prompt' V=''/><Cell N='Label' V='IsForCompensation'/><Cell N='Format' V=''/><Cell N='SortKey' V=''/><Cell N='Type' V='3'/><Cell N='Invisible' V='0'/><Cell N='Verify' V='0'/><Cell N='DataLinked' V='0' F='No Formula'/><Cell N='LangID' V='zh-CN'/><Cell N='Calendar' V='0'/></Row><Row N='BpmnElementType'><Cell N='Value' V='子流程' U='STR' F='GUARD(INDEX(0,Prop.BpmnElementType.Format))'/><Cell N='Prompt' V=''/><Cell N='Label' V='ElementType'/><Cell N='Format' V='子流程;事件;网关;流程图;池;通道;工件;连接对象'/><Cell N='SortKey' V=''/><Cell N='Type' V='1'/><Cell N='Invisible' V='1'/><Cell N='Verify' V='0'/><Cell N='DataLinked' V='0' F='No Formula'/><Cell N='LangID' V='zh-CN'/><Cell N='Calendar' V='0'/></Row><Row N='BpmnAdHoc'><Cell N='Value' V='0' U='BOOL'/><Cell N='Prompt' V=''/><Cell N='Label' V='AdHoc'/><Cell N='Format' V=''/><Cell N='SortKey' V=''/><Cell N='Type' V='3'/><Cell N='Invisible' V='1' F='NOT(AND(STRSAME(Prop.BpmnSubProcessType,INDEX(0,Prop.BpmnSubProcessType.Format)),STRSAME(Prop.BpmnActivityType,INDEX(1,Prop.BpmnActivityType.Format))))'/><Cell N='Verify' V='0'/><Cell N='DataLinked' V='0' F='No Formula'/><Cell N='LangID' V='zh-CN'/><Cell N='Calendar' V='0'/></Row><Row N='BpmnAdHocOrdering'><Cell N='Value' V='平行' U='STR' F='INDEX(1,Prop.BpmnAdHocOrdering.Format)'/><Cell N='Prompt' V=''/><Cell N='Label' V='AdHocOrdering'/><Cell N='Format' V='连续;平行'/><Cell N='SortKey' V=''/><Cell N='Type' V='1'/><Cell N='Invisible' V='1' F='NOT(AND(STRSAME(Prop.BpmnSubProcessType,INDEX(0,Prop.BpmnSubProcessType.Format)),STRSAME(Prop.BpmnActivityType,INDEX(1,Prop.BpmnActivityType.Format)),Prop.BpmnAdHoc))'/><Cell N='Verify' V='0'/><Cell N='DataLinked' V='0' F='No Formula'/><Cell N='LangID' V='zh-CN'/><Cell N='Calendar' V='0'/></Row><Row N='BpmnBoundaryType'><Cell N='Value' V='默认值' U='STR' F='INDEX(0,Prop.BpmnBoundaryType.Format)'/><Cell N='Prompt' V=''/><Cell N='Label' V='BoundaryType'/><Cell N='Format' V='默认值; 调用' F='IF(Actions.Task.Checked,"默认值; 调用","默认值; 调用; 事件; 事务")'/><Cell N='SortKey' V=''/><Cell N='Type' V='1'/><Cell N='Invisible' V='0'/><Cell N='Verify' V='0'/><Cell N='DataLinked' V='0' F='No Formula'/><Cell N='LangID' V='zh-CN'/><Cell N='Calendar' V='0'/></Row></Section><Section N='Character'><Row IX='0'><Cell N='Font' V='Calibri' F='THEMEVAL("LatinFont",4)'/><Cell N='Size' V='0.1111111111111111'/></Row></Section><Section N='User'><Row N='BpmnNumIconsVisible'><Cell N='Value' V='0' F='IF(OR(Actions.StandardLoop.Checked,Actions.ParallelLoop.Checked,Actions.SequentialLoop.Checked),1,0)+IF(AND(Actions.AdHoc.Checked,STRSAME(Prop.BpmnActivityType,INDEX(1,Prop.BpmnActivityType.Format))),1,0)+IF(Actions.Compensation.Checked,1,0)+IF(Actions.Collapsed.Checked,1,0)'/><Cell N='Prompt' V=''/></Row><Row N='BpmnIsExtendedSubProcess'><Cell N='Value' V='0' U='BOOL'/><Cell N='Prompt' V=''/></Row><Row N='msvStructureType'><Cell N='Value' V='0'/><Cell N='Prompt' V=''/></Row><Row N='msvSDContainerResize'><Cell N='Value' V='0'/><Cell N='Prompt' V=''/></Row><Row N='visVersion'><Cell N='Value' V='15'/><Cell N='Prompt' V=''/></Row><Row N='msvShapeCategories'><Cell N='Value' V='Task' U='STR'/><Cell N='Prompt' V=''/></Row><Row N='BpmnIconHeight'><Cell N='Value' V='0.1574803149606299' U='MM' F='4MM*DropOnPageScale'/><Cell N='Prompt' V=''/></Row><Row N='BpmnIconPinY'><Cell N='Value' V='0.1181102362204724' U='MM' F='3MM*DropOnPageScale'/><Cell N='Prompt' V=''/></Row><Row N='BpmnBoundaryType'><Cell N='Value' V='0' F='IF(STRSAME(Prop.BpmnBoundaryType,""),SETF(GetRef(Prop.BpmnBoundaryType),"INDEX(0,Prop.BpmnBoundaryType.Format)"),0)'/><Cell N='Prompt' V=''/></Row><Row N='DefaultWidth'><Cell N='Value' V='0.984251968503937' U='MM' F='25MM*DropOnPageScale'/><Cell N='Prompt' V=''/></Row><Row N='DefaultHeight'><Cell N='Value' V='0.7874015748031495' U='MM' F='20MM*DropOnPageScale'/><Cell N='Prompt' V=''/></Row><Row N='ResizeTxtHeight'><Cell N='Value' V='0.7874015748031495' U='MM' F='MAX(User.DefaultHeight,CEILING(TEXTHEIGHT(TheText,TxtWidth)+IF(User.BpmnNumIconsVisible=0,0,User.BpmnIconHeight),0.25))'/><Cell N='Prompt' V=''/></Row><Row N='IsInstance'><Cell N='Value' V='0' U='BOOL' F='NOT(STRSAME(MASTERNAME(750),"&lt;no master&gt;",0))'/><Cell N='Prompt' V=''/></Row></Section><Section N='Connection'><Row IX='0'><Cell N='X' V='0' U='MM' F='Width*0'/><Cell N='Y' V='0.1968503937007874' U='MM' F='Height*0.25'/><Cell N='DirX' V='0'/><Cell N='DirY' V='0'/><Cell N='Type' V='0'/><Cell N='AutoGen' V='0'/><Cell N='Prompt' V='' F='No Formula'/></Row><Row IX='1'><Cell N='X' V='0' U='MM' F='Width*0'/><Cell N='Y' V='0.3937007874015748' U='MM' F='Height*0.5'/><Cell N='DirX' V='0'/><Cell N='DirY' V='0'/><Cell N='Type' V='0'/><Cell N='AutoGen' V='0'/><Cell N='Prompt' V='' F='No Formula'/></Row><Row IX='2'><Cell N='X' V='0' U='MM' F='Width*0'/><Cell N='Y' V='0.5905511811023622' U='MM' F='Height*0.75'/><Cell N='DirX' V='0'/><Cell N='DirY' V='0'/><Cell N='Type' V='0'/><Cell N='AutoGen' V='0'/><Cell N='Prompt' V='' F='No Formula'/></Row><Row IX='3'><Cell N='X' V='0.2460629921259843' U='MM' F='Width*0.25'/><Cell N='Y' V='0.7874015748031495' U='MM' F='Height*1'/><Cell N='DirX' V='0'/><Cell N='DirY' V='0'/><Cell N='Type' V='0'/><Cell N='AutoGen' V='0'/><Cell N='Prompt' V='' F='No Formula'/></Row><Row IX='4'><Cell N='X' V='0.4921259842519685' U='MM' F='Width*0.5'/><Cell N='Y' V='0.7874015748031495' U='MM' F='Height*1'/><Cell N='DirX' V='0'/><Cell N='DirY' V='0'/><Cell N='Type' V='0'/><Cell N='AutoGen' V='0'/><Cell N='Prompt' V='' F='No Formula'/></Row><Row IX='5'><Cell N='X' V='0.7381889763779528' U='MM' F='Width*0.75'/><Cell N='Y' V='0.7874015748031495' U='MM' F='Height*1'/><Cell N='DirX' V='0'/><Cell N='DirY' V='0'/><Cell N='Type' V='0'/><Cell N='AutoGen' V='0'/><Cell N='Prompt' V='' F='No Formula'/></Row><Row IX='6'><Cell N='X' V='0.984251968503937' U='MM' F='Width*1'/><Cell N='Y' V='0.5905511811023622' U='MM' F='Height*0.75'/><Cell N='DirX' V='0'/><Cell N='DirY' V='0'/><Cell N='Type' V='0'/><Cell N='AutoGen' V='0'/><Cell N='Prompt' V='' F='No Formula'/></Row><Row IX='7'><Cell N='X' V='0.984251968503937' U='MM' F='Width*1'/><Cell N='Y' V='0.3937007874015748' U='MM' F='Height*0.5'/><Cell N='DirX' V='0'/><Cell N='DirY' V='0'/><Cell N='Type' V='0'/><Cell N='AutoGen' V='0'/><Cell N='Prompt' V='' F='No Formula'/></Row><Row IX='8'><Cell N='X' V='0.984251968503937' U='MM' F='Width*1'/><Cell N='Y' V='0.1968503937007874' U='MM' F='Height*0.25'/><Cell N='DirX' V='0'/><Cell N='DirY' V='0'/><Cell N='Type' V='0'/><Cell N='AutoGen' V='0'/><Cell N='Prompt' V='' F='No Formula'/></Row><Row IX='9'><Cell N='X' V='0.7381889763779528' U='MM' F='Width*0.75'/><Cell N='Y' V='0' U='MM' F='Height*0'/><Cell N='DirX' V='0'/><Cell N='DirY' V='0'/><Cell N='Type' V='0'/><Cell N='AutoGen' V='0'/><Cell N='Prompt' V='' F='No Formula'/></Row><Row IX='10'><Cell N='X' V='0.4921259842519685' U='MM' F='Width*0.5'/><Cell N='Y' V='0' U='MM' F='Height*0'/><Cell N='DirX' V='0'/><Cell N='DirY' V='0'/><Cell N='Type' V='0'/><Cell N='AutoGen' V='0'/><Cell N='Prompt' V='' F='No Formula'/></Row><Row IX='11'><Cell N='X' V='0.2460629921259843' U='MM' F='Width*0.25'/><Cell N='Y' V='0' U='MM' F='Height*0'/><Cell N='DirX' V='0'/><Cell N='DirY' V='0'/><Cell N='Type' V='0'/><Cell N='AutoGen' V='0'/><Cell N='Prompt' V='' F='No Formula'/></Row></Section><Section N='Control'><Row N='Text_Reposition'><Cell N='X' V='0.4921259842519685' U='MM' F='Width*0.5'/><Cell N='Y' V='0.3937007874015748' U='MM' F='IF(User.BpmnNumIconsVisible=0,Height*0.5,IF(TEXTHEIGHT(TheText,Width)&lt;Height-(2*User.BpmnIconHeight),Height*0.5,User.BpmnIconHeight))'/><Cell N='XDyn' V='0.4921259842519685' U='MM' F='Controls.Text_Reposition'/><Cell N='YDyn' V='0.3937007874015748' U='MM' F='Controls.Text_Reposition.Y'/><Cell N='XCon' V='2' F='(Controls.Text_Reposition&gt;Width/2)*2+2'/><Cell N='YCon' V='8' F='3+5*(OR(HideText,STRSAME(SHAPETEXT(TheText),"")))'/><Cell N='CanGlue' V='1'/><Cell N='Prompt' V='重定位文本'/></Row></Section><Text><cp IX='0'/></Text><Shapes><Shape ID='6' Type='Shape' LineStyle='7' FillStyle='7' TextStyle='7'><Cell N='PinX' V='0.4921259842519685' U='MM' F='Sheet.5!Width*0.5'/><Cell N='PinY' V='0.3937007874015748' U='MM' F='Sheet.5!Height*0.5'/><Cell N='Width' V='0.984251968503937' U='MM' F='Sheet.5!Width*1'/><Cell N='Height' V='0.7874015748031495' U='MM' F='Sheet.5!Height*1'/><Cell N='LocPinX' V='0.4921259842519685' U='MM' F='Width*0.5'/><Cell N='LocPinY' V='0.3937007874015748' U='MM' F='Height*0.5'/><Cell N='Angle' V='0'/><Cell N='FlipX' V='0'/><Cell N='FlipY' V='0'/><Cell N='ResizeMode' V='0'/><Cell N='LayerMember' V='0'/><Cell N='LineWeight' V='0.003333333333333333' U='PT' F='GUARD(IF(Sheet.5!Actions.BoundaryCall.Checked,3PT,0.24PT))'/><Cell N='LinePattern' V='1' F='GUARD(IF(AND(Sheet.5!Actions.BoundaryEvent.Checked,Sheet.5!Actions.CollapsedSubProcess.Checked),3,1))'/><Cell N='Rounding' V='0.07874015748031496' U='MM' F='GUARD(2MM)'/><Cell N='BeginArrow' V='0' F='GUARD(0)'/><Cell N='EndArrow' V='0' F='GUARD(0)'/><Cell N='Copyright' V='Copyright (c) 2012 Microsoft Corporation.  All rights reserved.'/><Cell N='LockTextEdit' V='1'/><Cell N='QuickStyleVariation' V='4'/><Cell N='FillGradientEnabled' V='Themed' F='THEMEVAL()'/><Section N='Character'><Row IX='0'><Cell N='Size' V='0' U='PT' F='GUARD(0PT)'/><Cell N='ColorTrans' V='1' F='GUARD(100%)'/></Row></Section><Section N='Geometry' IX='0'><Cell N='NoFill' V='0'/><Cell N='NoLine' V='0'/><Cell N='NoShow' V='0'/><Cell N='NoSnap' V='0'/><Cell N='NoQuickDrag' V='0' F='No Formula'/><Row T='MoveTo' IX='1'><Cell N='X' V='0' U='MM' F='Width*0'/><Cell N='Y' V='0' U='MM' F='Height*0'/></Row><Row T='LineTo' IX='2'><Cell N='X' V='0.984251968503937' U='MM' F='Width*1'/><Cell N='Y' V='0' U='MM' F='Height*0'/></Row><Row T='LineTo' IX='3'><Cell N='X' V='0.984251968503937' U='MM' F='Width*1'/><Cell N='Y' V='0.7874015748031495' U='MM' F='Height*1'/></Row><Row T='LineTo' IX='4'><Cell N='X' V='0' U='MM' F='Width*0'/><Cell N='Y' V='0.7874015748031495' U='MM' F='Height*1'/></Row><Row T='LineTo' IX='5'><Cell N='X' V='0' U='MM' F='Geometry1.X1'/><Cell N='Y' V='0' U='MM' F='Geometry1.Y1'/></Row></Section></Shape><Shape ID='7' Type='Group' LineStyle='3' FillStyle='3' TextStyle='3'><Cell N='PinX' V='0.4921259842519685' U='MM' F='Sheet.5!Width*0.5'/><Cell N='PinY' V='0.3937007874015748' U='MM' F='Sheet.5!Height*0.5'/><Cell N='Width' V='0.984251968503937' U='MM' F='Sheet.5!Width*1'/><Cell N='Height' V='0.7874015748031495' U='MM' F='Sheet.5!Height*1'/><Cell N='LocPinX' V='0.4921259842519685' U='MM' F='Width*0.5'/><Cell N='LocPinY' V='0.3937007874015748' U='MM' F='Height*0.5'/><Cell N='Angle' V='0'/><Cell N='FlipX' V='0'/><Cell N='FlipY' V='0'/><Cell N='ResizeMode' V='0'/><Cell N='FillForegnd' V='1' F='GUARD(1)'/><Cell N='FillBkgnd' V='0' F='GUARD(0)'/><Cell N='FillPattern' V='1' F='GUARD(1)'/><Cell N='ShdwPattern' V='0' F='GUARD(0)'/><Cell N='FillForegndTrans' V='0' F='GUARD(0%)'/><Cell N='FillBkgndTrans' V='0' F='GUARD(0%)'/><Cell N='LineWeight' V='0.01' U='PT' F='GUARD(0.72PT)'/><Cell N='LinePattern' V='1' F='GUARD(1)'/><Cell N='Rounding' V='0' U='MM' F='GUARD(0MM)'/><Cell N='EndArrowSize' V='2' F='GUARD(2)'/><Cell N='BeginArrow' V='0' F='GUARD(0)'/><Cell N='EndArrow' V='0' F='GUARD(0)'/><Cell N='BeginArrowSize' V='2' F='GUARD(2)'/><Cell N='Copyright' V='Copyright (c) 2012 Microsoft Corporation.  All rights reserved.'/><Cell N='IsTextEditTarget' V='0'/><Cell N='LayerMember' V='0'/><Cell N='LockTextEdit' V='1'/><Cell N='FillGradientEnabled' V='0' F='GUARD(FALSE)'/><Section N='Character'><Row IX='0'><Cell N='Size' V='0' F='GUARD(0)'/><Cell N='ColorTrans' V='1' F='GUARD(100%)'/></Row></Section><Shapes><Shape ID='8' Type='Shape' LineStyle='7' FillStyle='7' TextStyle='7'><Cell N='PinX' V='0.4921259842519685' U='MM' F='Sheet.7!Width*0.5'/><Cell N='PinY' V='0.3937007874015748' U='MM' F='Sheet.7!Height*0.5'/><Cell N='Width' V='0.984251968503937' U='MM' F='Sheet.7!Width*1'/><Cell N='Height' V='0.7874015748031495' U='MM' F='Sheet.7!Height*1'/><Cell N='LocPinX' V='0.4921259842519685' U='MM' F='Width*0.5'/><Cell N='LocPinY' V='0.3937007874015748' U='MM' F='Height*0.5'/><Cell N='Angle' V='0'/><Cell N='FlipX' V='0'/><Cell N='FlipY' V='0'/><Cell N='ResizeMode' V='0'/><Cell N='LayerMember' V='0'/><Cell N='LineWeight' V='0.003333333333333333' U='PT' F='THEMEGUARD(0.24PT)'/><Cell N='LinePattern' V='1' F='GUARD(1)'/><Cell N='Rounding' V='0.02952755905511811' U='MM' F='GUARD(0.75MM)'/><Cell N='BeginArrow' V='0' F='GUARD(0)'/><Cell N='EndArrow' V='0' F='GUARD(0)'/><Cell N='Copyright' V='Copyright (c) 2012 Microsoft Corporation.  All rights reserved.'/><Cell N='FillForegnd' V='#ffffff' F='THEMEGUARD(RGB(255,255,255))'/><Cell N='FillBkgnd' V='#ffffff' F='THEMEGUARD(SHADE(FillForegnd,LUMDIFF(THEMEVAL("FillColor"),THEMEVAL("FillColor2"))))'/><Cell N='ShdwPattern' V='0' F='GUARD(0)'/><Cell N='LockTextEdit' V='1'/><Section N='Character'><Row IX='0'><Cell N='Size' V='0' U='PT' F='GUARD(0PT)'/><Cell N='ColorTrans' V='1' F='GUARD(100%)'/></Row></Section><Section N='Geometry' IX='0'><Cell N='NoFill' V='0'/><Cell N='NoLine' V='0'/><Cell N='NoShow' V='1' F='OR(NOT(Sheet.5!Actions.Transaction.Checked),STRSAME(Sheet.5!Prop.BpmnActivityType,INDEX(0,Sheet.5!Prop.BpmnActivityType.Format)))'/><Cell N='NoSnap' V='0'/><Cell N='NoQuickDrag' V='0' F='No Formula'/><Row T='MoveTo' IX='1'><Cell N='X' V='0' U='MM' F='Width*0'/><Cell N='Y' V='0' U='MM' F='Height*0'/></Row><Row T='LineTo' IX='2'><Cell N='X' V='0.984251968503937' U='MM' F='Width*1'/><Cell N='Y' V='0' U='MM' F='Height*0'/></Row><Row T='LineTo' IX='3'><Cell N='X' V='0.984251968503937' U='MM' F='Width*1'/><Cell N='Y' V='0.7874015748031495' U='MM' F='Height*1'/></Row><Row T='LineTo' IX='4'><Cell N='X' V='0' U='MM' F='Width*0'/><Cell N='Y' V='0.7874015748031495' U='MM' F='Height*1'/></Row><Row T='LineTo' IX='5'><Cell N='X' V='0' U='MM' F='Geometry1.X1'/><Cell N='Y' V='0' U='MM' F='Geometry1.Y1'/></Row></Section></Shape><Shape ID='9' Type='Shape' LineStyle='7' FillStyle='7' TextStyle='7'><Cell N='PinX' V='0.4921259842519685' U='MM' F='Sheet.7!Width*0.5'/><Cell N='PinY' V='0.3937007874015748' U='MM' F='Sheet.7!Height*0.5'/><Cell N='Width' V='0.934251968503937' U='MM' F='GUARD(Sheet.7!Width-0.05*Sheet.5!DropOnPageScale)'/><Cell N='Height' V='0.7374015748031495' U='MM' F='GUARD(Sheet.7!Height-0.05*Sheet.5!DropOnPageScale)'/><Cell N='LocPinX' V='0.4671259842519685' U='MM' F='Width*0.5'/><Cell N='LocPinY' V='0.3687007874015748' U='MM' F='Height*0.5'/><Cell N='Angle' V='0'/><Cell N='FlipX' V='0'/><Cell N='FlipY' V='0'/><Cell N='ResizeMode' V='0'/><Cell N='LayerMember' V='0'/><Cell N='LineWeight' V='0.003333333333333333' U='PT' F='THEMEGUARD(0.24PT)'/><Cell N='LinePattern' V='1' F='GUARD(1)'/><Cell N='Rounding' V='0.02952755905511811' U='MM' F='GUARD(0.75MM)'/><Cell N='BeginArrow' V='0' F='GUARD(0)'/><Cell N='EndArrow' V='0' F='GUARD(0)'/><Cell N='Copyright' V='Copyright (c) 2012 Microsoft Corporation.  All rights reserved.'/><Cell N='FillForegnd' V='#ffffff' F='THEMEGUARD(RGB(255,255,255))'/><Cell N='FillBkgnd' V='#ffffff' F='THEMEGUARD(SHADE(FillForegnd,LUMDIFF(THEMEVAL("FillColor"),THEMEVAL("FillColor2"))))'/><Cell N='ShdwPattern' V='0' F='GUARD(0)'/><Cell N='LockTextEdit' V='1'/><Section N='Character'><Row IX='0'><Cell N='Size' V='0' F='GUARD(0)'/><Cell N='ColorTrans' V='1' F='GUARD(100%)'/></Row></Section><Section N='Geometry' IX='0'><Cell N='NoFill' V='0'/><Cell N='NoLine' V='0'/><Cell N='NoShow' V='1' F='OR(NOT(Sheet.5!Actions.Transaction.Checked),STRSAME(Sheet.5!Prop.BpmnActivityType,INDEX(0,Sheet.5!Prop.BpmnActivityType.Format)))'/><Cell N='NoSnap' V='0'/><Cell N='NoQuickDrag' V='0' F='No Formula'/><Row T='MoveTo' IX='1'><Cell N='X' V='0' U='MM' F='Width*0'/><Cell N='Y' V='0' U='MM' F='Height*0'/></Row><Row T='LineTo' IX='2'><Cell N='X' V='0.934251968503937' U='MM' F='Width*1'/><Cell N='Y' V='0' U='MM' F='Height*0'/></Row><Row T='LineTo' IX='3'><Cell N='X' V='0.934251968503937' U='MM' F='Width*1'/><Cell N='Y' V='0.7374015748031495' U='MM' F='Height*1'/></Row><Row T='LineTo' IX='4'><Cell N='X' V='0' U='MM' F='Width*0'/><Cell N='Y' V='0.7374015748031495' U='MM' F='Height*1'/></Row><Row T='LineTo' IX='5'><Cell N='X' V='0' U='MM' F='Geometry1.X1'/><Cell N='Y' V='0' U='MM' F='Geometry1.Y1'/></Row></Section></Shape></Shapes></Shape><Shape ID='10' Type='Shape' LineStyle='7' FillStyle='7' TextStyle='7'><Cell N='PinX' V='0.5821259842519686' U='MM' F='GUARD((Sheet.5!Width-(User.BpmnIconWidth*Sheet.5!User.BpmnNumIconsVisible))/2-User.BpmnIconWidth/2+User.BpmnIconWidth*User.BpmnIconPosition)'/><Cell N='PinY' V='0.1082677165354331' U='MM' F='GUARD(Sheet.5!User.BpmnIconPinY)-0.25MM*Sheet.5!DropOnPageScale'/><Cell N='Width' V='0.1574803149606299' U='MM' F='Height'/><Cell N='Height' V='0.1574803149606299' U='MM' F='GUARD(Sheet.5!User.BpmnIconHeight)'/><Cell N='LocPinX' V='0.07874015748031496' U='MM' F='Width*0.5'/><Cell N='LocPinY' V='0.07874015748031496' U='MM' F='Height*0.5'/><Cell N='Angle' V='0'/><Cell N='FlipX' V='0'/><Cell N='FlipY' V='0'/><Cell N='ResizeMode' V='0'/><Cell N='LayerMember' V='0'/><Cell N='LeftMargin' V='0' U='PT'/><Cell N='RightMargin' V='0' U='PT'/><Cell N='TopMargin' V='0' U='PT'/><Cell N='BottomMargin' V='0' U='PT'/><Cell N='FillForegnd' V='1' F='GUARD(1)'/><Cell N='FillBkgnd' V='0' F='GUARD(0)'/><Cell N='FillPattern' V='0' F='GUARD(0)'/><Cell N='ShdwPattern' V='0' F='GUARD(0)'/><Cell N='LineWeight' V='0.01944444444444444' U='PT' F='GUARD(1.4PT)'/><Cell N='LinePattern' V='1' F='GUARD(1)'/><Cell N='Rounding' V='0' U='MM' F='GUARD(0MM)'/><Cell N='EndArrowSize' V='2' F='GUARD(2)'/><Cell N='BeginArrow' V='0' F='GUARD(0)'/><Cell N='EndArrow' V='0' F='GUARD(0)'/><Cell N='BeginArrowSize' V='2' F='GUARD(2)'/><Cell N='LineColorTrans' V='0' F='GUARD(Sheet.5!LineColorTrans)'/><Cell N='Copyright' V='Copyright (c) 2012 Microsoft Corporation.  All rights reserved.'/><Cell N='LockWidth' V='1'/><Cell N='LockHeight' V='1'/><Cell N='LockAspect' V='1'/><Cell N='LockTextEdit' V='1'/><Cell N='LockFormat' V='1'/><Cell N='LockThemeColors' V='1'/><Cell N='LockThemeEffects' V='1'/><Cell N='FillGradientEnabled' V='0' F='GUARD(FALSE)'/><Section N='User'><Row N='BpmnIconPosition'><Cell N='Value' V='1' F='1+IF(OR(Sheet.5!Actions.StandardLoop.Checked,Sheet.5!Actions.ParallelLoop.Checked,Sheet.5!Actions.SequentialLoop.Checked),1,0)+IF(Sheet.5!Actions.Compensation.Checked,1,0)+IF(Sheet.5!Actions.Collapsed.Checked,1,0)'/><Cell N='Prompt' V=''/></Row><Row N='BpmnIconWidth'><Cell N='Value' V='0.18' F='0.18*Sheet.5!DropOnPageScale'/><Cell N='Prompt' V=''/></Row></Section><Section N='Character'><Row IX='0'><Cell N='Font' V='Calibri' F='GUARD(4)'/><Cell N='Color' V='0' F='GUARD(0)'/><Cell N='Size' V='0.25' U='PT' F='GUARD(18PT)'/><Cell N='ColorTrans' V='0' F='GUARD(Sheet.5!LineColorTrans)'/></Row></Section><Section N='Geometry' IX='0'><Cell N='NoFill' V='1'/><Cell N='NoLine' V='0'/><Cell N='NoShow' V='1' F='OR(NOT(Sheet.5!Actions.AdHoc.Checked),STRSAME(Sheet.5!Prop.BpmnActivityType,INDEX(0,Sheet.5!Prop.BpmnActivityType.Format)))'/><Cell N='NoSnap' V='0'/><Cell N='NoQuickDrag' V='0'/><Row T='MoveTo' IX='1'><Cell N='X' V='0.01574803149606299' U='MM' F='Width*0.1'/><Cell N='Y' V='0.08503937007874016' U='MM' F='Height*0.54'/></Row><Row T='EllipticalArcTo' IX='2'><Cell N='X' V='0.07086614173228346' U='MM' F='Width*0.45'/><Cell N='Y' V='0.1039370078740158' U='MM' F='Height*0.66'/><Cell N='A' V='0.03937007874015748' U='MM' F='Width*0.25'/><Cell N='B' V='0.1133858267716535' U='MM' F='Height*0.72'/><Cell N='C' V='1.745329251994333' U='DA'/><Cell N='D' V='1.6'/></Row><Row T='LineTo' IX='3'><Cell N='X' V='0.08661417322834647' U='MM' F='Width*0.55'/><Cell N='Y' V='0.08503937007874016' U='MM' F='Geometry1.Y1'/></Row><Row T='EllipticalArcTo' IX='4'><Cell N='X' V='0.1417322834645669' U='MM' F='Width*0.9'/><Cell N='Y' V='0.1039370078740158' U='MM' F='Geometry1.Y2'/><Cell N='A' V='0.1181102362204724' U='MM' F='Width*0.75'/><Cell N='B' V='0.07559055118110236' U='MM' F='Height*0.48'/><Cell N='C' V='1.745329251994333' U='DA' F='Geometry1.C2'/><Cell N='D' V='1.6' F='Geometry1.D2'/></Row></Section><Text><cp IX='0'/></Text></Shape><Shape ID='11' Type='Group' LineStyle='3' FillStyle='3' TextStyle='3'><Cell N='PinX' V='0.5871259842519685' U='MM' F='GUARD((Sheet.5!Width-(User.BpmnIconWidth*Sheet.5!User.BpmnNumIconsVisible))/2-User.BpmnIconWidth/2+User.BpmnIconWidth*User.BpmnIconPosition)'/><Cell N='PinY' V='0.2181102362204724' U='MM' F='GUARD(Sheet.5!User.BpmnIconPinY+IF(Sheet.5!User.IsInstance,0,0.1))'/><Cell N='Width' V='0.3149606299212598' U='MM' F='Height'/><Cell N='Height' V='0.3149606299212598' U='MM' F='GUARD(Sheet.5!User.BpmnIconHeight*IF(Sheet.5!User.IsInstance,1,2))'/><Cell N='LocPinX' V='0.1574803149606299' U='MM' F='Width*0.5'/><Cell N='LocPinY' V='0.1574803149606299' U='MM' F='Height*0.5'/><Cell N='Angle' V='0'/><Cell N='FlipX' V='0'/><Cell N='FlipY' V='0'/><Cell N='ResizeMode' V='0'/><Cell N='LockWidth' V='1'/><Cell N='LockHeight' V='1'/><Cell N='LockAspect' V='1'/><Cell N='LockTextEdit' V='1'/><Cell N='LockFormat' V='1'/><Cell N='LockThemeColors' V='1'/><Cell N='LockThemeEffects' V='1'/><Cell N='FillForegnd' V='1' F='GUARD(1)'/><Cell N='FillBkgnd' V='0' F='GUARD(0)'/><Cell N='FillPattern' V='1' F='GUARD(1)'/><Cell N='ShdwPattern' V='0' F='GUARD(0)'/><Cell N='LineWeight' V='0.01' U='PT' F='GUARD(0.72PT)'/><Cell N='LinePattern' V='1' F='GUARD(1)'/><Cell N='Rounding' V='0' U='MM' F='GUARD(0MM)'/><Cell N='EndArrowSize' V='2' F='GUARD(2)'/><Cell N='BeginArrow' V='0' F='GUARD(0)'/><Cell N='EndArrow' V='0' F='GUARD(0)'/><Cell N='BeginArrowSize' V='2' F='GUARD(2)'/><Cell N='LineColorTrans' V='0' F='GUARD(Sheet.5!LineColorTrans)'/><Cell N='Copyright' V='Copyright (c) 2012 Microsoft Corporation.  All rights reserved.'/><Cell N='IsTextEditTarget' V='0'/><Cell N='LayerMember' V='0'/><Cell N='FillGradientEnabled' V='0' F='GUARD(FALSE)'/><Section N='User'><Row N='BpmnIconPosition'><Cell N='Value' V='1' F='1+IF(OR(Sheet.5!Actions.StandardLoop.Checked,Sheet.5!Actions.ParallelLoop.Checked,Sheet.5!Actions.SequentialLoop.Checked),1,0)+IF(Sheet.5!Actions.Compensation.Checked,1,0)'/><Cell N='Prompt' V=''/></Row><Row N='BpmnIconWidth'><Cell N='Value' V='0.19' F='0.19*Sheet.5!DropOnPageScale'/><Cell N='Prompt' V=''/></Row></Section><Shapes><Shape ID='12' Type='Shape' LineStyle='3' FillStyle='3' TextStyle='3'><Cell N='PinX' V='0.1574803149606299' U='MM' F='Sheet.11!Width*0.5'/><Cell N='PinY' V='0.1574803149606299' U='MM' F='Sheet.11!Height*0.5'/><Cell N='Width' V='0.3149606299212598' U='MM' F='Sheet.11!Width*1'/><Cell N='Height' V='0.3149606299212598' U='MM' F='Sheet.11!Height*1'/><Cell N='LocPinX' V='0.1574803149606299' U='MM' F='Width*0.5'/><Cell N='LocPinY' V='0.1574803149606299' U='MM' F='Height*0.5'/><Cell N='Angle' V='0'/><Cell N='FlipX' V='0'/><Cell N='FlipY' V='0'/><Cell N='ResizeMode' V='0'/><Cell N='FillForegnd' V='1' F='GUARD(1)'/><Cell N='FillBkgnd' V='0' F='GUARD(0)'/><Cell N='FillPattern' V='1' F='GUARD(1)'/><Cell N='ShdwPattern' V='0' F='GUARD(0)'/><Cell N='LineWeight' V='0.01' U='PT' F='GUARD(0.72PT)'/><Cell N='LinePattern' V='1' F='GUARD(1)'/><Cell N='Rounding' V='0' U='MM' F='GUARD(0MM)'/><Cell N='EndArrowSize' V='2' F='GUARD(2)'/><Cell N='BeginArrow' V='0' F='GUARD(0)'/><Cell N='EndArrow' V='0' F='GUARD(0)'/><Cell N='BeginArrowSize' V='2' F='GUARD(2)'/><Cell N='LineColorTrans' V='0' F='GUARD(Sheet.5!LineColorTrans)'/><Cell N='Copyright' V='Copyright (c) 2012 Microsoft Corporation.  All rights reserved.'/><Cell N='LockTextEdit' V='1'/><Cell N='LockFormat' V='1'/><Cell N='LockThemeColors' V='1'/><Cell N='LockThemeEffects' V='1'/><Cell N='LayerMember' V='0'/><Cell N='FillGradientEnabled' V='0' F='GUARD(FALSE)'/><Section N='Geometry' IX='0'><Cell N='NoFill' V='1'/><Cell N='NoLine' V='0'/><Cell N='NoShow' V='1' F='NOT(Sheet.5!Actions.Collapsed.Checked)'/><Cell N='NoSnap' V='0'/><Cell N='NoQuickDrag' V='0' F='No Formula'/><Row T='MoveTo' IX='1'><Cell N='X' V='0' U='MM' F='Width*0'/><Cell N='Y' V='0' U='MM' F='Height*0'/></Row><Row T='LineTo' IX='2'><Cell N='X' V='0.3149606299212598' U='MM' F='Width*1'/><Cell N='Y' V='0' U='MM' F='Height*0'/></Row><Row T='LineTo' IX='3'><Cell N='X' V='0.3149606299212598' U='MM' F='Width*1'/><Cell N='Y' V='0.3149606299212598' U='MM' F='Height*1'/></Row><Row T='LineTo' IX='4'><Cell N='X' V='0' U='MM' F='Width*0'/><Cell N='Y' V='0.3149606299212598' U='MM' F='Height*1'/></Row><Row T='LineTo' IX='5'><Cell N='X' V='0' U='MM' F='Geometry1.X1'/><Cell N='Y' V='0' U='MM' F='Geometry1.Y1'/></Row></Section></Shape><Shape ID='13' Type='Shape' LineStyle='3' FillStyle='3' TextStyle='3'><Cell N='PinX' V='0.1574803149606299' U='MM' F='Sheet.11!Width*0.5'/><Cell N='PinY' V='0.1574803149606299' U='MM' F='Sheet.11!Height*0.5'/><Cell N='Width' V='0.1574803149606299' U='MM' F='Sheet.11!Width*0.5'/><Cell N='Height' V='0.1574803149606299' U='MM' F='Width'/><Cell N='LocPinX' V='0.07874015748031496' U='MM' F='Width*0.5'/><Cell N='LocPinY' V='0.07874015748031496' U='MM' F='Height*0.5'/><Cell N='Angle' V='0'/><Cell N='FlipX' V='0'/><Cell N='FlipY' V='0'/><Cell N='ResizeMode' V='0'/><Cell N='LineWeight' V='0.01' U='PT' F='GUARD(0.72PT)'/><Cell N='LinePattern' V='1' F='GUARD(1)'/><Cell N='Rounding' V='0' U='MM' F='GUARD(0MM)'/><Cell N='EndArrowSize' V='2' F='GUARD(2)'/><Cell N='BeginArrow' V='0' F='GUARD(0)'/><Cell N='EndArrow' V='0' F='GUARD(0)'/><Cell N='BeginArrowSize' V='2' F='GUARD(2)'/><Cell N='LineColorTrans' V='0' F='GUARD(Sheet.5!LineColorTrans)'/><Cell N='FillForegnd' V='#000000' F='GUARD(RGB(0,0,0))'/><Cell N='FillBkgnd' V='#1e1e1e' F='GUARD(SHADE(FillForegnd,LUMDIFF(THEME("FillColor"),THEME("FillColor2"))))'/><Cell N='FillPattern' V='1' F='GUARD(1)'/><Cell N='ShdwPattern' V='0' F='GUARD(0)'/><Cell N='FillForegndTrans' V='0' F='GUARD(Sheet.5!LineColorTrans)'/><Cell N='FillBkgndTrans' V='0' F='GUARD(Sheet.5!LineColorTrans)'/><Cell N='Copyright' V='Copyright (c) 2012 Microsoft Corporation.  All rights reserved.'/><Cell N='LockTextEdit' V='1'/><Cell N='LockFormat' V='1'/><Cell N='LockThemeColors' V='1'/><Cell N='LockThemeEffects' V='1'/><Cell N='LayerMember' V='0'/><Cell N='FillGradientEnabled' V='0' F='GUARD(FALSE)'/><Section N='Geometry' IX='0'><Cell N='NoFill' V='0'/><Cell N='NoLine' V='0'/><Cell N='NoShow' V='1' F='NOT(Sheet.5!Actions.Collapsed.Checked)'/><Cell N='NoSnap' V='0'/><Cell N='NoQuickDrag' V='0' F='No Formula'/><Row T='MoveTo' IX='1'><Cell N='X' V='0.06771653543307087' U='MM' F='Width*0.43'/><Cell N='Y' V='0.08976377952755907' U='MM' F='Height*(1-0.43)'/></Row><Row T='LineTo' IX='2'><Cell N='X' V='0' U='MM' F='Width*0'/><Cell N='Y' V='0.08976377952755907' U='MM' F='Geometry1.Y1'/></Row><Row T='LineTo' IX='3'><Cell N='X' V='0' U='MM' F='Width*0'/><Cell N='Y' V='0.06771653543307087' U='MM' F='Geometry1.X1'/></Row><Row T='LineTo' IX='4'><Cell N='X' V='0.06771653543307087' U='MM' F='Geometry1.X1'/><Cell N='Y' V='0.06771653543307087' U='MM' F='Geometry1.X1'/></Row><Row T='LineTo' IX='5'><Cell N='X' V='0.06771653543307087' U='MM' F='Geometry1.X1'/><Cell N='Y' V='0' U='MM' F='Height*0'/></Row><Row T='LineTo' IX='6'><Cell N='X' V='0.08976377952755907' U='MM' F='Geometry1.Y1'/><Cell N='Y' V='0' U='MM' F='Height*0'/></Row><Row T='LineTo' IX='7'><Cell N='X' V='0.08976377952755907' U='MM' F='Geometry1.Y1'/><Cell N='Y' V='0.06771653543307087' U='MM' F='Geometry1.X1'/></Row><Row T='LineTo' IX='8'><Cell N='X' V='0.1574803149606299' U='MM' F='Width*1'/><Cell N='Y' V='0.06771653543307087' U='MM' F='Geometry1.X1'/></Row><Row T='LineTo' IX='9'><Cell N='X' V='0.1574803149606299' U='MM' F='Geometry1.X8'/><Cell N='Y' V='0.08976377952755907' U='MM' F='Geometry1.Y1'/></Row><Row T='LineTo' IX='10'><Cell N='X' V='0.08976377952755907' U='MM' F='Geometry1.Y1'/><Cell N='Y' V='0.08976377952755907' U='MM' F='Geometry1.Y1'/></Row><Row T='LineTo' IX='11'><Cell N='X' V='0.08976377952755907' U='MM' F='Geometry1.Y1'/><Cell N='Y' V='0.1574803149606299' U='MM' F='Geometry1.X8'/></Row><Row T='LineTo' IX='12'><Cell N='X' V='0.06771653543307087' U='MM' F='Geometry1.X1'/><Cell N='Y' V='0.1574803149606299' U='MM' F='Geometry1.X8'/></Row><Row T='LineTo' IX='13'><Cell N='X' V='0.06771653543307087' U='MM' F='Geometry1.X1'/><Cell N='Y' V='0.08976377952755907' U='MM' F='Geometry1.Y1'/></Row></Section></Shape></Shapes></Shape><Shape ID='14' Type='Shape' LineStyle='7' FillStyle='7' TextStyle='7'><Cell N='PinX' V='0.5871259842519685' U='MM' F='GUARD((Sheet.5!Width-(User.BpmnIconWidth*Sheet.5!User.BpmnNumIconsVisible))/2-User.BpmnIconWidth/2+User.BpmnIconWidth*User.BpmnIconPosition)'/><Cell N='PinY' V='0.1181102362204724' U='MM' F='GUARD(Sheet.5!User.BpmnIconPinY)'/><Cell N='Width' V='0.1574803149606299' U='MM' F='GUARD(Sheet.5!User.BpmnIconHeight)'/><Cell N='Height' V='0.1338582677165354' U='MM' F='GUARD(Sheet.5!User.BpmnIconHeight)*0.85'/><Cell N='LocPinX' V='0.07874015748031496' U='MM' F='Width*0.5'/><Cell N='LocPinY' V='0.06692913385826771' U='MM' F='Height*0.5'/><Cell N='Angle' V='0'/><Cell N='FlipX' V='0'/><Cell N='FlipY' V='0'/><Cell N='ResizeMode' V='0'/><Cell N='LineWeight' V='0.01' U='PT' F='GUARD(0.72PT)'/><Cell N='LinePattern' V='1' F='GUARD(1)'/><Cell N='Rounding' V='0' U='MM' F='GUARD(0MM)'/><Cell N='EndArrowSize' V='2' F='GUARD(2)'/><Cell N='BeginArrow' V='0' F='GUARD(0)'/><Cell N='EndArrow' V='0' F='GUARD(0)'/><Cell N='BeginArrowSize' V='2' F='GUARD(2)'/><Cell N='LineColorTrans' V='0' F='GUARD(Sheet.5!LineColorTrans)'/><Cell N='LockWidth' V='1'/><Cell N='LockHeight' V='1'/><Cell N='LockTextEdit' V='1'/><Cell N='LockFormat' V='1'/><Cell N='LockThemeColors' V='1'/><Cell N='LockThemeEffects' V='1'/><Cell N='FillForegnd' V='1' F='GUARD(1)'/><Cell N='FillBkgnd' V='0' F='GUARD(0)'/><Cell N='FillPattern' V='1' F='GUARD(1)'/><Cell N='ShdwPattern' V='0' F='GUARD(0)'/><Cell N='Copyright' V='Copyright (c) 2012 Microsoft Corporation.  All rights reserved.'/><Cell N='LayerMember' V='0'/><Cell N='FillGradientEnabled' V='0' F='GUARD(FALSE)'/><Section N='User'><Row N='BpmnIconPosition'><Cell N='Value' V='1' F='1+IF(OR(Sheet.5!Actions.StandardLoop.Checked,Sheet.5!Actions.ParallelLoop.Checked,Sheet.5!Actions.SequentialLoop.Checked),1,0)'/><Cell N='Prompt' V=''/></Row><Row N='BpmnIconWidth'><Cell N='Value' V='0.19' F='0.19*Sheet.5!DropOnPageScale'/><Cell N='Prompt' V=''/></Row></Section><Section N='Geometry' IX='0'><Cell N='NoFill' V='1'/><Cell N='NoLine' V='0'/><Cell N='NoShow' V='1' F='NOT(Sheet.5!Actions.Compensation.Checked)'/><Cell N='NoSnap' V='0'/><Cell N='NoQuickDrag' V='0' F='No Formula'/><Row T='MoveTo' IX='1'><Cell N='X' V='0' U='MM' F='Width*0'/><Cell N='Y' V='0.06692913385826771' U='MM' F='Height*0.5'/></Row><Row T='LineTo' IX='2'><Cell N='X' V='0.0781703577880063' U='MM' F='Width*0.49638177195384'/><Cell N='Y' V='0' U='MM' F='Height*0'/></Row><Row T='LineTo' IX='3'><Cell N='X' V='0.0781703577880063' U='MM' F='Width*0.49638177195384'/><Cell N='Y' V='0.1338582677165354' U='MM' F='Height*1'/></Row><Row T='LineTo' IX='4'><Cell N='X' V='0' U='MM' F='Width*0'/><Cell N='Y' V='0.06692913385826771' U='MM' F='Height*0.5'/></Row></Section><Section N='Geometry' IX='1'><Cell N='NoFill' V='1'/><Cell N='NoLine' V='0'/><Cell N='NoShow' V='1' F='Geometry1.NoShow'/><Cell N='NoSnap' V='0'/><Cell N='NoQuickDrag' V='0' F='No Formula'/><Row T='MoveTo' IX='1'><Cell N='X' V='0.07930995717262361' U='MM' F='Width*0.50361822804616'/><Cell N='Y' V='0.06692913385826771' U='MM' F='Height*0.5'/></Row><Row T='LineTo' IX='2'><Cell N='X' V='0.1574803149606299' U='MM' F='Width*1'/><Cell N='Y' V='0' U='MM' F='Height*0'/></Row><Row T='LineTo' IX='3'><Cell N='X' V='0.1574803149606299' U='MM' F='Width*1'/><Cell N='Y' V='0.1338582677165354' U='MM' F='Height*1'/></Row><Row T='LineTo' IX='4'><Cell N='X' V='0.07930995717262361' U='MM' F='Width*0.50361822804616'/><Cell N='Y' V='0.06692913385826771' U='MM' F='Height*0.5'/></Row></Section></Shape><Shape ID='15' Type='Shape' LineStyle='3' FillStyle='3' TextStyle='3'><Cell N='PinX' V='0.5821259842519686' U='MM' F='GUARD((Sheet.5!Width-(User.BpmnIconWidth*Sheet.5!User.BpmnNumIconsVisible))/2-User.BpmnIconWidth/2+User.BpmnIconWidth*User.BpmnIconPosition)'/><Cell N='PinY' V='0.1181102362204724' U='MM' F='GUARD(Sheet.5!User.BpmnIconPinY)'/><Cell N='Width' V='0.1165354330708661' U='MM' F='GUARD(Sheet.5!User.BpmnIconHeight)*0.74'/><Cell N='Height' V='0.1338582677165354' U='MM' F='GUARD(Sheet.5!User.BpmnIconHeight)*0.85'/><Cell N='LocPinX' V='0.05826771653543307' U='MM' F='Width*0.5'/><Cell N='LocPinY' V='0.06692913385826771' U='MM' F='Height*0.5'/><Cell N='Angle' V='0'/><Cell N='FlipX' V='0'/><Cell N='FlipY' V='0'/><Cell N='ResizeMode' V='0'/><Cell N='LineWeight' V='0.01' U='PT' F='GUARD(0.72PT)'/><Cell N='LinePattern' V='1' F='GUARD(1)'/><Cell N='Rounding' V='0' U='MM' F='GUARD(0MM)'/><Cell N='EndArrowSize' V='2' F='GUARD(2)'/><Cell N='BeginArrow' V='0' F='GUARD(0)'/><Cell N='EndArrow' V='0' F='GUARD(0)'/><Cell N='BeginArrowSize' V='2' F='GUARD(2)'/><Cell N='LineColorTrans' V='0' F='GUARD(Sheet.5!LineColorTrans)'/><Cell N='FillForegnd' V='#000000' F='GUARD(RGB(0,0,0))'/><Cell N='FillBkgnd' V='#1e1e1e' F='GUARD(SHADE(FillForegnd,LUMDIFF(THEME("FillColor"),THEME("FillColor2"))))'/><Cell N='FillPattern' V='1' F='GUARD(1)'/><Cell N='ShdwPattern' V='0' F='GUARD(0)'/><Cell N='FillForegndTrans' V='0' F='GUARD(Sheet.5!LineColorTrans)'/><Cell N='FillBkgndTrans' V='0' F='GUARD(Sheet.5!LineColorTrans)'/><Cell N='LockWidth' V='1'/><Cell N='LockHeight' V='1'/><Cell N='LockAspect' V='1'/><Cell N='LockTextEdit' V='1'/><Cell N='LockFormat' V='1'/><Cell N='LockThemeColors' V='1'/><Cell N='LockThemeEffects' V='1'/><Cell N='Copyright' V='Copyright (c) 2012 Microsoft Corporation.  All rights reserved.'/><Cell N='LayerMember' V='0'/><Cell N='FillGradientEnabled' V='0' F='GUARD(FALSE)'/><Section N='User'><Row N='BpmnIconPosition'><Cell N='Value' V='1'/><Cell N='Prompt' V=''/></Row><Row N='BpmnIconWidth'><Cell N='Value' V='0.18' F='0.18*Sheet.5!DropOnPageScale'/><Cell N='Prompt' V=''/></Row></Section><Section N='Geometry' IX='0'><Cell N='NoFill' V='0'/><Cell N='NoLine' V='0'/><Cell N='NoShow' V='1' F='NOT(Sheet.5!Actions.ParallelLoop.Checked)'/><Cell N='NoSnap' V='0'/><Cell N='NoQuickDrag' V='0' F='No Formula'/><Row T='MoveTo' IX='1'><Cell N='X' V='0.1002204724409449' U='MM' F='Width*0.86'/><Cell N='Y' V='0' U='MM' F='Height*0'/></Row><Row T='LineTo' IX='2'><Cell N='X' V='0.1165354330708661' U='MM' F='Width*1'/><Cell N='Y' V='0' U='MM' F='Geometry1.Y1'/></Row><Row T='LineTo' IX='3'><Cell N='X' V='0.1165354330708661' U='MM' F='Geometry1.X2'/><Cell N='Y' V='0.1338582677165354' U='MM' F='Height*1'/></Row><Row T='LineTo' IX='4'><Cell N='X' V='0.1002204724409449' U='MM' F='Geometry1.X1'/><Cell N='Y' V='0.1338582677165354' U='MM' F='Geometry1.Y3'/></Row><Row T='LineTo' IX='5'><Cell N='X' V='0.1002204724409449' U='MM' F='Geometry1.X1'/><Cell N='Y' V='0' U='MM' F='Geometry1.Y1'/></Row></Section><Section N='Geometry' IX='1'><Cell N='NoFill' V='0'/><Cell N='NoLine' V='0'/><Cell N='NoShow' V='1' F='Geometry1.NoShow'/><Cell N='NoSnap' V='0'/><Cell N='NoQuickDrag' V='0' F='No Formula'/><Row T='MoveTo' IX='1'><Cell N='X' V='0.05011023622047244' U='MM' F='Width*0.5-(Geometry1.X2-Geometry1.X1)/2'/><Cell N='Y' V='0' U='MM' F='Geometry1.Y1'/></Row><Row T='LineTo' IX='2'><Cell N='X' V='0.06642519685039371' U='MM' F='Geometry2.X1+Geometry1.X2-Geometry1.X1'/><Cell N='Y' V='0' U='MM' F='Geometry1.Y1'/></Row><Row T='LineTo' IX='3'><Cell N='X' V='0.06642519685039371' U='MM' F='Geometry2.X2'/><Cell N='Y' V='0.1338582677165354' U='MM' F='Geometry1.Y3'/></Row><Row T='LineTo' IX='4'><Cell N='X' V='0.05011023622047244' U='MM' F='Geometry2.X1'/><Cell N='Y' V='0.1338582677165354' U='MM' F='Geometry1.Y3'/></Row><Row T='LineTo' IX='5'><Cell N='X' V='0.05011023622047244' U='MM' F='Geometry2.X1'/><Cell N='Y' V='0' U='MM' F='Geometry1.Y1'/></Row></Section><Section N='Geometry' IX='2'><Cell N='NoFill' V='0'/><Cell N='NoLine' V='0'/><Cell N='NoShow' V='1' F='Geometry2.NoShow'/><Cell N='NoSnap' V='0'/><Cell N='NoQuickDrag' V='0' F='No Formula'/><Row T='MoveTo' IX='1'><Cell N='X' V='0' U='MM' F='Geometry1.X2-Width'/><Cell N='Y' V='0' U='MM' F='Geometry1.Y1'/></Row><Row T='LineTo' IX='2'><Cell N='X' V='0.01631496062992126' U='MM' F='Geometry3.X1+Geometry1.X2-Geometry1.X1'/><Cell N='Y' V='0' U='MM' F='Geometry1.Y1'/></Row><Row T='LineTo' IX='3'><Cell N='X' V='0.01631496062992126' U='MM' F='Geometry3.X2'/><Cell N='Y' V='0.1338582677165354' U='MM' F='Geometry1.Y3'/></Row><Row T='LineTo' IX='4'><Cell N='X' V='0' U='MM' F='Geometry3.X1'/><Cell N='Y' V='0.1338582677165354' U='MM' F='Geometry1.Y3'/></Row><Row T='LineTo' IX='5'><Cell N='X' V='0' U='MM' F='Geometry3.X1'/><Cell N='Y' V='0' U='MM' F='Geometry1.Y1'/></Row></Section></Shape><Shape ID='16' Type='Group' LineStyle='7' FillStyle='7' TextStyle='7'><Cell N='PinX' V='0.5821259842519686' U='MM' F='GUARD((Sheet.5!Width-(User.BpmnIconWidth*Sheet.5!User.BpmnNumIconsVisible))/2-User.BpmnIconWidth/2+User.BpmnIconWidth*User.BpmnIconPosition)'/><Cell N='PinY' V='0.1181102362204724' U='MM' F='GUARD(Sheet.5!User.BpmnIconPinY)'/><Cell N='Width' V='0.1574803149606299' U='MM' F='GUARD(Sheet.5!User.BpmnIconHeight)'/><Cell N='Height' V='0.1574803149606299' U='MM' F='GUARD(Sheet.5!User.BpmnIconHeight)'/><Cell N='LocPinX' V='0.07874015748031496' U='MM' F='Width*0.5'/><Cell N='LocPinY' V='0.07874015748031496' U='MM' F='Height*0.5'/><Cell N='Angle' V='0'/><Cell N='FlipX' V='0'/><Cell N='FlipY' V='0'/><Cell N='ResizeMode' V='0'/><Cell N='LayerMember' V='0'/><Cell N='Copyright' V='Copyright (c) 2012 Microsoft Corporation.  All rights reserved.'/><Cell N='LineWeight' V='0.01' U='PT' F='GUARD(0.72PT)'/><Cell N='LinePattern' V='1' F='GUARD(1)'/><Cell N='Rounding' V='0' U='MM' F='GUARD(0MM)'/><Cell N='EndArrowSize' V='2' F='GUARD(2)'/><Cell N='BeginArrow' V='0' F='GUARD(0)'/><Cell N='EndArrow' V='0' F='GUARD(0)'/><Cell N='BeginArrowSize' V='2' F='GUARD(2)'/><Cell N='LineColorTrans' V='0' F='GUARD(Sheet.5!LineColorTrans)'/><Cell N='LockWidth' V='1'/><Cell N='LockHeight' V='1'/><Cell N='LockAspect' V='1'/><Cell N='LockTextEdit' V='1'/><Cell N='LockFormat' V='1'/><Cell N='LockThemeColors' V='1'/><Cell N='LockThemeEffects' V='1'/><Cell N='FillForegnd' V='1' F='GUARD(1)'/><Cell N='FillBkgnd' V='0' F='GUARD(0)'/><Cell N='FillPattern' V='1' F='GUARD(1)'/><Cell N='ShdwPattern' V='0' F='GUARD(0)'/><Cell N='IsTextEditTarget' V='0'/><Cell N='FillGradientEnabled' V='0' F='GUARD(FALSE)'/><Section N='User'><Row N='BpmnIconPosition'><Cell N='Value' V='1'/><Cell N='Prompt' V=''/></Row><Row N='BpmnIconWidth'><Cell N='Value' V='0.18' F='0.18*Sheet.5!DropOnPageScale'/><Cell N='Prompt' V=''/></Row></Section><Shapes><Shape ID='17' Type='Shape' LineStyle='7' FillStyle='7' TextStyle='7'><Cell N='PinX' V='0.07213472546766614' U='MM' F='Sheet.16!Width*0.45805550671968'/><Cell N='PinY' V='0.005116625360915748' U='MM' F='Sheet.16!Height*0.032490571041815'/><Cell N='Width' V='0.06150540005153447' U='MM' F='Sheet.16!Width*0.39055201616122+Sheet.16!Height*7.2741660239042E-6'/><Cell N='Height' V='0.1382677165354339' U='MM' F='Sheet.16!Width*1.6352748294981E-5+Sheet.16!Height*0.87798364725171'/><Cell N='LocPinX' V='0.03075270002576724' U='MM' F='Width*0.5'/><Cell N='LocPinY' V='0.1382677165354339' U='MM' F='Height*1'/><Cell N='Angle' V='-3.137276971292705'/><Cell N='FlipX' V='0'/><Cell N='FlipY' V='0'/><Cell N='ResizeMode' V='0'/><Cell N='LayerMember' V='0'/><Cell N='TextBkgnd' V='2'/><Cell N='LineWeight' V='0.01388888888888889' U='PT' F='GUARD(1PT)'/><Cell N='LinePattern' V='1' F='GUARD(1)'/><Cell N='Rounding' V='0' U='MM' F='GUARD(0MM)'/><Cell N='EndArrowSize' V='1' F='GUARD(1)'/><Cell N='BeginArrow' V='0' F='GUARD(0)'/><Cell N='EndArrow' V='1' F='GUARD(1)'/><Cell N='BeginArrowSize' V='2' F='GUARD(2)'/><Cell N='LineColorTrans' V='0' F='GUARD(Sheet.5!LineColorTrans)'/><Cell N='Copyright' V='Copyright (c) 2012 Microsoft Corporation.  All rights reserved.'/><Cell N='ObjType' V='4'/><Cell N='FillForegnd' V='1' F='GUARD(1)'/><Cell N='FillBkgnd' V='0' F='GUARD(0)'/><Cell N='FillPattern' V='1' F='GUARD(1)'/><Cell N='ShdwPattern' V='0' F='GUARD(0)'/><Cell N='LockTextEdit' V='1'/><Cell N='LockFormat' V='1'/><Cell N='LockThemeColors' V='1'/><Cell N='LockThemeEffects' V='1'/><Cell N='FillGradientEnabled' V='0' F='GUARD(FALSE)'/><Section N='Geometry' IX='0'><Cell N='NoFill' V='1'/><Cell N='NoLine' V='0'/><Cell N='NoShow' V='1' F='NOT(Sheet.5!Actions.StandardLoop.Checked)'/><Cell N='NoSnap' V='0'/><Cell N='NoQuickDrag' V='0' F='No Formula'/><Row T='MoveTo' IX='1'><Cell N='X' V='0' U='MM' F='Width*0'/><Cell N='Y' V='0.1382677165354339' U='MM' F='Height*1'/></Row><Row T='EllipticalArcTo' IX='2'><Cell N='X' V='0.06609580747593316' U='MM' F='Width*1.0746342178175'/><Cell N='Y' V='0.1274856718493443' U='MM' F='Height*0.92202051963933'/><Cell N='A' V='0.08836261199593475' U='MM' F='Width*1.4366642916215'/><Cell N='B' V='0.04915896640083774' U='MM' F='Height*0.35553466588305'/><Cell N='C' V='-1.654668514504118' U='DA' F='_ELLIPSE_THETA(-1.6542977299679,1.0424722890207,0.058583893549087,0.13172431988254,Width,Height)'/><Cell N='D' V='1.042282509713763' F='_ELLIPSE_ECC(-1.6542977299679,1.0424722890207,0.058583893549087,0.13172431988254,Width,Height,Geometry1.C2)'/></Row><Row T='EllipticalArcTo' IX='3'><Cell N='X' V='0.06150540005153447' U='MM' F='Width*1'/><Cell N='Y' V='0.1382677165354339' U='MM' F='Height*1'/><Cell N='A' V='0.06400415027751411' U='MM' F='Width*1.0406265177348'/><Cell N='B' V='0.1329720338867738' U='MM' F='Height*0.96169978950001'/><Cell N='C' V='-2.207678061360545' U='DA' F='_ELLIPSE_THETA(-2.205554486519,1.0424722890207,0.058583893549087,0.13172431988254,Width,Height)'/><Cell N='D' V='1.042415561949585' F='_ELLIPSE_ECC(-2.205554486519,1.0424722890207,0.058583893549087,0.13172431988254,Width,Height,Geometry1.C3)'/></Row></Section></Shape></Shapes></Shape><Shape ID='18' Type='Shape' LineStyle='7' FillStyle='7' TextStyle='7'><Cell N='PinX' V='0.1181102362204724' U='MM' F='GUARD(3MM*Sheet.5!DropOnPageScale)'/><Cell N='PinY' V='0.6692913385826771' U='MM' F='GUARD(Sheet.5!Height-3MM*Sheet.5!DropOnPageScale)'/><Cell N='Width' V='0.1388888888888889' U='PT' F='GUARD(10PT)*Sheet.5!DropOnPageScale'/><Cell N='Height' V='0.1388888888888889' U='PT' F='GUARD(10PT)*Sheet.5!DropOnPageScale'/><Cell N='LocPinX' V='0.06944444444444445' U='PT' F='Width*0.5'/><Cell N='LocPinY' V='0.06944444444444445' U='PT' F='Height*0.5'/><Cell N='Angle' V='0'/><Cell N='FlipX' V='0'/><Cell N='FlipY' V='0'/><Cell N='ResizeMode' V='0'/><Cell N='LineWeight' V='0.01' U='PT' F='GUARD(0.72PT)'/><Cell N='LinePattern' V='1' F='GUARD(1)'/><Cell N='Rounding' V='0' F='GUARD(0)'/><Cell N='BeginArrow' V='0' F='GUARD(0)'/><Cell N='EndArrow' V='0' F='GUARD(0)'/><Cell N='LineCap' V='0' F='GUARD(0)'/><Cell N='LineColorTrans' V='0' F='GUARD(Sheet.5!LineColorTrans)'/><Cell N='FillForegnd' V='0' F='GUARD(0)'/><Cell N='FillBkgnd' V='0' F='GUARD(0)'/><Cell N='FillPattern' V='0' F='GUARD(0)'/><Cell N='ShdwForegnd' V='0' F='GUARD(0)'/><Cell N='ShdwPattern' V='0' F='GUARD(0)'/><Cell N='LockWidth' V='1'/><Cell N='LockHeight' V='1'/><Cell N='LockAspect' V='1'/><Cell N='LockTextEdit' V='1'/><Cell N='LockFormat' V='1'/><Cell N='LockThemeColors' V='1'/><Cell N='LockThemeEffects' V='1'/><Cell N='LayerMember' V='0'/><Cell N='FillGradientEnabled' V='0' F='GUARD(FALSE)'/><Cell N='Copyright' V='Copyright (c) 2012 Microsoft Corporation.  All rights reserved.'/><Section N='Geometry' IX='0'><Cell N='NoFill' V='0'/><Cell N='NoLine' V='0'/><Cell N='NoShow' V='1' F='NOT(Sheet.5!Actions.User.Checked)'/><Cell N='NoSnap' V='0'/><Cell N='NoQuickDrag' V='0' F='No Formula'/><Row T='MoveTo' IX='1'><Cell N='X' V='0.1237867527845278' U='PT' F='Width*0.8912646200486'/><Cell N='Y' V='0.03448527716251667' U='PT' F='Height*0.24829399557012'/></Row><Row T='EllipticalArcTo' IX='2'><Cell N='X' V='0.1237922705314056' U='PT' F='Width*0.89130434782612'/><Cell N='Y' V='0.03392705682782778' U='PT' F='Height*0.24427480916036'/><Cell N='A' V='0.1237908910713431' U='PT' F='Width*0.89129441571367'/><Cell N='B' V='0.03420617644134862' U='PT' F='Height*0.24628447037771'/><Cell N='C' V='-4.185509963308607E-13' U='DA'/><Cell N='D' V='1.2014266304317' F='Width/Height*1.2014266304317'/></Row><Row T='EllipticalArcTo' IX='3'><Cell N='X' V='0.1176426475519903' U='PT' F='Width*0.84702706237433'/><Cell N='Y' V='0.01600729035734723' U='PT' F='Height*0.1152524905729'/><Cell N='A' V='0.1222247230714014' U='PT' F='Width*0.88001800611409'/><Cell N='B' V='0.02460882065252222' U='PT' F='Height*0.17718350869816'/><Cell N='C' V='-1.465494392505147E-14' U='DA'/><Cell N='D' V='1.2014266304349' F='Width/Height*1.2014266304349'/></Row><Row T='EllipticalArcTo' IX='4'><Cell N='X' V='0.0685927299022889' U='PT' F='Width*0.49386765529648'/><Cell N='Y' V='0.0021998706136575' U='PT' F='Height*0.015839068418334'/><Cell N='A' V='0.09609006200134584' U='PT' F='Width*0.69184844640969'/><Cell N='B' V='0.001788239162554445' U='PT' F='Height*0.012875321970392'/><Cell N='C' V='-8.240322004995626E-15' U='DA'/><Cell N='D' V='1.2014266304349' F='Width/Height*1.2014266304349'/></Row><Row T='EllipticalArcTo' IX='5'><Cell N='X' V='0.0194874031190875' U='PT' F='Width*0.14030930245743'/><Cell N='Y' V='0.01882530663736111' U='PT' F='Height*0.135542207789'/><Cell N='A' V='0.04027380872909583' U='PT' F='Width*0.28997142284949'/><Cell N='B' V='0.003064005805724584' U='PT' F='Height*0.022060841801217'/><Cell N='C' V='-4.701209040114396E-15' U='DA'/><Cell N='D' V='1.2220696996863' F='Width/Height*1.2220696996863'/></Row><Row T='EllipticalArcTo' IX='6'><Cell N='X' V='0.01510265667072361' U='PT' F='Width*0.10873912802921'/><Cell N='Y' V='0.03445816821158611' U='PT' F='Height*0.24809881112342'/><Cell N='A' V='0.01628852244228056' U='PT' F='Width*0.11727736158442'/><Cell N='B' V='0.02647900556180139' U='PT' F='Height*0.19064884004497'/><Cell N='C' V='-4.058060311395995E-15' U='DA'/><Cell N='D' V='1.3171195652175' F='Width/Height*1.3171195652175'/></Row><Row T='EllipticalArcTo' IX='7'><Cell N='X' V='0.05178797798574306' U='PT' F='Width*0.37287344149735'/><Cell N='Y' V='0.07409761070960418' U='PT' F='Height*0.53350279710915'/><Cell N='A' V='0.02497642016783195' U='PT' F='Width*0.17983022520839'/><Cell N='B' V='0.05879583765317223' U='PT' F='Height*0.42333003110284'/><Cell N='C' V='-5.589387459814521E-15' U='DA'/><Cell N='D' V='1.3171195652175' F='Width/Height*1.3171195652175'/></Row><Row T='LineTo' IX='8'><Cell N='X' V='0.06944444444444861' U='PT' F='Width*0.50000000000003'/><Cell N='Y' V='0.04240882103478055' U='PT' F='Height*0.30534351145042'/></Row><Row T='LineTo' IX='9'><Cell N='X' V='0.08645353911639862' U='PT' F='Width*0.62246548163807'/><Cell N='Y' V='0.07426300342296112' U='PT' F='Height*0.53469362464532'/></Row><Row T='EllipticalArcTo' IX='10'><Cell N='X' V='0.1237867527845278' U='PT' F='Geometry1.X1'/><Cell N='Y' V='0.03448527716251667' U='PT' F='Geometry1.Y1'/><Cell N='A' V='0.1137048856715611' U='PT' F='Width*0.81867517683524'/><Cell N='B' V='0.0590185674033625' U='PT' F='Height*0.42493368530421'/><Cell N='C' V='5.403085386509098E-15' U='DA'/><Cell N='D' V='1.3171195652175' F='Width/Height*1.3171195652175'/></Row></Section><Section N='Geometry' IX='1'><Cell N='NoFill' V='0'/><Cell N='NoLine' V='0'/><Cell N='NoShow' V='1' F='Geometry1.NoShow'/><Cell N='NoSnap' V='0'/><Cell N='NoQuickDrag' V='0' F='No Formula'/><Row T='Ellipse' IX='1'><Cell N='X' V='0.06944444444444861' U='PT' F='Width*0.50000000000003'/><Cell N='Y' V='0.1102629346904181' U='PT' F='Height*0.79389312977101'/><Cell N='A' V='0.0988828502415514' U='PT' F='Width*0.71195652173917'/><Cell N='B' V='0.1102629346904181' U='PT' F='Height*0.79389312977101'/><Cell N='C' V='0.06944444444444861' U='PT' F='Width*0.50000000000003'/><Cell N='D' V='0.1388888888888889' U='PT' F='Height*1'/></Row></Section><Section N='Geometry' IX='2'><Cell N='NoFill' V='1'/><Cell N='NoLine' V='0'/><Cell N='NoShow' V='1' F='NOT(Sheet.5!Actions.Script.Checked)'/><Cell N='NoSnap' V='0'/><Cell N='NoQuickDrag' V='0' F='No Formula'/><Row T='MoveTo' IX='1'><Cell N='X' V='0.03091287548511389' U='PT' F='Width*0.22257270349282'/><Cell N='Y' V='0.02716269841270972' U='PT' F='Height*0.19557142857151'/></Row><Row T='EllipticalArcTo' IX='2'><Cell N='X' V='0.01424364432134167' U='PT' F='Width*0.10255423911366'/><Cell N='Y' V='0.07397321428572223' U='PT' F='Height*0.5326071428572'/><Cell N='A' V='0.02552275625400695' U='PT' F='Width*0.18376384502885'/><Cell N='B' V='0.05147177262202083' U='PT' F='Height*0.37059676287855'/><Cell N='C' V='0' U='DA'/><Cell N='D' V='1.0770887828898' F='Width/Height*1.0770887828898'/></Row><Row T='EllipticalArcTo' IX='3'><Cell N='X' V='0' U='PT' F='Width*0'/><Cell N='Y' V='0.111468253968257' U='PT' F='Height*0.80257142857145'/><Cell N='A' V='0.004865534073658751' U='PT' F='Width*0.035031845330343'/><Cell N='B' V='0.0919819137804625' U='PT' F='Height*0.66226977921933'/><Cell N='C' V='0' U='DA'/><Cell N='D' V='1.0770887828898' F='Width/Height*1.0770887828898'/></Row><Row T='EllipticalArcTo' IX='4'><Cell N='X' V='0.01680814142346111' U='PT' F='Width*0.12101861824892'/><Cell N='Y' V='0.1388888888888889' U='PT' F='Height*1'/><Cell N='A' V='0.004955395674529167' U='PT' F='Width*0.03567884885661'/><Cell N='B' V='0.1270007521786264' U='PT' F='Height*0.91440541568611'/><Cell N='C' V='0' U='DA'/><Cell N='D' V='1.0770887828898' F='Width/Height*1.0770887828898'/></Row><Row T='LineTo' IX='5'><Cell N='X' V='0.1176463045596736' U='PT' F='Width*0.84705339282965'/><Cell N='Y' V='0.1388888888888889' U='PT' F='Height*1'/></Row><Row T='EllipticalArcTo' IX='6'><Cell N='X' V='0.1079813561060653' U='PT' F='Width*0.77746576396367'/><Cell N='Y' V='0.1117261904761945' U='PT' F='Height*0.8044285714286'/><Cell N='A' V='0.1105954169348389' U='PT' F='Width*0.79628700193084'/><Cell N='B' V='0.1259879425008375' U='PT' F='Height*0.90711318600603'/><Cell N='C' V='0' U='DA'/><Cell N='D' V='1.0770887828898' F='Width/Height*1.0770887828898'/></Row><Row T='EllipticalArcTo' IX='7'><Cell N='X' V='0.1246505872698333' U='PT' F='Width*0.8974842283428'/><Cell N='Y' V='0.06491567460318196' U='PT' F='Height*0.46739285714291'/><Cell N='A' V='0.1133690717973611' U='PT' F='Width*0.816257316941'/><Cell N='B' V='0.08741637849779306' U='PT' F='Height*0.62939792518411'/><Cell N='C' V='0' U='DA'/><Cell N='D' V='1.0770887828898' F='Width/Height*1.0770887828898'/></Row><Row T='EllipticalArcTo' IX='8'><Cell N='X' V='0.1388888888888889' U='PT' F='Width*1'/><Cell N='Y' V='0.02742063492064722' U='PT' F='Height*0.19742857142866'/><Cell N='A' V='0.1340269953037153' U='PT' F='Width*0.96499436618675'/><Cell N='B' V='0.04690701520600973' U='PT' F='Height*0.33773050948327'/><Cell N='C' V='0' U='DA'/><Cell N='D' V='1.0770887828898' F='Width/Height*1.0770887828898'/></Row><Row T='EllipticalArcTo' IX='9'><Cell N='X' V='0.1220967755723083' U='PT' F='Width*0.87909678412062'/><Cell N='Y' V='0' U='PT' F='Height*0'/><Cell N='A' V='0.1339430215165681' U='PT' F='Width*0.96438975491929'/><Cell N='B' V='0.01188907500444722' U='PT' F='Height*0.08560134003202'/><Cell N='C' V='0' U='DA'/><Cell N='D' V='1.0770887828898' F='Width/Height*1.0770887828898'/></Row><Row T='LineTo' IX='10'><Cell N='X' V='0.02125326973379861' U='PT' F='Width*0.15302354208335'/><Cell N='Y' V='0' U='PT' F='Height*0'/></Row><Row T='EllipticalArcTo' IX='11'><Cell N='X' V='0.0309128754851125' U='PT' F='Width*0.22257270349281'/><Cell N='Y' V='0.02716269841270972' U='PT' F='Height*0.19557142857151'/><Cell N='A' V='0.02830048170935' U='PT' F='Width*0.20376346830732'/><Cell N='B' V='0.01290163036397583' U='PT' F='Height*0.092891738620626'/><Cell N='C' V='0' U='DA'/><Cell N='D' V='1.0770887828898' F='Width/Height*1.0770887828898'/></Row><Row T='MoveTo' IX='12'><Cell N='X' V='0.1121944444444444' U='PT' F='Width*0.8078'/><Cell N='Y' V='0.05952777777777778' U='PT' F='Height*0.4286'/></Row><Row T='LineTo' IX='13'><Cell N='X' V='0.03605555555555556' U='PT' F='Width*0.2596'/><Cell N='Y' V='0.05952777777777778' U='PT' F='Height*0.4286'/></Row><Row T='MoveTo' IX='14'><Cell N='X' V='0.118875' U='PT' F='Width*0.8559'/><Cell N='Y' V='0.03968055555555556' U='PT' F='Height*0.2857'/></Row><Row T='LineTo' IX='15'><Cell N='X' V='0.04520833333333334' U='PT' F='Width*0.3255'/><Cell N='Y' V='0.03968055555555556' U='PT' F='Height*0.2857'/></Row><Row T='MoveTo' IX='16'><Cell N='X' V='0.025375' U='PT' F='Width*0.1827'/><Cell N='Y' V='0.07936111111111112' U='PT' F='Height*0.5714'/></Row><Row T='LineTo' IX='17'><Cell N='X' V='0.1001666666666667' U='PT' F='Width*0.7212'/><Cell N='Y' V='0.07936111111111112' U='PT' F='Height*0.5714'/></Row><Row T='MoveTo' IX='18'><Cell N='X' V='0.01736111111111111' U='PT' F='Width*0.125'/><Cell N='Y' V='0.09920833333333334' U='PT' F='Height*0.7143'/></Row><Row T='LineTo' IX='19'><Cell N='X' V='0.09348611111111112' U='PT' F='Width*0.6731'/><Cell N='Y' V='0.09920833333333334' U='PT' F='Height*0.7143'/></Row></Section><Text><cp IX='0'/></Text></Shape><Shape ID='19' Type='Shape' LineStyle='3' FillStyle='3' TextStyle='3'><Cell N='PinX' V='0.1181102362204724' U='MM' F='GUARD(3MM*Sheet.5!DropOnPageScale)'/><Cell N='PinY' V='0.6692913385826771' U='MM' F='GUARD(Sheet.5!Height-3MM*Sheet.5!DropOnPageScale)'/><Cell N='Width' V='0.1527777777777778' U='PT' F='GUARD(11PT)*Sheet.5!DropOnPageScale'/><Cell N='Height' V='0.1527777777777778' U='PT' F='GUARD(11PT)*Sheet.5!DropOnPageScale'/><Cell N='LocPinX' V='0.0763888888888889' U='PT' F='Width*0.5'/><Cell N='LocPinY' V='0.0763888888888889' U='PT' F='Height*0.5'/><Cell N='Angle' V='0'/><Cell N='FlipX' V='0'/><Cell N='FlipY' V='0'/><Cell N='ResizeMode' V='0'/><Cell N='LineWeight' V='0.003472222222222222' U='PT' F='GUARD(0.25PT)'/><Cell N='LinePattern' V='1' F='GUARD(1)'/><Cell N='Rounding' V='0' F='GUARD(0)'/><Cell N='BeginArrow' V='0' F='GUARD(0)'/><Cell N='EndArrow' V='0' F='GUARD(0)'/><Cell N='LineCap' V='0' F='GUARD(0)'/><Cell N='LineColorTrans' V='0' F='GUARD(Sheet.5!LineColorTrans)'/><Cell N='FillForegnd' V='0' F='GUARD(0)'/><Cell N='FillBkgnd' V='0' F='GUARD(0)'/><Cell N='FillPattern' V='0' F='GUARD(0)'/><Cell N='ShdwForegnd' V='0' F='GUARD(0)'/><Cell N='ShdwPattern' V='0' F='GUARD(0)'/><Cell N='LockWidth' V='1'/><Cell N='LockHeight' V='1'/><Cell N='LockAspect' V='1'/><Cell N='LockTextEdit' V='1'/><Cell N='LockFormat' V='1'/><Cell N='LockThemeColors' V='1'/><Cell N='LockThemeEffects' V='1'/><Cell N='FillGradientEnabled' V='0' F='GUARD(FALSE)'/><Cell N='LayerMember' V='0'/><Cell N='Copyright' V='Copyright (c) 2012 Microsoft Corporation.  All rights reserved.'/><Section N='Geometry' IX='0'><Cell N='NoFill' V='1'/><Cell N='NoLine' V='0'/><Cell N='NoShow' V='1' F='NOT(Sheet.5!Actions.Service.Checked)'/><Cell N='NoSnap' V='0'/><Cell N='NoQuickDrag' V='0'/><Row T='MoveTo' IX='1'><Cell N='X' V='0.09989572260285598' U='PT' F='Width*0.65386291158233'/><Cell N='Y' V='0.1158244073191456' U='PT' F='Height*0.75812339336168'/></Row><Row T='LineTo' IX='2'><Cell N='X' V='0.09860232315855778' U='PT' F='Width*0.64539702431056'/><Cell N='Y' V='0.1065785375212892' U='PT' F='Height*0.69760497286662'/></Row><Row T='EllipticalArcTo' IX='3'><Cell N='X' V='0.1045518000209253' U='PT' F='Width*0.68433905468242'/><Cell N='Y' V='0.1053308031240621' U='PT' F='Height*0.68943798408477'/><Cell N='A' V='0.1015976134464072' U='PT' F='Width*0.66500256074012'/><Cell N='B' V='0.1060535809504463' U='PT' F='Height*0.69416889349383'/><Cell N='C' V='0' U='DA' F='_ELLIPSE_THETA(-1.2566186986967,1,0.17529687499994,0.17448437500004,Width,Height)'/><Cell N='D' V='1.004656577415021' F='_ELLIPSE_ECC(-1.2566186986967,1,0.17529687499994,0.17448437500004,Width,Height,Geometry1.C3)'/></Row><Row T='EllipticalArcTo' IX='4'><Cell N='X' V='0.09989572260285598' U='PT' F='Width*0.65386291158233'/><Cell N='Y' V='0.1158244073191456' U='PT' F='Height*0.75812339336168'/><Cell N='A' V='0.1025498924149303' U='PT' F='Width*0.67123565944318'/><Cell N='B' V='0.1107236624303777' U='PT' F='Height*0.72473669954429'/><Cell N='C' V='0' U='DA' F='_ELLIPSE_THETA(-1.9283588074172,1,0.17529687499994,0.17448437500004,Width,Height)'/><Cell N='D' V='1.004656577415021' F='_ELLIPSE_ECC(-1.9283588074172,1,0.17529687499994,0.17448437500004,Width,Height,Geometry1.C4)'/></Row></Section><Section N='Geometry' IX='1'><Cell N='NoFill' V='1'/><Cell N='NoLine' V='0'/><Cell N='NoShow' V='1' F='Geometry1.NoShow'/><Cell N='NoSnap' V='0'/><Cell N='NoQuickDrag' V='0'/><Row T='MoveTo' IX='1'><Cell N='X' V='0.04822597775684792' U='PT' F='Width*0.31566094531755'/><Cell N='Y' V='0.04744697465368514' U='PT' F='Height*0.31056201591503'/></Row><Row T='EllipticalArcTo' IX='2'><Cell N='X' V='0.04669323116037404' U='PT' F='Width*0.30562842214063'/><Cell N='Y' V='0.05442772681767057' U='PT' F='Height*0.35625421189748'/><Cell N='A' V='0.04732493510751112' U='PT' F='Width*0.3097632116128'/><Cell N='B' V='0.05090750569521223' U='PT' F='Height*0.33321276455048'/><Cell N='C' V='0' U='DA' F='_ELLIPSE_THETA(-0.52354574516346,1,0.17529687499994,0.17448437500004,Width,Height)'/><Cell N='D' V='1.00465657741502' F='_ELLIPSE_ECC(-0.52354574516346,1,0.17529687499994,0.17448437500004,Width,Height,Geometry2.C2)'/></Row><Row T='LineTo' IX='3'><Cell N='X' V='0.03598087795162209' U='PT' F='Width*0.23551120113789'/><Cell N='Y' V='0.05291519317139917' U='PT' F='Height*0.34635399166734'/></Row><Row T='EllipticalArcTo' IX='4'><Cell N='X' V='0.04822597775684792' U='PT' F='Width*0.31566094531755'/><Cell N='Y' V='0.04744697465368514' U='PT' F='Height*0.31056201591503'/><Cell N='A' V='0.04190399433310445' U='PT' F='Width*0.27428069018032'/><Cell N='B' V='0.04973031922259195' U='PT' F='Height*0.32550754400242'/><Cell N='C' V='0' U='DA' F='_ELLIPSE_THETA(-2.8199571304253,1,0.17529687499994,0.17448437500004,Width,Height)'/><Cell N='D' V='1.004656577415019' F='_ELLIPSE_ECC(-2.8199571304253,1,0.17529687499994,0.17448437500004,Width,Height,Geometry2.C4)'/></Row></Section><Section N='Geometry' IX='2'><Cell N='NoFill' V='1'/><Cell N='NoLine' V='0'/><Cell N='NoShow' V='1' F='Geometry1.NoShow'/><Cell N='NoSnap' V='0'/><Cell N='NoQuickDrag' V='0'/><Row T='MoveTo' IX='1'><Cell N='X' V='0.03203361195506695' U='PT' F='Width*0.20967455097862'/><Cell N='Y' V='0.0538760037509864' U='PT' F='Height*0.35264293364282'/></Row><Row T='EllipticalArcTo' IX='2'><Cell N='X' V='0.03222356410825139' U='PT' F='Width*0.2109178741631'/><Cell N='Y' V='0.06932313150324222' U='PT' F='Height*0.45375140620304'/><Cell N='A' V='0.03163870494075348' U='PT' F='Width*0.20708970506675'/><Cell N='B' V='0.0616056479157457' U='PT' F='Height*0.40323696817579'/><Cell N='C' V='0' U='DA' F='_ELLIPSE_THETA(-0.78539816339745,1,0.17529687499994,0.17448437500004,Width,Height)'/><Cell N='D' V='1.00465657741502' F='_ELLIPSE_ECC(-0.78539816339745,1,0.17529687499994,0.17448437500004,Width,Height,Geometry3.C2)'/></Row><Row T='LineTo' IX='3'><Cell N='X' V='0.04669323116037556' U='PT' F='Width*0.30562842214064'/><Cell N='Y' V='0.06728008289943264' U='PT' F='Height*0.44037872443265'/></Row><Row T='EllipticalArcTo' IX='4'><Cell N='X' V='0.04875844702466681' U='PT' F='Width*0.31914619870691'/><Cell N='Y' V='0.0759115527402482' U='PT' F='Height*0.49687561793617'/><Cell N='A' V='0.04751888717765139' U='PT' F='Width*0.3110327160719'/><Cell N='B' V='0.07164579657191918' U='PT' F='Height*0.46895430483438'/><Cell N='C' V='0' U='DA' F='_ELLIPSE_THETA(-1.236388679158,1,0.17529687499994,0.17448437500004,Width,Height)'/><Cell N='D' V='1.004656577415021' F='_ELLIPSE_ECC(-1.236388679158,1,0.17529687499994,0.17448437500004,Width,Height,Geometry3.C4)'/></Row><Row T='LineTo' IX='5'><Cell N='X' V='0.04863253559670001' U='PT' F='Width*0.3183220511784'/><Cell N='Y' V='0.07600609224603848' U='PT' F='Height*0.49749442197407'/></Row><Row T='LineTo' IX='6'><Cell N='X' V='0.04483671884876098' U='PT' F='Width*0.29347670519189'/><Cell N='Y' V='0.07094541708682847' U='PT' F='Height*0.46437000275015'/></Row><Row T='EllipticalArcTo' IX='7'><Cell N='X' V='0.03969062655093555' U='PT' F='Width*0.25979319196976'/><Cell N='Y' V='0.07611547256182223' U='PT' F='Height*0.4982103658592'/><Cell N='A' V='0.04208374778567056' U='PT' F='Width*0.27545725823348'/><Cell N='B' V='0.07334968207585639' U='PT' F='Height*0.48010700995106'/><Cell N='C' V='-1.570796326794912' U='DA' F='_ELLIPSE_THETA(-3.1414820907365,1.0000000000005,0.17529687499994,0.17448437500004,Width,Height)'/><Cell N='D' V='1.00465657741453' F='_ELLIPSE_ECC(-3.1414820907365,1.0000000000005,0.17529687499994,0.17448437500004,Width,Height,Geometry3.C7)'/></Row><Row T='LineTo' IX='8'><Cell N='X' V='0.04472784551010875' U='PT' F='Width*0.29276407970253'/><Cell N='Y' V='0.07992896482429834' U='PT' F='Height*0.52317140612268'/></Row><Row T='EllipticalArcTo' IX='9'><Cell N='X' V='0.04092607789940084' U='PT' F='Width*0.26787978261426'/><Cell N='Y' V='0.08914998311741043' U='PT' F='Height*0.58352716222305'/><Cell N='A' V='0.04224314942671389' U='PT' F='Width*0.2765006144294'/><Cell N='B' V='0.08429652494006029' U='PT' F='Height*0.55175907233494'/><Cell N='C' V='-1.570796326794816' U='DA' F='_ELLIPSE_THETA(-0.00077901042315691,1.0000000000005,0.17529687499994,0.17448437500004,Width,Height)'/><Cell N='D' V='1.004656577414532' F='_ELLIPSE_ECC(-0.00077901042315691,1.0000000000005,0.17529687499994,0.17448437500004,Width,Height,Geometry3.C9)'/></Row><Row T='LineTo' IX='10'><Cell N='X' V='0.03468017845243875' U='PT' F='Width*0.22699753168869'/><Cell N='Y' V='0.08826809163375195' U='PT' F='Height*0.57775478160274'/></Row><Row T='EllipticalArcTo' IX='11'><Cell N='X' V='0.03468017845244028' U='PT' F='Width*0.2269975316887'/><Cell N='Y' V='0.09557965420470654' U='PT' F='Height*0.62561228206717'/><Cell N='A' V='0.0344257261986107' U='PT' F='Width*0.22533202602727'/><Cell N='B' V='0.09192387291922849' U='PT' F='Height*0.60168353183495'/><Cell N='C' V='-1.570796326789804' U='DA' F='_ELLIPSE_THETA(-0.047417555131312,1.0000000000005,0.17529687499994,0.17448437500004,Width,Height)'/><Cell N='D' V='1.004656577414532' F='_ELLIPSE_ECC(-0.047417555131312,1.0000000000005,0.17529687499994,0.17448437500004,Width,Height,Geometry3.C11)'/></Row><Row T='LineTo' IX='12'><Cell N='X' V='0.04092607789940084' U='PT' F='Width*0.26787978261426'/><Cell N='Y' V='0.09469776272104806' U='PT' F='Height*0.61983990144686'/></Row><Row T='EllipticalArcTo' IX='13'><Cell N='X' V='0.04472784551010722' U='PT' F='Width*0.29276407970252'/><Cell N='Y' V='0.1039187810141602' U='PT' F='Height*0.68019565754723'/><Cell N='A' V='0.04224314942671389' U='PT' F='Width*0.2765006144294'/><Cell N='B' V='0.09955122089839821' U='PT' F='Height*0.65160799133497'/><Cell N='C' V='-1.57079632679483' U='DA' F='_ELLIPSE_THETA(-0.00065382251024873,1.0000000000005,0.17529687499994,0.17448437500004,Width,Height)'/><Cell N='D' V='1.004656577414533' F='_ELLIPSE_ECC(-0.00065382251024873,1.0000000000005,0.17529687499994,0.17448437500004,Width,Height,Geometry3.C13)'/></Row><Row T='LineTo' IX='14'><Cell N='X' V='0.03969062655093403' U='PT' F='Width*0.25979319196975'/><Cell N='Y' V='0.1077322732766378' U='PT' F='Height*0.70515669781072'/></Row><Row T='EllipticalArcTo' IX='15'><Cell N='X' V='0.04483671884875945' U='PT' F='Width*0.29347670519188'/><Cell N='Y' V='0.1129023287516315' U='PT' F='Height*0.73899706091977'/><Cell N='A' V='0.04208374778567056' U='PT' F='Width*0.27545725823348'/><Cell N='B' V='0.1104980637626036' U='PT' F='Height*0.72326005371886'/><Cell N='C' V='-0.0002839698103105712' U='DA'/><Cell N='D' V='0.9953650057948' F='Width/Height*0.9953650057948'/></Row><Row T='LineTo' IX='16'><Cell N='X' V='0.04863253559669848' U='PT' F='Width*0.31832205117839'/><Cell N='Y' V='0.10784165359242' U='PT' F='Height*0.70587264169584'/></Row><Row T='EllipticalArcTo' IX='17'><Cell N='X' V='0.05781081452345834' U='PT' F='Width*0.378398058699'/><Cell N='Y' V='0.1116611244283196' U='PT' F='Height*0.73087281443991'/><Cell N='A' V='0.05297985209663362' U='PT' F='Width*0.34677721372342'/><Cell N='B' V='0.1103379198554783' U='PT' F='Height*0.72221183905404'/><Cell N='C' V='-1.570796326794997' U='DA' F='_ELLIPSE_THETA(-3.1406919077672,1.0000000000005,0.17529687499994,0.17448437500004,Width,Height)'/><Cell N='D' V='1.004656577414533' F='_ELLIPSE_ECC(-3.1406919077672,1.0000000000005,0.17529687499994,0.17448437500004,Width,Height,Geometry3.C17)'/></Row><Row T='LineTo' IX='18'><Cell N='X' V='0.05693301060171542' U='PT' F='Width*0.37265243302941'/><Cell N='Y' V='0.117936108389579' U='PT' F='Height*0.77194543673179'/></Row><Row T='EllipticalArcTo' IX='19'><Cell N='X' V='0.0642106841225239' U='PT' F='Width*0.42028811425652'/><Cell N='Y' V='0.1179361083895806' U='PT' F='Height*0.7719454367318'/><Cell N='A' V='0.0605718473621189' U='PT' F='Width*0.39647027364296'/><Cell N='B' V='0.118191745520035' U='PT' F='Height*0.77361869794932'/><Cell N='C' V='-1.570796326795299' U='DA' F='_ELLIPSE_THETA(-3.1378896110812,1.0000000000005,0.17529687499994,0.17448437500004,Width,Height)'/><Cell N='D' V='1.004656577414539' F='_ELLIPSE_ECC(-3.1378896110812,1.0000000000005,0.17529687499994,0.17448437500004,Width,Height,Geometry3.C19)'/></Row><Row T='LineTo' IX='20'><Cell N='X' V='0.06333288020077944' U='PT' F='Width*0.41454248858692'/><Cell N='Y' V='0.1116611244283196' U='PT' F='Height*0.73087281443991'/></Row><Row T='EllipticalArcTo' IX='21'><Cell N='X' V='0.07251115912753778' U='PT' F='Width*0.47461849610752'/><Cell N='Y' V='0.1078416535924215' U='PT' F='Height*0.70587264169585'/><Cell N='A' V='0.06816384262760264' U='PT' F='Width*0.44616333356249'/><Cell N='B' V='0.1103379198554783' U='PT' F='Height*0.72221183905404'/><Cell N='C' V='-1.570796326794834' U='DA' F='_ELLIPSE_THETA(-0.00061477111572362,1.0000000000005,0.17529687499994,0.17448437500004,Width,Height)'/><Cell N='D' V='1.004656577414533' F='_ELLIPSE_ECC(-0.00061477111572362,1.0000000000005,0.17529687499994,0.17448437500004,Width,Height,Geometry3.C21)'/></Row><Row T='LineTo' IX='22'><Cell N='X' V='0.07630697587547682' U='PT' F='Width*0.49946384209403'/><Cell N='Y' V='0.1129023287516315' U='PT' F='Height*0.73899706091977'/></Row><Row T='EllipticalArcTo' IX='23'><Cell N='X' V='0.08145306817330375' U='PT' F='Width*0.53314735531617'/><Cell N='Y' V='0.1077322732766393' U='PT' F='Height*0.70515669781073'/><Cell N='A' V='0.07905994693856723' U='PT' F='Width*0.51748328905244'/><Cell N='B' V='0.1104980637626052' U='PT' F='Height*0.72326005371887'/><Cell N='C' V='-1.570796326794935' U='DA' F='_ELLIPSE_THETA(-3.141268005889,1.0000000000005,0.17529687499994,0.17448437500004,Width,Height)'/><Cell N='D' V='1.004656577414534' F='_ELLIPSE_ECC(-3.141268005889,1.0000000000005,0.17529687499994,0.17448437500004,Width,Height,Geometry3.C23)'/></Row><Row T='LineTo' IX='24'><Cell N='X' V='0.07716338384099127' U='PT' F='Width*0.50506942150467'/><Cell N='Y' V='0.1044847118459497' U='PT' F='Height*0.68389993208258'/></Row><Row T='EllipticalArcTo' IX='25'><Cell N='X' V='0.08580953767276459' U='PT' F='Width*0.56166242840355'/><Cell N='Y' V='0.1065785375212877' U='PT' F='Height*0.69760497286661'/><Cell N='A' V='0.08143592950347403' U='PT' F='Width*0.53303517493183'/><Cell N='B' V='0.1057422340937722' U='PT' F='Height*0.6921309867956'/><Cell N='C' V='0' U='DA' F='_ELLIPSE_THETA(-2.034254657469,1,0.17529687499994,0.17448437500004,Width,Height)'/><Cell N='D' V='1.004656577415021' F='_ELLIPSE_ECC(-2.034254657469,1,0.17529687499994,0.17448437500004,Width,Height,Geometry3.C25)'/></Row><Row T='LineTo' IX='26'><Cell N='X' V='0.08377595858739403' U='PT' F='Width*0.54835172893567'/><Cell N='Y' V='0.1211155836982102' U='PT' F='Height*0.79275654784283'/></Row><Row T='EllipticalArcTo' IX='27'><Cell N='X' V='0.0993519257541632' U='PT' F='Width*0.65030351402725'/><Cell N='Y' V='0.1212828366817864' U='PT' F='Height*0.79385129464442'/><Cell N='A' V='0.09155856836990112' U='PT' F='Width*0.59929244751208'/><Cell N='B' V='0.1217043341659383' U='PT' F='Height*0.79661018726796'/><Cell N='C' V='0' U='DA' F='_ELLIPSE_THETA(-1.8053982499751,1,0.17529687499994,0.17448437500004,Width,Height)'/><Cell N='D' V='1.004656577415027' F='_ELLIPSE_ECC(-1.8053982499751,1,0.17529687499994,0.17448437500004,Width,Height,Geometry3.C27)'/></Row><Row T='LineTo' IX='28'><Cell N='X' V='0.1089466755746799' U='PT' F='Width*0.71310551285245'/><Cell N='Y' V='0.1285466670805702' U='PT' F='Height*0.84139636634555'/></Row><Row T='EllipticalArcTo' IX='29'><Cell N='X' V='0.09702489508471834' U='PT' F='Width*0.63507204055452'/><Cell N='Y' V='0.1405239622643053' U='PT' F='Height*0.91979320754818'/><Cell N='A' V='0.1034026113808768' U='PT' F='Width*0.67681709267483'/><Cell N='B' V='0.1349540817063908' U='PT' F='Height*0.88333580753274'/><Cell N='C' V='0' U='DA' F='_ELLIPSE_THETA(-1.6545615307549,1,0.17529687499994,0.17448437500004,Width,Height)'/><Cell N='D' V='1.004656577415022' F='_ELLIPSE_ECC(-1.6545615307549,1,0.17529687499994,0.17448437500004,Width,Height,Geometry3.C29)'/></Row><Row T='LineTo' IX='30'><Cell N='X' V='0.08823125295199571' U='PT' F='Width*0.57751365568579'/><Cell N='Y' V='0.1288000648121321' U='PT' F='Height*0.84305496967941'/></Row><Row T='EllipticalArcTo' IX='31'><Cell N='X' V='0.06696824010501166' U='PT' F='Width*0.43833757159644'/><Cell N='Y' V='0.1376485055819653' U='PT' F='Height*0.9009720365365'/><Cell N='A' V='0.07815996972714792' U='PT' F='Width*0.51159252912315'/><Cell N='B' V='0.1345830816548824' U='PT' F='Height*0.88090744355923'/><Cell N='C' V='0' U='DA' F='_ELLIPSE_THETA(-1.2566186986967,1,0.17529687499994,0.17448437500004,Width,Height)'/><Cell N='D' V='1.004656577415021' F='_ELLIPSE_ECC(-1.2566186986967,1,0.17529687499994,0.17448437500004,Width,Height,Geometry3.C31)'/></Row><Row T='LineTo' IX='32'><Cell N='X' V='0.06900181919038223' U='PT' F='Width*0.45164827106432'/><Cell N='Y' V='0.1521855517588863' U='PT' F='Height*0.99612361151271'/></Row><Row T='EllipticalArcTo' IX='33'><Cell N='X' V='0.0521418755338464' U='PT' F='Width*0.34129227622154'/><Cell N='Y' V='0.1521855517588878' U='PT' F='Height*0.99612361151272'/><Cell N='A' V='0.06057184736211432' U='PT' F='Width*0.39647027364293'/><Cell N='B' V='0.1527777777777763' U='PT' F='Height*0.99999999999999'/><Cell N='C' V='0' U='DA' F='_ELLIPSE_THETA(-1.8053982499751,1,0.17529687499994,0.17448437500004,Width,Height)'/><Cell N='D' V='1.004656577415027' F='_ELLIPSE_ECC(-1.8053982499751,1,0.17529687499994,0.17448437500004,Width,Height,Geometry3.C33)'/></Row><Row T='LineTo' IX='34'><Cell N='X' V='0.05417545461921848' U='PT' F='Width*0.35460297568943'/><Cell N='Y' V='0.1376485055819638' U='PT' F='Height*0.90097203653649'/></Row><Row T='EllipticalArcTo' IX='35'><Cell N='X' V='0.03291244177223139' U='PT' F='Width*0.21542689160006'/><Cell N='Y' V='0.1288000648121321' U='PT' F='Height*0.84305496967941'/><Cell N='A' V='0.0429837249970807' U='PT' F='Width*0.28134801816271'/><Cell N='B' V='0.1345830816548824' U='PT' F='Height*0.88090744355923'/><Cell N='C' V='0' U='DA' F='_ELLIPSE_THETA(-2.034254657469,1,0.17529687499994,0.17448437500004,Width,Height)'/><Cell N='D' V='1.004656577415021' F='_ELLIPSE_ECC(-2.034254657469,1,0.17529687499994,0.17448437500004,Width,Height,Geometry3.C35)'/></Row><Row T='LineTo' IX='36'><Cell N='X' V='0.02411879963950723' U='PT' F='Width*0.15786850673132'/><Cell N='Y' V='0.1405239622643038' U='PT' F='Height*0.91979320754817'/></Row><Row T='EllipticalArcTo' IX='37'><Cell N='X' V='0.0121970191495486' U='PT' F='Width*0.079835034433409'/><Cell N='Y' V='0.1285466670805671' U='PT' F='Height*0.84139636634553'/><Cell N='A' V='0.01774108334335181' U='PT' F='Width*0.11612345461103'/><Cell N='B' V='0.1349540817063878' U='PT' F='Height*0.88333580753272'/><Cell N='C' V='0' U='DA' F='_ELLIPSE_THETA(-1.4870311228348,1,0.17529687499994,0.17448437500004,Width,Height)'/><Cell N='D' V='1.004656577415021' F='_ELLIPSE_ECC(-1.4870311228348,1,0.17529687499994,0.17448437500004,Width,Height,Geometry3.C37)'/></Row><Row T='LineTo' IX='38'><Cell N='X' V='0.0238665764049625' U='PT' F='Width*0.1562175910143'/><Cell N='Y' V='0.1197120766724927' U='PT' F='Height*0.78356995640177'/></Row><Row T='EllipticalArcTo' IX='39'><Cell N='X' V='0.01505914810682929' U='PT' F='Width*0.098568969426519'/><Cell N='Y' V='0.09835005096011029' U='PT' F='Height*0.64374578810254'/><Cell N='A' V='0.01811036381177222' U='PT' F='Width*0.1185405631316'/><Cell N='B' V='0.1095938957376404' U='PT' F='Height*0.71734186301001'/><Cell N='C' V='0' U='DA' F='_ELLIPSE_THETA(-1.236388679158,1,0.17529687499994,0.17448437500004,Width,Height)'/><Cell N='D' V='1.004656577415021' F='_ELLIPSE_ECC(-1.236388679158,1,0.17529687499994,0.17448437500004,Width,Height,Geometry3.C39)'/></Row><Row T='LineTo' IX='40'><Cell N='X' V='0.0005894810547051098' U='PT' F='Width*0.0038584214489789'/><Cell N='Y' V='0.1003930995639199' U='PT' F='Height*0.65711846987293'/></Row><Row T='EllipticalArcTo' IX='41'><Cell N='X' V='0.0005894810547027875' U='PT' F='Width*0.0038584214489637'/><Cell N='Y' V='0.0834546462745371' U='PT' F='Height*0.54624859379697'/><Cell N='A' V='0' U='PT' F='Width*0'/><Cell N='B' V='0.09192387291922849' U='PT' F='Height*0.60168353183495'/><Cell N='C' V='0' U='DA' F='_ELLIPSE_THETA(-0.78539816339745,1,0.17529687499994,0.17448437500004,Width,Height)'/><Cell N='D' V='1.00465657741502' F='_ELLIPSE_ECC(-0.78539816339745,1,0.17529687499994,0.17448437500004,Width,Height,Geometry3.C41)'/></Row><Row T='LineTo' IX='42'><Cell N='X' V='0.01505914810682853' U='PT' F='Width*0.098568969426514'/><Cell N='Y' V='0.08549769487834667' U='PT' F='Height*0.55962127556736'/></Row><Row T='EllipticalArcTo' IX='43'><Cell N='X' V='0.02386657640496403' U='PT' F='Width*0.15621759101431'/><Cell N='Y' V='0.06413566916596432' U='PT' F='Height*0.41979710726813'/><Cell N='A' V='0.01811036381177222' U='PT' F='Width*0.1185405631316'/><Cell N='B' V='0.07425385010081653' U='PT' F='Height*0.48602520065989'/><Cell N='C' V='0' U='DA' F='_ELLIPSE_THETA(-0.4823952748217,1,0.17529687499994,0.17448437500004,Width,Height)'/><Cell N='D' V='1.00465657741502' F='_ELLIPSE_ECC(-0.4823952748217,1,0.17529687499994,0.17448437500004,Width,Height,Geometry3.C43)'/></Row><Row T='LineTo' IX='44'><Cell N='X' V='0.01219701914955028' U='PT' F='Width*0.07983503443342'/><Cell N='Y' V='0.05530107875788987' U='PT' F='Height*0.36197069732437'/></Row><Row T='EllipticalArcTo' IX='45'><Cell N='X' V='0.02411879963951028' U='PT' F='Width*0.15786850673134'/><Cell N='Y' V='0.04332378357416695' U='PT' F='Height*0.28357385612182'/><Cell N='A' V='0.01774108334335028' U='PT' F='Width*0.11612345461102'/><Cell N='B' V='0.04889366413207376' U='PT' F='Height*0.32003125613721'/><Cell N='C' V='0' U='DA' F='_ELLIPSE_THETA(-3.1114607448326,1,0.17529687499994,0.17448437500004,Width,Height)'/><Cell N='D' V='1.004656577415018' F='_ELLIPSE_ECC(-3.1114607448326,1,0.17529687499994,0.17448437500004,Width,Height,Geometry3.C45)'/></Row><Row T='LineTo' IX='46'><Cell N='X' V='0.03203361195506695' U='PT' F='Width*0.20967455097862'/><Cell N='Y' V='0.0538760037509864' U='PT' F='Height*0.35264293364282'/></Row></Section><Section N='Geometry' IX='3'><Cell N='NoFill' V='1'/><Cell N='NoLine' V='0'/><Cell N='NoShow' V='1' F='Geometry1.NoShow'/><Cell N='NoSnap' V='0'/><Cell N='NoQuickDrag' V='0'/><Row T='MoveTo' IX='1'><Cell N='X' V='0.0557528826930564' U='PT' F='Width*0.36492795944546'/><Cell N='Y' V='0.01225381551347831' U='PT' F='Height*0.080206792451858'/></Row><Row T='EllipticalArcTo' IX='2'><Cell N='X' V='0.0438311022030964' U='PT' F='Width*0.28689448714754'/><Cell N='Y' V='0.02423111069721222' U='PT' F='Height*0.15860363365448'/><Cell N='A' V='0.04937516639690098' U='PT' F='Width*0.32318290732517'/><Cell N='B' V='0.01782369607139306' U='PT' F='Height*0.1166641924673'/><Cell N='C' V='0' U='DA' F='_ELLIPSE_THETA(-3.1113507140805,1,0.17529687499994,0.17448437500004,Width,Height)'/><Cell N='D' V='1.004656577415018' F='_ELLIPSE_ECC(-3.1113507140805,1,0.17529687499994,0.17448437500004,Width,Height,Geometry4.C2)'/></Row><Row T='LineTo' IX='3'><Cell N='X' V='0.05550065945851015' U='PT' F='Width*0.36327704372843'/><Cell N='Y' V='0.0330657011052882' U='PT' F='Height*0.21643004359825'/></Row><Row T='EllipticalArcTo' IX='4'><Cell N='X' V='0.04669323116037404' U='PT' F='Width*0.30562842214063'/><Cell N='Y' V='0.05442772681767057' U='PT' F='Height*0.35625421189748'/><Cell N='A' V='0.04974444686531682' U='PT' F='Width*0.32560001584571'/><Cell N='B' V='0.04318388204014043' U='PT' F='Height*0.28265813699001'/><Cell N='C' V='0' U='DA' F='_ELLIPSE_THETA(-0.52275261784687,1,0.17529687499994,0.17448437500004,Width,Height)'/><Cell N='D' V='1.00465657741502' F='_ELLIPSE_ECC(-0.52275261784687,1,0.17529687499994,0.17448437500004,Width,Height,Geometry4.C4)'/></Row><Row T='LineTo' IX='5'><Cell N='X' V='0.03222356410824986' U='PT' F='Width*0.21091787416309'/><Cell N='Y' V='0.05238467821385945' U='PT' F='Height*0.34288153012708'/></Row><Row T='EllipticalArcTo' IX='6'><Cell N='X' V='0.03222356410825139' U='PT' F='Width*0.2109178741631'/><Cell N='Y' V='0.06932313150324222' U='PT' F='Height*0.45375140620304'/><Cell N='A' V='0.03163408305354765' U='PT' F='Width*0.20705945271413'/><Cell N='B' V='0.06085390485855084' U='PT' F='Height*0.39831646816506'/><Cell N='C' V='0' U='DA' F='_ELLIPSE_THETA(-0.78539816339745,1,0.17529687499994,0.17448437500004,Width,Height)'/><Cell N='D' V='1.00465657741502' F='_ELLIPSE_ECC(-0.78539816339745,1,0.17529687499994,0.17448437500004,Width,Height,Geometry4.C6)'/></Row><Row T='LineTo' IX='7'><Cell N='X' V='0.04669323116037404' U='PT' F='Width*0.30562842214063'/><Cell N='Y' V='0.06728008289943264' U='PT' F='Height*0.44037872443265'/></Row><Row T='EllipticalArcTo' IX='8'><Cell N='X' V='0.05550065945850862' U='PT' F='Width*0.36327704372842'/><Cell N='Y' V='0.08864210861181653' U='PT' F='Height*0.58020289273189'/><Cell N='A' V='0.04974444686531834' U='PT' F='Width*0.32560001584572'/><Cell N='B' V='0.07852392767696279' U='PT' F='Height*0.51397479934012'/><Cell N='C' V='0' U='DA' F='_ELLIPSE_THETA(-1.2151163668524,1,0.17529687499994,0.17448437500004,Width,Height)'/><Cell N='D' V='1.004656577415021' F='_ELLIPSE_ECC(-1.2151163668524,1,0.17529687499994,0.17448437500004,Width,Height,Geometry4.C8)'/></Row><Row T='LineTo' IX='9'><Cell N='X' V='0.04383110220309334' U='PT' F='Width*0.28689448714752'/><Cell N='Y' V='0.09747669901989098' U='PT' F='Height*0.63802930267565'/></Row><Row T='EllipticalArcTo' IX='10'><Cell N='X' V='0.05575288269305486' U='PT' F='Width*0.36492795944545'/><Cell N='Y' V='0.1094539942036276' U='PT' F='Height*0.71642614387829'/><Cell N='A' V='0.04937516639689792' U='PT' F='Width*0.32318290732515'/><Cell N='B' V='0.1038841136457117' U='PT' F='Height*0.67996874386284'/><Cell N='C' V='0' U='DA' F='_ELLIPSE_THETA(-1.4845761427409,1,0.17529687499994,0.17448437500004,Width,Height)'/><Cell N='D' V='1.004656577415021' F='_ELLIPSE_ECC(-1.4845761427409,1,0.17529687499994,0.17448437500004,Width,Height,Geometry4.C10)'/></Row><Row T='LineTo' IX='11'><Cell N='X' V='0.0645465248257775' U='PT' F='Width*0.42248634431418'/><Cell N='Y' V='0.09773009675145444' U='PT' F='Height*0.63968790600952'/></Row><Row T='EllipticalArcTo' IX='12'><Cell N='X' V='0.08580953767276459' U='PT' F='Width*0.56166242840355'/><Cell N='Y' V='0.1065785375212877' U='PT' F='Height*0.69760497286661'/><Cell N='A' V='0.07461780805062682' U='PT' F='Width*0.48840747087683'/><Cell N='B' V='0.1035131135942047' U='PT' F='Height*0.67754037988934'/><Cell N='C' V='0' U='DA' F='_ELLIPSE_THETA(-2.0329900683385,1,0.17529687499994,0.17448437500004,Width,Height)'/><Cell N='D' V='1.004656577415021' F='_ELLIPSE_ECC(-2.0329900683385,1,0.17529687499994,0.17448437500004,Width,Height,Geometry4.C12)'/></Row><Row T='LineTo' IX='13'><Cell N='X' V='0.08377595858739251' U='PT' F='Width*0.54835172893566'/><Cell N='Y' V='0.1211155836982102' U='PT' F='Height*0.79275654784283'/></Row><Row T='EllipticalArcTo' IX='14'><Cell N='X' V='0.1006359022439283' U='PT' F='Width*0.65870772377844'/><Cell N='Y' V='0.1211155836982102' U='PT' F='Height*0.79275654784283'/><Cell N='A' V='0.09220593041566043' U='PT' F='Width*0.60352972635705'/><Cell N='B' V='0.1217078097171001' U='PT' F='Height*0.79663293633011'/><Cell N='C' V='0' U='DA' F='_ELLIPSE_THETA(-1.8034555217449,1,0.17529687499994,0.17448437500004,Width,Height)'/><Cell N='D' V='1.004656577415027' F='_ELLIPSE_ECC(-1.8034555217449,1,0.17529687499994,0.17448437500004,Width,Height,Geometry4.C14)'/></Row><Row T='LineTo' IX='15'><Cell N='X' V='0.09860232315855778' U='PT' F='Width*0.64539702431056'/><Cell N='Y' V='0.1065785375212877' U='PT' F='Height*0.69760497286661'/></Row><Row T='EllipticalArcTo' IX='16'><Cell N='X' V='0.1198653360055418' U='PT' F='Width*0.78457310839991'/><Cell N='Y' V='0.09773009675145597' U='PT' F='Height*0.63968790600953'/><Cell N='A' V='0.109794052780694' U='PT' F='Width*0.71865198183727'/><Cell N='B' V='0.1035131135942047' U='PT' F='Height*0.67754037988934'/><Cell N='C' V='0' U='DA' F='_ELLIPSE_THETA(-1.2666367000847,1,0.17529687499994,0.17448437500004,Width,Height)'/><Cell N='D' V='1.004656577415021' F='_ELLIPSE_ECC(-1.2666367000847,1,0.17529687499994,0.17448437500004,Width,Height,Geometry4.C16)'/></Row><Row T='LineTo' IX='17'><Cell N='X' V='0.1286589781382645' U='PT' F='Width*0.84213149326864'/><Cell N='Y' V='0.1094539942036292' U='PT' F='Height*0.7164261438783'/></Row><Row T='EllipticalArcTo' IX='18'><Cell N='X' V='0.140580758628226' U='PT' F='Width*0.92016496556657'/><Cell N='Y' V='0.09747669901989405' U='PT' F='Height*0.63802930267567'/><Cell N='A' V='0.1350366944344229' U='PT' F='Width*0.88387654538895'/><Cell N='B' V='0.1038841136457147' U='PT' F='Height*0.67996874386286'/><Cell N='C' V='0' U='DA' F='_ELLIPSE_THETA(-1.6570165108488,1,0.17529687499994,0.17448437500004,Width,Height)'/><Cell N='D' V='1.004656577415022' F='_ELLIPSE_ECC(-1.6570165108488,1,0.17529687499994,0.17448437500004,Width,Height,Geometry4.C18)'/></Row><Row T='LineTo' IX='19'><Cell N='X' V='0.1289112013728107' U='PT' F='Width*0.84378240898567'/><Cell N='Y' V='0.08864210861181958' U='PT' F='Height*0.58020289273191'/></Row><Row T='EllipticalArcTo' IX='20'><Cell N='X' V='0.1377186296709468' U='PT' F='Width*0.90143103057347'/><Cell N='Y' V='0.06728008289943264' U='PT' F='Height*0.44037872443265'/><Cell N='A' V='0.134667413966004' U='PT' F='Width*0.88145943686839'/><Cell N='B' V='0.07852392767696431' U='PT' F='Height*0.51397479934013'/><Cell N='C' V='0' U='DA' F='_ELLIPSE_THETA(-1.9205440348705,1,0.17529687499994,0.17448437500004,Width,Height)'/><Cell N='D' V='1.004656577415021' F='_ELLIPSE_ECC(-1.9205440348705,1,0.17529687499994,0.17448437500004,Width,Height,Geometry4.C20)'/></Row><Row T='LineTo' IX='21'><Cell N='X' V='0.1521882967230725' U='PT' F='Width*0.99614157855102'/><Cell N='Y' V='0.06932313150324528' U='PT' F='Height*0.45375140620306'/></Row><Row T='EllipticalArcTo' IX='22'><Cell N='X' V='0.1521882967230725' U='PT' F='Width*0.99614157855102'/><Cell N='Y' V='0.0523846782138625' U='PT' F='Height*0.3428815301271'/><Cell N='A' V='0.1527777777777931' U='PT' F='Width*1.0000000000001'/><Cell N='B' V='0.06085390485855389' U='PT' F='Height*0.39831646816508'/><Cell N='C' V='0' U='DA' F='_ELLIPSE_THETA(-2.3561944901923,1,0.17529687499994,0.17448437500004,Width,Height)'/><Cell N='D' V='1.00465657741502' F='_ELLIPSE_ECC(-2.3561944901923,1,0.17529687499994,0.17448437500004,Width,Height,Geometry4.C22)'/></Row><Row T='LineTo' IX='23'><Cell N='X' V='0.1377186296709468' U='PT' F='Width*0.90143103057347'/><Cell N='Y' V='0.05442772681767209' U='PT' F='Height*0.35625421189749'/></Row><Row T='EllipticalArcTo' IX='24'><Cell N='X' V='0.1289112013728107' U='PT' F='Width*0.84378240898567'/><Cell N='Y' V='0.03306570110528972' U='PT' F='Height*0.21643004359826'/><Cell N='A' V='0.134667413966004' U='PT' F='Width*0.88145943686839'/><Cell N='B' V='0.04318388204014195' U='PT' F='Height*0.28265813699002'/><Cell N='C' V='0' U='DA' F='_ELLIPSE_THETA(-2.7752148409456,1,0.17529687499994,0.17448437500004,Width,Height)'/><Cell N='D' V='1.00465657741502' F='_ELLIPSE_ECC(-2.7752148409456,1,0.17529687499994,0.17448437500004,Width,Height,Geometry4.C24)'/></Row><Row T='LineTo' IX='25'><Cell N='X' V='0.140580758628226' U='PT' F='Width*0.92016496556657'/><Cell N='Y' V='0.02423111069721222' U='PT' F='Height*0.15860363365448'/></Row><Row T='EllipticalArcTo' IX='26'><Cell N='X' V='0.1286589781382675' U='PT' F='Width*0.84213149326866'/><Cell N='Y' V='0.01225381551347984' U='PT' F='Height*0.080206792451868'/><Cell N='A' V='0.1350366944344229' U='PT' F='Width*0.88387654538895'/><Cell N='B' V='0.01782369607139306' U='PT' F='Height*0.1166641924673'/><Cell N='C' V='0' U='DA' F='_ELLIPSE_THETA(-0.086220184053964,1,0.17529687499994,0.17448437500004,Width,Height)'/><Cell N='D' V='1.004656577415019' F='_ELLIPSE_ECC(-0.086220184053964,1,0.17529687499994,0.17448437500004,Width,Height,Geometry4.C26)'/></Row><Row T='LineTo' IX='27'><Cell N='X' V='0.1198653360055434' U='PT' F='Width*0.78457310839992'/><Cell N='Y' V='0.02397771296565181' U='PT' F='Height*0.15694503032063'/></Row><Row T='EllipticalArcTo' IX='28'><Cell N='X' V='0.09860232315855778' U='PT' F='Width*0.64539702431056'/><Cell N='Y' V='0.015129272195818' U='PT' F='Height*0.099027963463536'/><Cell N='A' V='0.1097940527806956' U='PT' F='Width*0.71865198183728'/><Cell N='B' V='0.0181946961229' U='PT' F='Height*0.1190925564408'/><Cell N='C' V='0' U='DA' F='_ELLIPSE_THETA(-0.33394855215546,1,0.17529687499994,0.17448437500004,Width,Height)'/><Cell N='D' V='1.004656577415019' F='_ELLIPSE_ECC(-0.33394855215546,1,0.17529687499994,0.17448437500004,Width,Height,Geometry4.C28)'/></Row><Row T='LineTo' IX='29'><Cell N='X' V='0.1006359022439299' U='PT' F='Width*0.65870772377845'/><Cell N='Y' V='0.0005922260188951486' U='PT' F='Height*0.0038763884873137'/></Row><Row T='EllipticalArcTo' IX='30'><Cell N='X' V='0.08377595858739403' U='PT' F='Width*0.54835172893567'/><Cell N='Y' V='0.0005922260188951486' U='PT' F='Height*0.0038763884873137'/><Cell N='A' V='0.09220593041566196' U='PT' F='Width*0.60352972635706'/><Cell N='B' V='0' U='PT' F='Height*0'/><Cell N='C' V='-1.313156172997355E-12' U='DA'/><Cell N='D' V='0.99536500579432' F='Width/Height*0.99536500579432'/></Row><Row T='LineTo' IX='31'><Cell N='X' V='0.08580953767276459' U='PT' F='Width*0.56166242840355'/><Cell N='Y' V='0.015129272195818' U='PT' F='Height*0.099027963463536'/></Row><Row T='EllipticalArcTo' IX='32'><Cell N='X' V='0.06454652482577904' U='PT' F='Width*0.42248634431419'/><Cell N='Y' V='0.02397771296565028' U='PT' F='Height*0.15694503032062'/><Cell N='A' V='0.07461780805062834' U='PT' F='Width*0.48840747087684'/><Cell N='B' V='0.01819469612290153' U='PT' F='Height*0.11909255644081'/><Cell N='C' V='0' U='DA' F='_ELLIPSE_THETA(-2.8201227162086,1,0.17529687499994,0.17448437500004,Width,Height)'/><Cell N='D' V='1.004656577415019' F='_ELLIPSE_ECC(-2.8201227162086,1,0.17529687499994,0.17448437500004,Width,Height,Geometry4.C32)'/></Row><Row T='LineTo' IX='33'><Cell N='X' V='0.0557528826930564' U='PT' F='Width*0.36492795944546'/><Cell N='Y' V='0.01225381551347663' U='PT' F='Height*0.080206792451847'/></Row></Section><Section N='Geometry' IX='4'><Cell N='NoFill' V='1'/><Cell N='NoLine' V='0'/><Cell N='NoShow' V='1' F='Geometry1.NoShow'/><Cell N='NoSnap' V='0'/><Cell N='NoQuickDrag' V='0'/><Row T='MoveTo' IX='1'><Cell N='X' V='0.0764708019023071' U='PT' F='Width*0.50053615790601'/><Cell N='Y' V='0.03987544902615084' U='PT' F='Height*0.26100293908026'/></Row><Row T='EllipticalArcTo' IX='2'><Cell N='X' V='0.07132470960448167' U='PT' F='Width*0.46685264468388'/><Cell N='Y' V='0.04504550450114458' U='PT' F='Height*0.29484330218931'/><Cell N='A' V='0.07371783083921668' U='PT' F='Width*0.4825167109476'/><Cell N='B' V='0.04227971401517875' U='PT' F='Height*0.27673994628117'/><Cell N='C' V='-1.570796326794912' U='DA' F='_ELLIPSE_THETA(-3.141482090731,1.0000000000005,0.17529687499994,0.17448437500004,Width,Height)'/><Cell N='D' V='1.00465657741453' F='_ELLIPSE_ECC(-3.141482090731,1.0000000000005,0.17529687499994,0.17448437500004,Width,Height,Geometry5.C2)'/></Row><Row T='LineTo' IX='3'><Cell N='X' V='0.07636192856365487' U='PT' F='Width*0.49982353241665'/><Cell N='Y' V='0.04885899676362222' U='PT' F='Height*0.3198043424528'/></Row><Row T='EllipticalArcTo' IX='4'><Cell N='X' V='0.07256016095294696' U='PT' F='Width*0.47493923532838'/><Cell N='Y' V='0.05808001505673431' U='PT' F='Height*0.38016009855317'/><Cell N='A' V='0.07387723248026001' U='PT' F='Width*0.48356006714352'/><Cell N='B' V='0.05322655687938417' U='PT' F='Height*0.34839200866506'/><Cell N='C' V='-1.570796326794816' U='DA' F='_ELLIPSE_THETA(-0.00077901231414927,1.0000000000005,0.17529687499994,0.17448437500004,Width,Height)'/><Cell N='D' V='1.004656577414532' F='_ELLIPSE_ECC(-0.00077901231414927,1.0000000000005,0.17529687499994,0.17448437500004,Width,Height,Geometry5.C4)'/></Row><Row T='LineTo' IX='5'><Cell N='X' V='0.06631426150598486' U='PT' F='Width*0.43405698440281'/><Cell N='Y' V='0.05719812357307431' U='PT' F='Height*0.37438771793285'/></Row><Row T='EllipticalArcTo' IX='6'><Cell N='X' V='0.06631426150598639' U='PT' F='Width*0.43405698440282'/><Cell N='Y' V='0.06450968614403042' U='PT' F='Height*0.42224521839729'/><Cell N='A' V='0.06605980925215681' U='PT' F='Width*0.43239147874139'/><Cell N='B' V='0.06085390485855236' U='PT' F='Height*0.39831646816507'/><Cell N='C' V='-1.570796326789805' U='DA' F='_ELLIPSE_THETA(-0.047411970915396,1.0000000000005,0.17529687499994,0.17448437500004,Width,Height)'/><Cell N='D' V='1.004656577414532' F='_ELLIPSE_ECC(-0.047411970915396,1.0000000000005,0.17529687499994,0.17448437500004,Width,Height,Geometry5.C6)'/></Row><Row T='LineTo' IX='7'><Cell N='X' V='0.07256016095294696' U='PT' F='Width*0.47493923532838'/><Cell N='Y' V='0.06362779466037195' U='PT' F='Height*0.41647283777698'/></Row><Row T='EllipticalArcTo' IX='8'><Cell N='X' V='0.07636192856365334' U='PT' F='Width*0.49982353241664'/><Cell N='Y' V='0.07284881295348403' U='PT' F='Height*0.47682859387735'/><Cell N='A' V='0.07387723248026001' U='PT' F='Width*0.48356006714352'/><Cell N='B' V='0.06848125283772057' U='PT' F='Height*0.44824092766508'/><Cell N='C' V='-1.57079632679483' U='DA' F='_ELLIPSE_THETA(-0.00065382362823894,1.0000000000005,0.17529687499994,0.17448437500004,Width,Height)'/><Cell N='D' V='1.004656577414533' F='_ELLIPSE_ECC(-0.00065382362823894,1.0000000000005,0.17529687499994,0.17448437500004,Width,Height,Geometry5.C8)'/></Row><Row T='LineTo' IX='9'><Cell N='X' V='0.07132470960448015' U='PT' F='Width*0.46685264468387'/><Cell N='Y' V='0.07666230521596167' U='PT' F='Height*0.50178963414084'/></Row><Row T='EllipticalArcTo' IX='10'><Cell N='X' V='0.07647080190230557' U='PT' F='Width*0.500536157906'/><Cell N='Y' V='0.08183236069095543' U='PT' F='Height*0.53562999724989'/><Cell N='A' V='0.07371783083921515' U='PT' F='Width*0.48251671094759'/><Cell N='B' V='0.07942809570192751' U='PT' F='Height*0.51989299004898'/><Cell N='C' V='-0.0002839698103105712' U='DA'/><Cell N='D' V='0.9953650057948' F='Width/Height*0.9953650057948'/></Row><Row T='LineTo' IX='11'><Cell N='X' V='0.08026661865024459' U='PT' F='Width*0.52538150389251'/><Cell N='Y' V='0.07677168553174389' U='PT' F='Height*0.50250557802596'/></Row><Row T='EllipticalArcTo' IX='12'><Cell N='X' V='0.08944489757700445' U='PT' F='Width*0.58545751141312'/><Cell N='Y' V='0.08059115636764196' U='PT' F='Height*0.52750575077002'/><Cell N='A' V='0.08461393515017973' U='PT' F='Width*0.55383666643754'/><Cell N='B' V='0.0792679517948007' U='PT' F='Height*0.51884477538415'/><Cell N='C' V='-1.570796326794997' U='DA' F='_ELLIPSE_THETA(-3.1406919048439,1.0000000000005,0.17529687499994,0.17448437500004,Width,Height)'/><Cell N='D' V='1.004656577414533' F='_ELLIPSE_ECC(-3.1406919048439,1.0000000000005,0.17529687499994,0.17448437500004,Width,Height,Geometry5.C12)'/></Row><Row T='LineTo' IX='13'><Cell N='X' V='0.08856709365526154' U='PT' F='Width*0.57971188574353'/><Cell N='Y' V='0.08686614032890291' U='PT' F='Height*0.56857837306191'/></Row><Row T='EllipticalArcTo' IX='14'><Cell N='X' V='0.09584476717607' U='PT' F='Width*0.62734756697064'/><Cell N='Y' V='0.08686614032890291' U='PT' F='Height*0.56857837306191'/><Cell N='A' V='0.09220593041566501' U='PT' F='Width*0.60352972635708'/><Cell N='B' V='0.0871217774593589' U='PT' F='Height*0.57025163427944'/><Cell N='C' V='-1.570796326795299' U='DA' F='_ELLIPSE_THETA(-3.1378894079522,1.0000000000005,0.17529687499994,0.17448437500004,Width,Height)'/><Cell N='D' V='1.004656577414539' F='_ELLIPSE_ECC(-3.1378894079522,1.0000000000005,0.17529687499994,0.17448437500004,Width,Height,Geometry5.C14)'/></Row><Row T='LineTo' IX='15'><Cell N='X' V='0.09496696325432709' U='PT' F='Width*0.62160194130105'/><Cell N='Y' V='0.08059115636764348' U='PT' F='Height*0.52750575077003'/></Row><Row T='EllipticalArcTo' IX='16'><Cell N='X' V='0.1041452421810839' U='PT' F='Width*0.68167794882164'/><Cell N='Y' V='0.07677168553174542' U='PT' F='Height*0.50250557802597'/><Cell N='A' V='0.09979792568114876' U='PT' F='Width*0.65322278627661'/><Cell N='B' V='0.0792679517948007' U='PT' F='Height*0.51884477538415'/><Cell N='C' V='-1.570796326794834' U='DA' F='_ELLIPSE_THETA(-0.0006147720451138,1.0000000000005,0.17529687499994,0.17448437500004,Width,Height)'/><Cell N='D' V='1.004656577414533' F='_ELLIPSE_ECC(-0.0006147720451138,1.0000000000005,0.17529687499994,0.17448437500004,Width,Height,Geometry5.C16)'/></Row><Row T='LineTo' IX='17'><Cell N='X' V='0.1079410589290229' U='PT' F='Width*0.70652329480815'/><Cell N='Y' V='0.08183236069095543' U='PT' F='Height*0.53562999724989'/></Row><Row T='EllipticalArcTo' IX='18'><Cell N='X' V='0.1130871512268499' U='PT' F='Width*0.74020680803029'/><Cell N='Y' V='0.07666230521596319' U='PT' F='Height*0.50178963414085'/><Cell N='A' V='0.1106940299921133' U='PT' F='Width*0.72454274176656'/><Cell N='B' V='0.07942809570192751' U='PT' F='Height*0.51989299004898'/><Cell N='C' V='-1.570796326794935' U='DA' F='_ELLIPSE_THETA(-3.1412680057521,1.0000000000005,0.17529687499994,0.17448437500004,Width,Height)'/><Cell N='D' V='1.004656577414534' F='_ELLIPSE_ECC(-3.1412680057521,1.0000000000005,0.17529687499994,0.17448437500004,Width,Height,Geometry5.C18)'/></Row><Row T='LineTo' IX='19'><Cell N='X' V='0.1080499322676767' U='PT' F='Width*0.70723592029752'/><Cell N='Y' V='0.07284881295348555' U='PT' F='Height*0.47682859387736'/></Row><Row T='EllipticalArcTo' IX='20'><Cell N='X' V='0.1118516998783831' U='PT' F='Width*0.73212021738578'/><Cell N='Y' V='0.06362779466037195' U='PT' F='Height*0.41647283777698'/><Cell N='A' V='0.1105346283510685' U='PT' F='Width*0.72349938557063'/><Cell N='B' V='0.06848125283772209' U='PT' F='Height*0.44824092766509'/><Cell N='C' V='-1.57079632679496' U='DA' F='_ELLIPSE_THETA(-3.1410339454137,1.0000000000005,0.17529687499994,0.17448437500004,Width,Height)'/><Cell N='D' V='1.004656577414533' F='_ELLIPSE_ECC(-3.1410339454137,1.0000000000005,0.17529687499994,0.17448437500004,Width,Height,Geometry5.C20)'/></Row><Row T='LineTo' IX='21'><Cell N='X' V='0.1180975993253452' U='PT' F='Width*0.77300246831135'/><Cell N='Y' V='0.06450968614403042' U='PT' F='Height*0.42224521839729'/></Row><Row T='EllipticalArcTo' IX='22'><Cell N='X' V='0.1180975993253452' U='PT' F='Width*0.77300246831135'/><Cell N='Y' V='0.05719812357307584' U='PT' F='Height*0.37438771793286'/><Cell N='A' V='0.1183520515791824' U='PT' F='Width*0.77466797397283'/><Cell N='B' V='0.06085390485855389' U='PT' F='Height*0.39831646816508'/><Cell N='C' V='-1.570796326795097' U='DA' F='_ELLIPSE_THETA(-3.1397634495731,1.0000000000005,0.17529687499994,0.17448437500004,Width,Height)'/><Cell N='D' V='1.004656577414532' F='_ELLIPSE_ECC(-3.1397634495731,1.0000000000005,0.17529687499994,0.17448437500004,Width,Height,Geometry5.C22)'/></Row><Row T='LineTo' IX='23'><Cell N='X' V='0.1118516998783831' U='PT' F='Width*0.73212021738578'/><Cell N='Y' V='0.05808001505673431' U='PT' F='Height*0.38016009855317'/></Row><Row T='EllipticalArcTo' IX='24'><Cell N='X' V='0.1080499322676767' U='PT' F='Width*0.70723592029752'/><Cell N='Y' V='0.0488589967636207' U='PT' F='Height*0.31980434245279'/><Cell N='A' V='0.11053462835107' U='PT' F='Width*0.72349938557064'/><Cell N='B' V='0.05322655687938417' U='PT' F='Height*0.34839200866506'/><Cell N='C' V='-1.570796326794968' U='DA' F='_ELLIPSE_THETA(-3.140966196435,1.0000000000005,0.17529687499994,0.17448437500004,Width,Height)'/><Cell N='D' V='1.004656577414532' F='_ELLIPSE_ECC(-3.140966196435,1.0000000000005,0.17529687499994,0.17448437500004,Width,Height,Geometry5.C24)'/></Row><Row T='LineTo' IX='25'><Cell N='X' V='0.1130871512268499' U='PT' F='Width*0.74020680803029'/><Cell N='Y' V='0.04504550450114458' U='PT' F='Height*0.29484330218931'/></Row><Row T='EllipticalArcTo' IX='26'><Cell N='X' V='0.1079410589290245' U='PT' F='Width*0.70652329480816'/><Cell N='Y' V='0.03987544902615237' U='PT' F='Height*0.26100293908027'/><Cell N='A' V='0.1106940299921149' U='PT' F='Width*0.72454274176657'/><Cell N='B' V='0.04227971401517875' U='PT' F='Height*0.27673994628117'/><Cell N='C' V='-1.570796326794866' U='DA' F='_ELLIPSE_THETA(-0.00032233286318021,1.0000000000005,0.17529687499994,0.17448437500004,Width,Height)'/><Cell N='D' V='1.00465657741453' F='_ELLIPSE_ECC(-0.00032233286318021,1.0000000000005,0.17529687499994,0.17448437500004,Width,Height,Geometry5.C26)'/></Row><Row T='LineTo' IX='27'><Cell N='X' V='0.1041452421810854' U='PT' F='Width*0.68167794882165'/><Cell N='Y' V='0.04493612418536237' U='PT' F='Height*0.29412735830419'/></Row><Row T='EllipticalArcTo' IX='28'><Cell N='X' V='0.09496696325432709' U='PT' F='Width*0.62160194130105'/><Cell N='Y' V='0.04111665334946431' U='PT' F='Height*0.26912718556013'/><Cell N='A' V='0.09979792568115029' U='PT' F='Width*0.65322278627662'/><Cell N='B' V='0.04243985792230556' U='PT' F='Height*0.277788160946'/><Cell N='C' V='-1.57079632679484' U='DA' F='_ELLIPSE_THETA(-0.00055718710884003,1.0000000000005,0.17529687499994,0.17448437500004,Width,Height)'/><Cell N='D' V='1.004656577414532' F='_ELLIPSE_ECC(-0.00055718710884003,1.0000000000005,0.17529687499994,0.17448437500004,Width,Height,Geometry5.C28)'/></Row><Row T='LineTo' IX='29'><Cell N='X' V='0.09584476717607' U='PT' F='Width*0.62734756697064'/><Cell N='Y' V='0.03484166938820334' U='PT' F='Height*0.22805456326824'/></Row><Row T='EllipticalArcTo' IX='30'><Cell N='X' V='0.08856709365526154' U='PT' F='Width*0.57971188574353'/><Cell N='Y' V='0.03484166938820334' U='PT' F='Height*0.22805456326824'/><Cell N='A' V='0.09220593041566653' U='PT' F='Width*0.60352972635709'/><Cell N='B' V='0.03458603225774126' U='PT' F='Height*0.22638130205067'/><Cell N='C' V='-1.313156172997355E-12' U='DA'/><Cell N='D' V='0.9953650057948' F='Width/Height*0.9953650057948'/></Row><Row T='LineTo' IX='31'><Cell N='X' V='0.08944489757700445' U='PT' F='Width*0.58545751141312'/><Cell N='Y' V='0.04111665334946431' U='PT' F='Height*0.26912718556013'/></Row><Row T='EllipticalArcTo' IX='32'><Cell N='X' V='0.08026661865024612' U='PT' F='Width*0.52538150389252'/><Cell N='Y' V='0.04493612418536084' U='PT' F='Height*0.29412735830418'/><Cell N='A' V='0.08461393515018126' U='PT' F='Width*0.55383666643755'/><Cell N='B' V='0.04243985792230556' U='PT' F='Height*0.277788160946'/><Cell N='C' V='-1.570796326794955' U='DA' F='_ELLIPSE_THETA(-3.1410799096701,1.0000000000005,0.17529687499994,0.17448437500004,Width,Height)'/><Cell N='D' V='1.004656577414532' F='_ELLIPSE_ECC(-3.1410799096701,1.0000000000005,0.17529687499994,0.17448437500004,Width,Height,Geometry5.C32)'/></Row><Row T='LineTo' IX='33'><Cell N='X' V='0.0764708019023071' U='PT' F='Width*0.50053615790601'/><Cell N='Y' V='0.03987544902615084' U='PT' F='Height*0.26100293908026'/></Row></Section></Shape><Shape ID='20' Type='Group' LineStyle='3' FillStyle='3' TextStyle='3'><Cell N='PinX' V='0.1181102362204724' U='MM' F='GUARD(3MM*Sheet.5!DropOnPageScale)'/><Cell N='PinY' V='0.6692913385826771' U='MM' F='GUARD(Sheet.5!Height-3MM*Sheet.5!DropOnPageScale)'/><Cell N='Width' V='0.1666666666666667' U='PT' F='GUARD(12PT)*Sheet.5!DropOnPageScale'/><Cell N='Height' V='0.1111111111111111' U='PT' F='GUARD(8PT)*Sheet.5!DropOnPageScale'/><Cell N='LocPinX' V='0.08333333333333336' U='PT' F='Width*0.5'/><Cell N='LocPinY' V='0.05555555555555555' U='PT' F='Height*0.5'/><Cell N='Angle' V='0'/><Cell N='FlipX' V='0'/><Cell N='FlipY' V='0'/><Cell N='ResizeMode' V='0'/><Cell N='LockWidth' V='1'/><Cell N='LockHeight' V='1'/><Cell N='LockAspect' V='1'/><Cell N='LockTextEdit' V='1'/><Cell N='LockThemeColors' V='1'/><Cell N='LockThemeEffects' V='1'/><Cell N='FillForegnd' V='0' F='GUARD(0)'/><Cell N='FillBkgnd' V='0' F='GUARD(0)'/><Cell N='FillPattern' V='0' F='GUARD(0)'/><Cell N='ShdwForegnd' V='0' F='GUARD(0)'/><Cell N='ShdwPattern' V='0' F='GUARD(0)'/><Cell N='LinePattern' V='3' F='THEMEVAL("LinePattern",3)'/><Cell N='FillGradientEnabled' V='0' F='GUARD(FALSE)'/><Cell N='LayerMember' V='0'/><Cell N='Copyright' V='Copyright (c) 2012 Microsoft Corporation.  All rights reserved.'/><Shapes><Shape ID='21' Type='Shape' LineStyle='3' FillStyle='3' TextStyle='3'><Cell N='PinX' V='0.08333333333333333' U='PT' F='Sheet.20!Width*0.5'/><Cell N='PinY' V='0.05555555555555555' U='PT' F='Sheet.20!Height*0.5'/><Cell N='Width' V='0.1666666666666657' U='PT' F='Sheet.20!Width*0.99999999999999'/><Cell N='Height' V='0.1111111111111111' U='PT' F='Sheet.20!Height*1'/><Cell N='LocPinX' V='0.08333333333333286' U='PT' F='Width*0.5'/><Cell N='LocPinY' V='0.05555555555555555' U='PT' F='Height*0.5'/><Cell N='Angle' V='0'/><Cell N='FlipX' V='0'/><Cell N='FlipY' V='0'/><Cell N='ResizeMode' V='0'/><Cell N='LineWeight' V='0.01' U='PT' F='GUARD(0.72PT)'/><Cell N='LineColor' V='#cccccc' F='GUARD(IF(LUM(THEMEVAL())&lt;30,MSOTINT(THEMEVAL(),80),THEMEVAL()))'/><Cell N='LinePattern' V='1' F='GUARD(1)'/><Cell N='Rounding' V='0' F='GUARD(0)'/><Cell N='BeginArrow' V='0' F='GUARD(0)'/><Cell N='EndArrow' V='0' F='GUARD(0)'/><Cell N='LineCap' V='0' F='GUARD(0)'/><Cell N='LineColorTrans' V='0' F='GUARD(Sheet.5!LineColorTrans)'/><Cell N='FillForegnd' V='0' F='GUARD(0)'/><Cell N='FillBkgnd' V='0' F='GUARD(0)'/><Cell N='FillPattern' V='1' F='GUARD(1)'/><Cell N='ShdwForegnd' V='0' F='GUARD(0)'/><Cell N='ShdwPattern' V='0' F='GUARD(0)'/><Cell N='LockWidth' V='1'/><Cell N='LockHeight' V='1'/><Cell N='LockAspect' V='1'/><Cell N='LockTextEdit' V='1'/><Cell N='LineGradientEnabled' V='0' F='GUARD(FALSE)'/><Cell N='FillGradientEnabled' V='0' F='GUARD(FALSE)'/><Cell N='LayerMember' V='0'/><Cell N='BevelContourSize' V='0' F='GUARD(0)'/><Cell N='Copyright' V='Copyright (c) 2012 Microsoft Corporation.  All rights reserved.'/><Section N='Geometry' IX='0'><Cell N='NoFill' V='0'/><Cell N='NoLine' V='0'/><Cell N='NoShow' V='1' F='NOT(Sheet.5!Actions.Send.Checked)'/><Cell N='NoSnap' V='0'/><Cell N='NoQuickDrag' V='0'/><Row T='MoveTo' IX='1'><Cell N='X' V='0' U='PT' F='Width*0'/><Cell N='Y' V='0' U='PT' F='Height*0'/></Row><Row T='LineTo' IX='2'><Cell N='X' V='0.1666666666666657' U='PT' F='Width*1'/><Cell N='Y' V='0' U='PT' F='Height*0'/></Row><Row T='LineTo' IX='3'><Cell N='X' V='0.1666666666666657' U='PT' F='Width*1'/><Cell N='Y' V='0.1111111111111111' U='PT' F='Height*1'/></Row><Row T='LineTo' IX='4'><Cell N='X' V='0' U='PT' F='Width*0'/><Cell N='Y' V='0.1111111111111111' U='PT' F='Height*1'/></Row><Row T='LineTo' IX='5'><Cell N='X' V='0' U='PT' F='Geometry1.X1'/><Cell N='Y' V='0' U='PT' F='Geometry1.Y1'/></Row></Section></Shape><Shape ID='22' Type='Shape' LineStyle='3' FillStyle='3' TextStyle='3'><Cell N='PinX' V='0.08333333333333333' U='PT' F='Sheet.20!Width*0.5'/><Cell N='PinY' V='0.0847457627118644' U='PT' F='Sheet.20!Height*0.76271186440678'/><Cell N='Width' V='0.1666666666666667' U='PT' F='Sheet.20!Width*1'/><Cell N='Height' V='0.05273069679849255' U='PT' F='Sheet.20!Height*0.47457627118643'/><Cell N='LocPinX' V='0.08333333333333336' U='PT' F='Width*0.5'/><Cell N='LocPinY' V='0.02636534839924628' U='PT' F='Height*0.5'/><Cell N='Angle' V='0'/><Cell N='FlipX' V='0'/><Cell N='FlipY' V='0'/><Cell N='ResizeMode' V='0'/><Cell N='LineWeight' V='0.01041666666666667'/><Cell N='LineColor' V='#cccccc' F='GUARD(IF(LUM(THEMEVAL())&lt;30,MSOTINT(THEMEVAL(),80),THEMEVAL()))'/><Cell N='LinePattern' V='1' F='GUARD(1)'/><Cell N='Rounding' V='0' F='GUARD(0)'/><Cell N='BeginArrow' V='0' F='GUARD(0)'/><Cell N='EndArrow' V='0' F='GUARD(0)'/><Cell N='LineCap' V='0' F='GUARD(0)'/><Cell N='LineColorTrans' V='0' F='GUARD(0)'/><Cell N='TextBkgnd' V='#ffffff' F='THEMEGUARD(THEME("BackgroundColor")+1)'/><Cell N='FillForegnd' V='0' F='GUARD(0)'/><Cell N='FillBkgnd' V='0' F='GUARD(0)'/><Cell N='FillPattern' V='1' F='GUARD(1)'/><Cell N='ShdwForegnd' V='0' F='GUARD(0)'/><Cell N='ShdwPattern' V='0' F='GUARD(0)'/><Cell N='LockWidth' V='1'/><Cell N='LockHeight' V='1'/><Cell N='LockAspect' V='1'/><Cell N='LockTextEdit' V='1'/><Cell N='LineGradientEnabled' V='0' F='GUARD(FALSE)'/><Cell N='FillGradientEnabled' V='0' F='GUARD(FALSE)'/><Cell N='LayerMember' V='0'/><Cell N='BevelContourSize' V='0' F='GUARD(0)'/><Cell N='Copyright' V='Copyright (c) 2012 Microsoft Corporation.  All rights reserved.'/><Section N='Geometry' IX='0'><Cell N='NoFill' V='1'/><Cell N='NoLine' V='0'/><Cell N='NoShow' V='1' F='NOT(Sheet.5!Actions.Send.Checked)'/><Cell N='NoSnap' V='0'/><Cell N='NoQuickDrag' V='0'/><Row T='MoveTo' IX='1'><Cell N='X' V='0' U='PT' F='Width*0'/><Cell N='Y' V='0.05273069679849255' U='PT' F='Height*1'/></Row><Row T='LineTo' IX='2'><Cell N='X' V='0.08333333333333336' U='PT' F='Width*0.5'/><Cell N='Y' V='0' U='PT' F='Height*0'/></Row><Row T='LineTo' IX='3'><Cell N='X' V='0.1666666666666667' U='PT' F='Width*1'/><Cell N='Y' V='0.05273069679849255' U='PT' F='Height*1'/></Row></Section></Shape></Shapes></Shape><Shape ID='23' Type='Shape' LineStyle='3' FillStyle='3' TextStyle='3'><Cell N='PinX' V='0.1181102362204724' U='MM' F='GUARD(3MM*Sheet.5!DropOnPageScale)'/><Cell N='PinY' V='0.6692913385826771' U='MM' F='GUARD(Sheet.5!Height-3MM*Sheet.5!DropOnPageScale)'/><Cell N='Width' V='0.1666666666666667' U='PT' F='GUARD(12PT)*Sheet.5!DropOnPageScale'/><Cell N='Height' V='0.1111111111111111' U='PT' F='GUARD(8PT)*Sheet.5!DropOnPageScale'/><Cell N='LocPinX' V='0.08333333333333336' U='PT' F='Width*0.5'/><Cell N='LocPinY' V='0.05555555555555555' U='PT' F='Height*0.5'/><Cell N='Angle' V='0'/><Cell N='FlipX' V='0'/><Cell N='FlipY' V='0'/><Cell N='ResizeMode' V='0'/><Cell N='LineWeight' V='0.01' U='PT' F='GUARD(0.72PT)'/><Cell N='LinePattern' V='1' F='GUARD(1)'/><Cell N='Rounding' V='0' F='GUARD(0)'/><Cell N='LineCap' V='0' F='GUARD(0)'/><Cell N='LineColorTrans' V='0' F='GUARD(Sheet.5!LineColorTrans)'/><Cell N='FillForegnd' V='0' F='GUARD(0)'/><Cell N='FillBkgnd' V='0' F='GUARD(0)'/><Cell N='FillPattern' V='0' F='GUARD(0)'/><Cell N='ShdwForegnd' V='0' F='GUARD(0)'/><Cell N='ShdwPattern' V='0' F='GUARD(0)'/><Cell N='LockWidth' V='1'/><Cell N='LockHeight' V='1'/><Cell N='LockAspect' V='1'/><Cell N='LockTextEdit' V='1'/><Cell N='LockFormat' V='1'/><Cell N='LockThemeColors' V='1'/><Cell N='LockThemeEffects' V='1'/><Cell N='FillGradientEnabled' V='0' F='GUARD(FALSE)'/><Cell N='LayerMember' V='0'/><Cell N='Copyright' V='Copyright (c) 2012 Microsoft Corporation.  All rights reserved.'/><Section N='Geometry' IX='0'><Cell N='NoFill' V='1'/><Cell N='NoLine' V='0'/><Cell N='NoShow' V='1' F='NOT(Sheet.5!Actions.Receive.Checked)'/><Cell N='NoSnap' V='0'/><Cell N='NoQuickDrag' V='0'/><Row T='MoveTo' IX='1'><Cell N='X' V='0' U='PT' F='Width*0'/><Cell N='Y' V='0' U='PT' F='Height*0'/></Row><Row T='LineTo' IX='2'><Cell N='X' V='0.1666666666666667' U='PT' F='Width*1'/><Cell N='Y' V='0' U='PT' F='Height*0'/></Row><Row T='LineTo' IX='3'><Cell N='X' V='0.1666666666666667' U='PT' F='Width*1'/><Cell N='Y' V='0.1111111111111111' U='PT' F='Height*1'/></Row><Row T='LineTo' IX='4'><Cell N='X' V='0' U='PT' F='Width*0'/><Cell N='Y' V='0.1111111111111111' U='PT' F='Height*1'/></Row><Row T='LineTo' IX='5'><Cell N='X' V='0' U='PT' F='Width*0'/><Cell N='Y' V='0' U='PT' F='Height*0'/></Row></Section><Section N='Geometry' IX='1'><Cell N='NoFill' V='1'/><Cell N='NoLine' V='0'/><Cell N='NoShow' V='1' F='NOT(Sheet.5!Actions.Receive.Checked)'/><Cell N='NoSnap' V='0'/><Cell N='NoQuickDrag' V='0'/><Row T='MoveTo' IX='1'><Cell N='X' V='0.1666666666666667' U='PT' F='Width*1'/><Cell N='Y' V='0.1111111111111111' U='PT' F='Height*1'/></Row><Row T='LineTo' IX='2'><Cell N='X' V='0.08333333333333336' U='PT' F='Width*0.5'/><Cell N='Y' V='0.05555555555555555' U='PT' F='Height*0.5'/></Row><Row T='LineTo' IX='3'><Cell N='X' V='0' U='PT' F='Width*0'/><Cell N='Y' V='0.1111111111111111' U='PT' F='Height*1'/></Row></Section></Shape><Shape ID='24' Type='Shape' LineStyle='3' FillStyle='3' TextStyle='3'><Cell N='PinX' V='0.1181102362204724' U='MM' F='GUARD(3MM*Sheet.5!DropOnPageScale)'/><Cell N='PinY' V='0.6692913385826771' U='MM' F='GUARD(Sheet.5!Height-3MM*Sheet.5!DropOnPageScale)'/><Cell N='Width' V='0.1388888888888889' U='PT' F='GUARD(10PT)*Sheet.5!DropOnPageScale'/><Cell N='Height' V='0.1388888888888889' U='PT' F='GUARD(10PT)*Sheet.5!DropOnPageScale'/><Cell N='LocPinX' V='0.06944444444444445' U='PT' F='Width*0.5'/><Cell N='LocPinY' V='0.06944444444444445' U='PT' F='Height*0.5'/><Cell N='Angle' V='0'/><Cell N='FlipX' V='0'/><Cell N='FlipY' V='0'/><Cell N='ResizeMode' V='0'/><Cell N='LineWeight' V='0.01' U='PT' F='GUARD(0.72PT)'/><Cell N='LinePattern' V='1' F='GUARD(1)'/><Cell N='Rounding' V='0' F='GUARD(0)'/><Cell N='BeginArrow' V='0' F='GUARD(0)'/><Cell N='EndArrow' V='0' F='GUARD(0)'/><Cell N='LineCap' V='0' F='GUARD(0)'/><Cell N='LineColorTrans' V='0' F='GUARD(0)'/><Cell N='LockWidth' V='1'/><Cell N='LockHeight' V='1'/><Cell N='LockAspect' V='1'/><Cell N='LockTextEdit' V='1'/><Cell N='LockFormat' V='1'/><Cell N='LockThemeColors' V='1'/><Cell N='LockThemeEffects' V='1'/><Cell N='FillForegnd' V='0' F='GUARD(0)'/><Cell N='FillBkgnd' V='0' F='GUARD(0)'/><Cell N='FillPattern' V='0' F='GUARD(0)'/><Cell N='ShdwForegnd' V='0' F='GUARD(0)'/><Cell N='ShdwPattern' V='0' F='GUARD(0)'/><Cell N='FillGradientEnabled' V='0' F='GUARD(FALSE)'/><Cell N='LayerMember' V='0'/><Cell N='Copyright' V='Copyright (c) 2012 Microsoft Corporation.  All rights reserved.'/><Section N='Geometry' IX='0'><Cell N='NoFill' V='1'/><Cell N='NoLine' V='0'/><Cell N='NoShow' V='1' F='NOT(Sheet.5!Actions.InstantiatingReceive.Checked)'/><Cell N='NoSnap' V='0'/><Cell N='NoQuickDrag' V='0'/><Row T='Ellipse' IX='1'><Cell N='X' V='0.06944444444444445' U='PT' F='Width*0.5'/><Cell N='Y' V='0.06944444444444445' U='PT' F='Height*0.5'/><Cell N='A' V='0.1388888888888889' U='PT' F='Width*1'/><Cell N='B' V='0.06944444444444445' U='PT' F='Height*0.5'/><Cell N='C' V='0.06944444444444445' U='PT' F='Width*0.5'/><Cell N='D' V='0.1388888888888889' U='PT' F='Height*1'/></Row></Section><Section N='Geometry' IX='1'><Cell N='NoFill' V='1'/><Cell N='NoLine' V='0'/><Cell N='NoShow' V='1' F='Geometry1.NoShow'/><Cell N='NoSnap' V='0'/><Cell N='NoQuickDrag' V='0'/><Row T='MoveTo' IX='1'><Cell N='X' V='0.02748582384092917' U='PT' F='Width*0.19789793165469'/><Cell N='Y' V='0.03830534236133333' U='PT' F='Height*0.2757984650016'/></Row><Row T='LineTo' IX='2'><Cell N='X' V='0.1114030650479625' U='PT' F='Width*0.80210206834533'/><Cell N='Y' V='0.03830534236133333' U='PT' F='Height*0.2757984650016'/></Row><Row T='LineTo' IX='3'><Cell N='X' V='0.1114030650479625' U='PT' F='Width*0.80210206834533'/><Cell N='Y' V='0.1005835465275583' U='PT' F='Height*0.72420153499842'/></Row><Row T='LineTo' IX='4'><Cell N='X' V='0.02748582384092917' U='PT' F='Width*0.19789793165469'/><Cell N='Y' V='0.1005835465275583' U='PT' F='Height*0.72420153499842'/></Row><Row T='LineTo' IX='5'><Cell N='X' V='0.02748582384092917' U='PT' F='Width*0.19789793165469'/><Cell N='Y' V='0.03830534236133333' U='PT' F='Height*0.2757984650016'/></Row></Section><Section N='Geometry' IX='2'><Cell N='NoFill' V='1'/><Cell N='NoLine' V='0'/><Cell N='NoShow' V='1' F='Geometry1.NoShow'/><Cell N='NoSnap' V='0'/><Cell N='NoQuickDrag' V='0'/><Row T='MoveTo' IX='1'><Cell N='X' V='0.1114030650479625' U='PT' F='Width*0.80210206834533'/><Cell N='Y' V='0.1005835465275583' U='PT' F='Height*0.72420153499842'/></Row><Row T='LineTo' IX='2'><Cell N='X' V='0.06944444444444584' U='PT' F='Width*0.50000000000001'/><Cell N='Y' V='0.06944444444444584' U='PT' F='Height*0.50000000000001'/></Row><Row T='LineTo' IX='3'><Cell N='X' V='0.02748582384092917' U='PT' F='Width*0.19789793165469'/><Cell N='Y' V='0.1005835465275583' U='PT' F='Height*0.72420153499842'/></Row></Section></Shape><Shape ID='25' Type='Shape' LineStyle='3' FillStyle='3' TextStyle='3'><Cell N='PinX' V='0.1181102362204724' U='MM' F='GUARD(3MM*Sheet.5!DropOnPageScale)'/><Cell N='PinY' V='0.6692913385826771' U='MM' F='GUARD(Sheet.5!Height-3MM*Sheet.5!DropOnPageScale)'/><Cell N='Width' V='0.1527777777777778' U='PT' F='GUARD(11PT)*Sheet.5!DropOnPageScale'/><Cell N='Height' V='0.1111111111111111' U='PT' F='GUARD(8PT)*Sheet.5!DropOnPageScale'/><Cell N='LocPinX' V='0.0763888888888889' U='PT' F='Width*0.5'/><Cell N='LocPinY' V='0.05555555555555555' U='PT' F='Height*0.5'/><Cell N='Angle' V='0'/><Cell N='FlipX' V='0'/><Cell N='FlipY' V='0'/><Cell N='ResizeMode' V='0'/><Cell N='LineWeight' V='0.01' U='PT' F='GUARD(0.72PT)'/><Cell N='LinePattern' V='1' F='GUARD(1)'/><Cell N='Rounding' V='0' F='GUARD(0)'/><Cell N='BeginArrow' V='0' F='GUARD(0)'/><Cell N='EndArrow' V='0' F='GUARD(0)'/><Cell N='LineCap' V='0' F='GUARD(0)'/><Cell N='LineColorTrans' V='0' F='GUARD(0)'/><Cell N='TextBkgnd' V='#ffffff' F='THEMEGUARD(THEME("BackgroundColor")+1)'/><Cell N='FillForegnd' V='0' F='GUARD(0)'/><Cell N='FillBkgnd' V='0' F='GUARD(0)'/><Cell N='FillPattern' V='0' F='GUARD(0)'/><Cell N='ShdwForegnd' V='0' F='GUARD(0)'/><Cell N='ShdwPattern' V='0' F='GUARD(0)'/><Cell N='LockWidth' V='1'/><Cell N='LockHeight' V='1'/><Cell N='LockAspect' V='1'/><Cell N='LockTextEdit' V='1'/><Cell N='LockFormat' V='1'/><Cell N='LockThemeColors' V='1'/><Cell N='LockThemeEffects' V='1'/><Cell N='FillGradientEnabled' V='0' F='GUARD(FALSE)'/><Cell N='LayerMember' V='0'/><Cell N='Copyright' V='Copyright (c) 2012 Microsoft Corporation.  All rights reserved.'/><Section N='Geometry' IX='0'><Cell N='NoFill' V='1'/><Cell N='NoLine' V='0'/><Cell N='NoShow' V='1' F='NOT(Sheet.5!Actions.Manual.Checked)'/><Cell N='NoSnap' V='0'/><Cell N='NoQuickDrag' V='0'/><Row T='MoveTo' IX='1'><Cell N='X' V='0.1278563685636692' U='PT' F='Width*0.83687804878038'/><Cell N='Y' V='0' U='PT' F='Height*0'/></Row><Row T='LineTo' IX='2'><Cell N='X' V='0.08081571815717278' U='PT' F='Width*0.52897560975604'/><Cell N='Y' V='0' U='PT' F='Height*0'/></Row><Row T='LineTo' IX='3'><Cell N='X' V='0.01490514905148867' U='PT' F='Width*0.097560975609744'/><Cell N='Y' V='0' U='PT' F='Height*0'/></Row><Row T='EllipticalArcTo' IX='4'><Cell N='X' V='0' U='PT' F='Width*0'/><Cell N='Y' V='0.01388888888888667' U='PT' F='Height*0.12499999999998'/><Cell N='A' V='0.004365617082584695' U='PT' F='Width*0.028574948176918'/><Cell N='B' V='0.004067961372408111' U='PT' F='Height*0.036611652351673'/><Cell N='C' V='-3.141592653589797' U='DA' F='_ELLIPSE_THETA(-1.5707963267949,1.0000000000001,0.16015625000002,0.12500000000003,Width,Height)'/><Cell N='D' V='1.073170731707362' F='_ELLIPSE_ECC(-1.5707963267949,1.0000000000001,0.16015625000002,0.12500000000003,Width,Height,Geometry1.C4)'/></Row><Row T='LineTo' IX='5'><Cell N='X' V='0' U='PT' F='Width*0'/><Cell N='Y' V='0.1006944444444256' U='PT' F='Height*0.90624999999983'/></Row><Row T='EllipticalArcTo' IX='6'><Cell N='X' V='0.02235772357723514' U='PT' F='Width*0.14634146341463'/><Cell N='Y' V='0.1111111111110867' U='PT' F='Height*0.99999999999978'/><Cell N='A' V='0.01309371953768939' U='PT' F='Width*0.085704346064876'/><Cell N='B' V='0.1050106281446656' U='PT' F='Height*0.94509565330199'/><Cell N='C' V='-1.424570287484022E-14' U='DA'/><Cell N='D' V='2.146341463415188' F='Width/Height*1.5609756097565'/></Row><Row T='LineTo' IX='7'><Cell N='X' V='0.03610027100270709' U='PT' F='Width*0.23629268292681'/><Cell N='Y' V='0.1111111111110867' U='PT' F='Height*0.99999999999978'/></Row><Row T='LineTo' IX='8'><Cell N='X' V='0.08314092140920501' U='PT' F='Width*0.54419512195116'/><Cell N='Y' V='0.1111111111110867' U='PT' F='Height*0.99999999999978'/></Row><Row T='EllipticalArcTo' IX='9'><Cell N='X' V='0.09315718157180418' U='PT' F='Width*0.6097560975609'/><Cell N='Y' V='0.1017777777777555' U='PT' F='Height*0.9159999999998'/><Cell N='A' V='0.0902234868923071' U='PT' F='Width*0.59055373238601'/><Cell N='B' V='0.1083774410688278' U='PT' F='Height*0.97539696961945'/><Cell N='C' V='0' U='DA'/><Cell N='D' V='1.073170731707429' F='Width/Height*0.78048780487813'/></Row><Row T='EllipticalArcTo' IX='10'><Cell N='X' V='0.08314092140920348' U='PT' F='Width*0.54419512195115'/><Cell N='Y' V='0.09244444444442333' U='PT' F='Height*0.83199999999981'/><Cell N='A' V='0.0902234868923071' U='PT' F='Width*0.59055373238601'/><Cell N='B' V='0.09517811448668222' U='PT' F='Height*0.85660303038014'/><Cell N='C' V='0' U='DA'/><Cell N='D' V='1.073170731707429' F='Width/Height*0.78048780487813'/></Row><Row T='LineTo' IX='11'><Cell N='X' V='0.03610027100270556' U='PT' F='Width*0.2362926829268'/><Cell N='Y' V='0.09244444444442333' U='PT' F='Height*0.83199999999981'/></Row><Row T='EllipticalArcTo' IX='12'><Cell N='X' V='0.0372628726287232' U='PT' F='Width*0.24390243902437'/><Cell N='Y' V='0.08768910098270778' U='PT' F='Height*0.78920190884437'/><Cell N='A' V='0.03648579523250139' U='PT' F='Width*0.2388161142491'/><Cell N='B' V='0.08972727711822999' U='PT' F='Height*0.80754549406407'/><Cell N='C' V='-1.570796326794904' U='DA' F='_ELLIPSE_THETA(-1.5707963267949,2.8581235697917,0.16015625000002,0.12500000000003,Width,Height)'/><Cell N='D' V='2.663251508214753' F='_ELLIPSE_ECC(-1.5707963267949,2.8581235697917,0.16015625000002,0.12500000000003,Width,Height,Geometry1.C12)'/></Row><Row T='LineTo' IX='13'><Cell N='X' V='0.07825203252033904' U='PT' F='Width*0.51219512195131'/><Cell N='Y' V='0.08768910098270889' U='PT' F='Height*0.78920190884438'/></Row><Row T='EllipticalArcTo' IX='14'><Cell N='X' V='0.08081571815717278' U='PT' F='Width*0.52897560975604'/><Cell N='Y' V='0.08799999999998' U='PT' F='Height*0.79199999999982'/><Cell N='A' V='0.07952306537611792' U='PT' F='Width*0.52051460973459'/><Cell N='B' V='0.08792194888981665' U='PT' F='Height*0.79129754000835'/><Cell N='C' V='0' U='DA'/><Cell N='D' V='1.07317073170747' F='Width/Height*0.78048780487816'/></Row><Row T='LineTo' IX='15'><Cell N='X' V='0.1427615176151572' U='PT' F='Width*0.93443902439012'/><Cell N='Y' V='0.08799999999998' U='PT' F='Height*0.79199999999982'/></Row><Row T='EllipticalArcTo' IX='16'><Cell N='X' V='0.1527777777777579' U='PT' F='Width*0.99999999999987'/><Cell N='Y' V='0.07866666666664889' U='PT' F='Height*0.70799999999984'/><Cell N='A' V='0.1498440830982608' U='PT' F='Width*0.98079763482498'/><Cell N='B' V='0.08526632995772111' U='PT' F='Height*0.76739696961949'/><Cell N='C' V='0' U='DA'/><Cell N='D' V='1.07317073170747' F='Width/Height*0.78048780487816'/></Row><Row T='EllipticalArcTo' IX='17'><Cell N='X' V='0.1427615176151572' U='PT' F='Width*0.93443902439012'/><Cell N='Y' V='0.06933333333331777' U='PT' F='Height*0.62399999999986'/><Cell N='A' V='0.1498440830982608' U='PT' F='Width*0.98079763482498'/><Cell N='B' V='0.07206700337557555' U='PT' F='Height*0.64860303038018'/><Cell N='C' V='0' U='DA'/><Cell N='D' V='1.07317073170747' F='Width/Height*0.78048780487816'/></Row><Row T='LineTo' IX='18'><Cell N='X' V='0.08081571815717278' U='PT' F='Width*0.52897560975604'/><Cell N='Y' V='0.06933333333331777' U='PT' F='Height*0.62399999999986'/></Row><Row T='EllipticalArcTo' IX='19'><Cell N='X' V='0.07825203252031612' U='PT' F='Width*0.51219512195116'/><Cell N='Y' V='0.06964423235058889' U='PT' F='Height*0.6267980911553'/><Cell N='A' V='0.07952306537610723' U='PT' F='Width*0.52051460973452'/><Cell N='B' V='0.06941138444348111' U='PT' F='Height*0.62470245999133'/><Cell N='C' V='0' U='DA' F='_ELLIPSE_THETA(-2.4691715326608,1,0.16015625000002,0.12500000000003,Width,Height)'/><Cell N='D' V='1.073170731707423' F='_ELLIPSE_ECC(-2.4691715326608,1,0.16015625000002,0.12500000000003,Width,Height,Geometry1.C19)'/></Row><Row T='LineTo' IX='20'><Cell N='X' V='0.07825203252031612' U='PT' F='Width*0.51219512195116'/><Cell N='Y' V='0.06457798987160333' U='PT' F='Height*0.58120190884443'/></Row><Row T='EllipticalArcTo' IX='21'><Cell N='X' V='0.08081571815717278' U='PT' F='Width*0.52897560975604'/><Cell N='Y' V='0.06488888888887444' U='PT' F='Height*0.58399999999987'/><Cell N='A' V='0.07952306537609043' U='PT' F='Width*0.52051460973441'/><Cell N='B' V='0.06481083777870778' U='PT' F='Height*0.58329754000837'/><Cell N='C' V='0' U='DA'/><Cell N='D' V='1.073170731707429' F='Width/Height*0.78048780487813'/></Row><Row T='LineTo' IX='22'><Cell N='X' V='0.139035230352286' U='PT' F='Width*0.91004878048769'/><Cell N='Y' V='0.06488888888887444' U='PT' F='Height*0.58399999999987'/></Row><Row T='EllipticalArcTo' IX='23'><Cell N='X' V='0.1490514905148867' U='PT' F='Width*0.97560975609744'/><Cell N='Y' V='0.05555555555554333' U='PT' F='Height*0.49999999999989'/><Cell N='A' V='0.1461177958353896' U='PT' F='Width*0.95640739092255'/><Cell N='B' V='0.06215521884661666' U='PT' F='Height*0.55939696961955'/><Cell N='C' V='0' U='DA'/><Cell N='D' V='1.073170731707429' F='Width/Height*0.78048780487813'/></Row><Row T='EllipticalArcTo' IX='24'><Cell N='X' V='0.139035230352286' U='PT' F='Width*0.91004878048769'/><Cell N='Y' V='0.04622222222221222' U='PT' F='Height*0.41599999999991'/><Cell N='A' V='0.1461177958353896' U='PT' F='Width*0.95640739092255'/><Cell N='B' V='0.04895589226447' U='PT' F='Height*0.44060303038023'/><Cell N='C' V='0' U='DA'/><Cell N='D' V='1.073170731707429' F='Width/Height*0.78048780487813'/></Row><Row T='LineTo' IX='25'><Cell N='X' V='0.08081571815717278' U='PT' F='Width*0.52897560975604'/><Cell N='Y' V='0.04622222222221222' U='PT' F='Height*0.41599999999991'/></Row><Row T='EllipticalArcTo' IX='26'><Cell N='X' V='0.07825203252031612' U='PT' F='Width*0.51219512195116'/><Cell N='Y' V='0.04653312123948333' U='PT' F='Height*0.41879809115535'/><Cell N='A' V='0.07952306537610571' U='PT' F='Width*0.52051460973451'/><Cell N='B' V='0.04630027333237666' U='PT' F='Height*0.41670245999139'/><Cell N='C' V='0' U='DA' F='_ELLIPSE_THETA(-2.5066512801273,1,0.16015625000002,0.12500000000003,Width,Height)'/><Cell N='D' V='1.073170731707423' F='_ELLIPSE_ECC(-2.5066512801273,1,0.16015625000002,0.12500000000003,Width,Height,Geometry1.C26)'/></Row><Row T='LineTo' IX='27'><Cell N='X' V='0.07825203252031612' U='PT' F='Width*0.51219512195116'/><Cell N='Y' V='0.04146687876049778' U='PT' F='Height*0.37320190884448'/></Row><Row T='EllipticalArcTo' IX='28'><Cell N='X' V='0.08081571815717278' U='PT' F='Width*0.52897560975604'/><Cell N='Y' V='0.04177777777776778' U='PT' F='Height*0.37599999999991'/><Cell N='A' V='0.07952306537612709' U='PT' F='Width*0.52051460973465'/><Cell N='B' V='0.04169972666760666' U='PT' F='Height*0.37529754000846'/><Cell N='C' V='0' U='DA'/><Cell N='D' V='1.073170731707429' F='Width/Height*0.78048780487813'/></Row><Row T='LineTo' IX='29'><Cell N='X' V='0.131582655826542' U='PT' F='Width*0.86126829268282'/><Cell N='Y' V='0.04177777777776889' U='PT' F='Height*0.37599999999992'/></Row><Row T='EllipticalArcTo' IX='30'><Cell N='X' V='0.1415989159891427' U='PT' F='Width*0.92682926829257'/><Cell N='Y' V='0.03244444444443777' U='PT' F='Height*0.29199999999994'/><Cell N='A' V='0.1386652213096456' U='PT' F='Width*0.90762690311768'/><Cell N='B' V='0.03904410773551' U='PT' F='Height*0.35139696961959'/><Cell N='C' V='0' U='DA'/><Cell N='D' V='1.073170731707429' F='Width/Height*0.78048780487813'/></Row><Row T='EllipticalArcTo' IX='31'><Cell N='X' V='0.131582655826542' U='PT' F='Width*0.86126829268282'/><Cell N='Y' V='0.02311111111110556' U='PT' F='Height*0.20799999999995'/><Cell N='A' V='0.1386652213096456' U='PT' F='Width*0.90762690311768'/><Cell N='B' V='0.02584478115336444' U='PT' F='Height*0.23260303038028'/><Cell N='C' V='0' U='DA'/><Cell N='D' V='1.073170731707429' F='Width/Height*0.78048780487813'/></Row><Row T='LineTo' IX='32'><Cell N='X' V='0.08081571815717278' U='PT' F='Width*0.52897560975604'/><Cell N='Y' V='0.02311111111110556' U='PT' F='Height*0.20799999999995'/></Row><Row T='EllipticalArcTo' IX='33'><Cell N='X' V='0.07825203252031612' U='PT' F='Width*0.51219512195116'/><Cell N='Y' V='0.02342201012837778' U='PT' F='Height*0.2107980911554'/><Cell N='A' V='0.07952306537610723' U='PT' F='Width*0.52051460973452'/><Cell N='B' V='0.02318916222127' U='PT' F='Height*0.20870245999143'/><Cell N='C' V='0' U='DA' F='_ELLIPSE_THETA(-2.4691715326608,1,0.16015625000002,0.12500000000003,Width,Height)'/><Cell N='D' V='1.073170731707423' F='_ELLIPSE_ECC(-2.4691715326608,1,0.16015625000002,0.12500000000003,Width,Height,Geometry1.C33)'/></Row><Row T='LineTo' IX='34'><Cell N='X' V='0.07825203252031612' U='PT' F='Width*0.51219512195116'/><Cell N='Y' V='0.01835576764939222' U='PT' F='Height*0.16520190884453'/></Row><Row T='EllipticalArcTo' IX='35'><Cell N='X' V='0.08081571815717278' U='PT' F='Width*0.52897560975604'/><Cell N='Y' V='0.01866666666666222' U='PT' F='Height*0.16799999999996'/><Cell N='A' V='0.07952306537610876' U='PT' F='Width*0.52051460973453'/><Cell N='B' V='0.01858861555649889' U='PT' F='Height*0.16729754000849'/><Cell N='C' V='0' U='DA'/><Cell N='D' V='1.073170731707429' F='Width/Height*0.78048780487813'/></Row><Row T='LineTo' IX='36'><Cell N='X' V='0.1278563685636707' U='PT' F='Width*0.83687804878039'/><Cell N='Y' V='0.01866666666666333' U='PT' F='Height*0.16799999999997'/></Row><Row T='EllipticalArcTo' IX='37'><Cell N='X' V='0.1378726287262714' U='PT' F='Width*0.90243902439014'/><Cell N='Y' V='0.009333333333331667' U='PT' F='Height*0.083999999999985'/><Cell N='A' V='0.1349389340467743' U='PT' F='Width*0.88323665921525'/><Cell N='B' V='0.01593299662440444' U='PT' F='Height*0.14339696961964'/><Cell N='C' V='0' U='DA'/><Cell N='D' V='1.073170731707429' F='Width/Height*0.78048780487813'/></Row><Row T='EllipticalArcTo' IX='38'><Cell N='X' V='0.1278563685636707' U='PT' F='Width*0.83687804878039'/><Cell N='Y' V='0' U='PT' F='Height*0'/><Cell N='A' V='0.1349389340467743' U='PT' F='Width*0.88323665921525'/><Cell N='B' V='0.002733670042258666' U='PT' F='Height*0.024603030380328'/><Cell N='C' V='0' U='DA'/><Cell N='D' V='1.073170731707429' F='Width/Height*0.78048780487813'/></Row></Section><Section N='Geometry' IX='1'><Cell N='NoFill' V='1'/><Cell N='NoLine' V='0'/><Cell N='NoShow' V='1' F='Geometry1.NoShow'/><Cell N='NoSnap' V='0'/><Cell N='NoQuickDrag' V='0'/><Row T='MoveTo' IX='1'><Cell N='X' V='0.08081571815717278' U='PT' F='Width*0.52897560975604'/><Cell N='Y' V='0' U='PT' F='Height*0'/></Row><Row T='EllipticalArcTo' IX='2'><Cell N='X' V='0.07825203252031612' U='PT' F='Width*0.51219512195116'/><Cell N='Y' V='0.0003108990172711333' U='PT' F='Height*0.0027980911554402'/><Cell N='A' V='0.07952306537610723' U='PT' F='Width*0.52051460973452'/><Cell N='B' V='7.805111016363776E-5' U='PT' F='Height*0.00070245999147274'/><Cell N='C' V='0' U='DA' F='_ELLIPSE_THETA(-2.4691715326608,1,0.16015625000002,0.12500000000003,Width,Height)'/><Cell N='D' V='1.073170731707423' F='_ELLIPSE_ECC(-2.4691715326608,1,0.16015625000002,0.12500000000003,Width,Height,Geometry2.C2)'/></Row></Section></Shape><Shape ID='26' Type='Shape' LineStyle='3' FillStyle='3' TextStyle='3'><Cell N='PinX' V='0.1181102362204724' U='MM' F='GUARD(3MM*Sheet.5!DropOnPageScale)'/><Cell N='PinY' V='0.6692913385826771' U='MM' F='GUARD(Sheet.5!Height-3MM*Sheet.5!DropOnPageScale)'/><Cell N='Width' V='0.1527777777777778' U='PT' F='GUARD(11PT)*Sheet.5!DropOnPageScale'/><Cell N='Height' V='0.1111111111111111' U='PT' F='GUARD(8PT)*Sheet.5!DropOnPageScale'/><Cell N='LocPinX' V='0.0763888888888889' U='PT' F='Width*0.5'/><Cell N='LocPinY' V='0.05555555555555555' U='PT' F='Height*0.5'/><Cell N='Angle' V='0'/><Cell N='FlipX' V='0'/><Cell N='FlipY' V='0'/><Cell N='ResizeMode' V='0'/><Cell N='LineWeight' V='0.01' U='PT' F='GUARD(0.72PT)'/><Cell N='LinePattern' V='1' F='GUARD(1)'/><Cell N='Rounding' V='0' F='GUARD(0)'/><Cell N='BeginArrow' V='0' F='GUARD(0)'/><Cell N='EndArrow' V='0' F='GUARD(0)'/><Cell N='LineCap' V='0' F='GUARD(0)'/><Cell N='LineColorTrans' V='0' F='GUARD(0)'/><Cell N='FillForegnd' V='#c8c8c8' F='GUARD(RGB(200,200,200))'/><Cell N='FillBkgnd' V='0' F='GUARD(0)'/><Cell N='FillPattern' V='1' F='GUARD(1)'/><Cell N='ShdwForegnd' V='0' F='GUARD(0)'/><Cell N='ShdwPattern' V='0' F='GUARD(0)'/><Cell N='LockWidth' V='1'/><Cell N='LockHeight' V='1'/><Cell N='LockAspect' V='1'/><Cell N='LockTextEdit' V='1'/><Cell N='LockFormat' V='1'/><Cell N='LockThemeColors' V='1'/><Cell N='LockThemeEffects' V='1'/><Cell N='FillGradientEnabled' V='0' F='GUARD(FALSE)'/><Cell N='LayerMember' V='0'/><Cell N='Copyright' V='Copyright (c) 2012 Microsoft Corporation.  All rights reserved.'/><Section N='Geometry' IX='0'><Cell N='NoFill' V='1'/><Cell N='NoLine' V='0'/><Cell N='NoShow' V='1' F='NOT(Sheet.5!Actions.BusinessRule.Checked)'/><Cell N='NoSnap' V='0'/><Cell N='NoQuickDrag' V='0'/><Row T='MoveTo' IX='1'><Cell N='X' V='0.04583333333333334' U='PT' F='Width*0.3'/><Cell N='Y' V='0' U='PT' F='Height*0'/></Row><Row T='LineTo' IX='2'><Cell N='X' V='0.04583333333333334' U='PT' F='Width*0.3'/><Cell N='Y' V='0.07444444444444444' U='PT' F='Height*0.67'/></Row></Section><Section N='Geometry' IX='1'><Cell N='NoFill' V='1'/><Cell N='NoLine' V='0'/><Cell N='NoShow' V='1' F='Geometry1.NoShow'/><Cell N='NoSnap' V='0'/><Cell N='NoQuickDrag' V='0'/><Row T='MoveTo' IX='1'><Cell N='X' V='0.1527777777777778' U='PT' F='Width*1'/><Cell N='Y' V='0.03666666666666667' U='PT' F='Height*0.33'/></Row><Row T='LineTo' IX='2'><Cell N='X' V='0' U='PT' F='Width*0'/><Cell N='Y' V='0.03666666666666667' U='PT' F='Height*0.33'/></Row></Section><Section N='Geometry' IX='2'><Cell N='NoFill' V='1'/><Cell N='NoLine' V='0'/><Cell N='NoShow' V='1' F='Geometry1.NoShow'/><Cell N='NoSnap' V='0'/><Cell N='NoQuickDrag' V='0'/><Row T='MoveTo' IX='1'><Cell N='X' V='0' U='PT' F='Width*0'/><Cell N='Y' V='0' U='PT' F='Height*0'/></Row><Row T='LineTo' IX='2'><Cell N='X' V='0' U='PT' F='Width*0'/><Cell N='Y' V='0.07444444444444444' U='PT' F='Height*0.67'/></Row><Row T='LineTo' IX='3'><Cell N='X' V='0.1527777777777778' U='PT' F='Width*1'/><Cell N='Y' V='0.07444444444444444' U='PT' F='Height*0.67'/></Row><Row T='LineTo' IX='4'><Cell N='X' V='0.1527777777777778' U='PT' F='Width*1'/><Cell N='Y' V='0' U='PT' F='Height*0'/></Row><Row T='LineTo' IX='5'><Cell N='X' V='0' U='PT' F='Width*0'/><Cell N='Y' V='0' U='PT' F='Height*0'/></Row></Section><Section N='Geometry' IX='3'><Cell N='NoFill' V='0'/><Cell N='NoLine' V='0'/><Cell N='NoShow' V='1' F='Geometry1.NoShow'/><Cell N='NoSnap' V='0'/><Cell N='NoQuickDrag' V='0'/><Row T='MoveTo' IX='1'><Cell N='X' V='0' U='PT' F='Width*0'/><Cell N='Y' V='0.07444444444444444' U='PT' F='Height*0.67'/></Row><Row T='LineTo' IX='2'><Cell N='X' V='0' U='PT' F='Width*0'/><Cell N='Y' V='0.1111111111111111' U='PT' F='Height*1'/></Row><Row T='LineTo' IX='3'><Cell N='X' V='0.1527777777777778' U='PT' F='Width*1'/><Cell N='Y' V='0.1111111111111111' U='PT' F='Height*1'/></Row><Row T='LineTo' IX='4'><Cell N='X' V='0.1527777777777778' U='PT' F='Width*1'/><Cell N='Y' V='0.07444444444444444' U='PT' F='Height*0.67'/></Row><Row T='LineTo' IX='5'><Cell N='X' V='0' U='PT' F='Width*0'/><Cell N='Y' V='0.07444444444444444' U='PT' F='Height*0.67'/></Row></Section></Shape><Shape ID='27' Type='Shape' LineStyle='3' FillStyle='3' TextStyle='3'><Cell N='PinX' V='0.5821259842519686' U='MM' F='GUARD((Sheet.5!Width-(User.BpmnIconWidth*Sheet.5!User.BpmnNumIconsVisible))/2-User.BpmnIconWidth/2+User.BpmnIconWidth*User.BpmnIconPosition)'/><Cell N='PinY' V='0.1181102362204724' U='MM' F='GUARD(Sheet.5!User.BpmnIconPinY)'/><Cell N='Width' V='0.1165354330708661' U='MM' F='GUARD(Sheet.5!User.BpmnIconHeight)*0.74'/><Cell N='Height' V='0.1338582677165354' U='MM' F='GUARD(Sheet.5!User.BpmnIconHeight)*0.85'/><Cell N='LocPinX' V='0.05826771653543307' U='MM' F='Width*0.5'/><Cell N='LocPinY' V='0.06692913385826771' U='MM' F='Height*0.5'/><Cell N='Angle' V='1.5707963267949'/><Cell N='FlipX' V='0'/><Cell N='FlipY' V='0'/><Cell N='ResizeMode' V='0'/><Cell N='LineWeight' V='0.01' U='PT' F='GUARD(0.72PT)'/><Cell N='LinePattern' V='1' F='GUARD(1)'/><Cell N='Rounding' V='0' U='MM' F='GUARD(0MM)'/><Cell N='EndArrowSize' V='2' F='GUARD(2)'/><Cell N='BeginArrow' V='0' F='GUARD(0)'/><Cell N='EndArrow' V='0' F='GUARD(0)'/><Cell N='BeginArrowSize' V='2' F='GUARD(2)'/><Cell N='LineColorTrans' V='0' F='GUARD(Sheet.5!LineColorTrans)'/><Cell N='FillForegnd' V='#000000' F='GUARD(RGB(0,0,0))'/><Cell N='FillBkgnd' V='#1e1e1e' F='GUARD(SHADE(FillForegnd,LUMDIFF(THEME("FillColor"),THEME("FillColor2"))))'/><Cell N='FillPattern' V='1' F='GUARD(1)'/><Cell N='ShdwPattern' V='0' F='GUARD(0)'/><Cell N='FillForegndTrans' V='0' F='GUARD(Sheet.5!LineColorTrans)'/><Cell N='FillBkgndTrans' V='0' F='GUARD(Sheet.5!LineColorTrans)'/><Cell N='LockWidth' V='1'/><Cell N='LockHeight' V='1'/><Cell N='LockAspect' V='1'/><Cell N='LockTextEdit' V='1'/><Cell N='LockFormat' V='1'/><Cell N='LockThemeColors' V='1'/><Cell N='LockThemeEffects' V='1'/><Cell N='Copyright' V='Copyright (c) 2012 Microsoft Corporation.  All rights reserved.'/><Cell N='LayerMember' V='0'/><Cell N='FillGradientEnabled' V='0' F='GUARD(FALSE)'/><Section N='User'><Row N='BpmnIconPosition'><Cell N='Value' V='1'/><Cell N='Prompt' V=''/></Row><Row N='BpmnIconWidth'><Cell N='Value' V='0.18' F='0.18*Sheet.5!DropOnPageScale'/><Cell N='Prompt' V=''/></Row></Section><Section N='Geometry' IX='0'><Cell N='NoFill' V='0'/><Cell N='NoLine' V='0'/><Cell N='NoShow' V='1' F='NOT(Sheet.5!Actions.SequentialLoop.Checked)'/><Cell N='NoSnap' V='0'/><Cell N='NoQuickDrag' V='0' F='No Formula'/><Row T='MoveTo' IX='1'><Cell N='X' V='0.1002204724409449' U='MM' F='Width*0.86'/><Cell N='Y' V='0' U='MM' F='Height*0'/></Row><Row T='LineTo' IX='2'><Cell N='X' V='0.1165354330708661' U='MM' F='Width*1'/><Cell N='Y' V='0' U='MM' F='Geometry1.Y1'/></Row><Row T='LineTo' IX='3'><Cell N='X' V='0.1165354330708661' U='MM' F='Geometry1.X2'/><Cell N='Y' V='0.1338582677165354' U='MM' F='Height*1'/></Row><Row T='LineTo' IX='4'><Cell N='X' V='0.1002204724409449' U='MM' F='Geometry1.X1'/><Cell N='Y' V='0.1338582677165354' U='MM' F='Geometry1.Y3'/></Row><Row T='LineTo' IX='5'><Cell N='X' V='0.1002204724409449' U='MM' F='Geometry1.X1'/><Cell N='Y' V='0' U='MM' F='Geometry1.Y1'/></Row></Section><Section N='Geometry' IX='1'><Cell N='NoFill' V='0'/><Cell N='NoLine' V='0'/><Cell N='NoShow' V='1' F='Geometry1.NoShow'/><Cell N='NoSnap' V='0'/><Cell N='NoQuickDrag' V='0' F='No Formula'/><Row T='MoveTo' IX='1'><Cell N='X' V='0.05011023622047244' U='MM' F='Width*0.5-(Geometry1.X2-Geometry1.X1)/2'/><Cell N='Y' V='0' U='MM' F='Geometry1.Y1'/></Row><Row T='LineTo' IX='2'><Cell N='X' V='0.06642519685039371' U='MM' F='Geometry2.X1+Geometry1.X2-Geometry1.X1'/><Cell N='Y' V='0' U='MM' F='Geometry1.Y1'/></Row><Row T='LineTo' IX='3'><Cell N='X' V='0.06642519685039371' U='MM' F='Geometry2.X2'/><Cell N='Y' V='0.1338582677165354' U='MM' F='Geometry1.Y3'/></Row><Row T='LineTo' IX='4'><Cell N='X' V='0.05011023622047244' U='MM' F='Geometry2.X1'/><Cell N='Y' V='0.1338582677165354' U='MM' F='Geometry1.Y3'/></Row><Row T='LineTo' IX='5'><Cell N='X' V='0.05011023622047244' U='MM' F='Geometry2.X1'/><Cell N='Y' V='0' U='MM' F='Geometry1.Y1'/></Row></Section><Section N='Geometry' IX='2'><Cell N='NoFill' V='0'/><Cell N='NoLine' V='0'/><Cell N='NoShow' V='1' F='Geometry2.NoShow'/><Cell N='NoSnap' V='0'/><Cell N='NoQuickDrag' V='0' F='No Formula'/><Row T='MoveTo' IX='1'><Cell N='X' V='0' U='MM' F='Geometry1.X2-Width'/><Cell N='Y' V='0' U='MM' F='Geometry1.Y1'/></Row><Row T='LineTo' IX='2'><Cell N='X' V='0.01631496062992126' U='MM' F='Geometry3.X1+Geometry1.X2-Geometry1.X1'/><Cell N='Y' V='0' U='MM' F='Geometry1.Y1'/></Row><Row T='LineTo' IX='3'><Cell N='X' V='0.01631496062992126' U='MM' F='Geometry3.X2'/><Cell N='Y' V='0.1338582677165354' U='MM' F='Geometry1.Y3'/></Row><Row T='LineTo' IX='4'><Cell N='X' V='0' U='MM' F='Geometry3.X1'/><Cell N='Y' V='0.1338582677165354' U='MM' F='Geometry1.Y3'/></Row><Row T='LineTo' IX='5'><Cell N='X' V='0' U='MM' F='Geometry3.X1'/><Cell N='Y' V='0' U='MM' F='Geometry1.Y1'/></Row></Section></Shape></Shapes></Shape></Shapes></MasterContents>
