# Supplementary material for: Physical education teaching mode assisted by artificial intelligence assistant under the guidance of high-order complex network
Source: Sci Rep. 2024 Feb 19;14:4104. doi: 10.1038/s41598-024-53964-7 (PMC10876635; doi:10.1038/s41598-024-53964-7)
Supplement: Supplementary file 2 — Supplementary Information 2. [file 41598_2024_53964_MOESM2_ESM.vsdx › visio/masters/master1.xml]

<?xml version='1.0' encoding='utf-8' ?>
<MasterContents xmlns='http://schemas.microsoft.com/office/visio/2012/main' xmlns:r='http://schemas.openxmlformats.org/officeDocument/2006/relationships' xml:space='preserve'><Shapes><Shape ID='5' Type='Shape' LineStyle='3' FillStyle='3' TextStyle='3'><Cell N='PinX' V='1.968503884677812' U='MM'/><Cell N='PinY' V='1.968503892187059' U='MM'/><Cell N='Width' V='5.905511811023622' U='MM'/><Cell N='Height' V='3.937007874015748' U='MM'/><Cell N='LocPinX' V='2.952755905511811' U='MM' F='Width*0.5'/><Cell N='LocPinY' V='1.968503937007874' U='MM' F='Height*0.5'/><Cell N='Angle' V='0'/><Cell N='FlipX' V='0'/><Cell N='FlipY' V='0'/><Cell N='ResizeMode' V='0'/><Cell N='LineWeight' V='0.01' U='PT' F='THEMEGUARD(0.72PT)'/><Cell N='LinePattern' V='4' F='GUARD(4)'/><Cell N='Rounding' V='0.1181102362204724' U='MM' F='GUARD(3MM)'/><Cell N='BeginArrow' V='0' F='GUARD(0)'/><Cell N='EndArrow' V='0' F='GUARD(0)'/><Cell N='LineCap' V='0' F='THEMEVAL("LineCap",0)'/><Cell N='LineColorTrans' V='0' F='THEMEGUARD(0%)'/><Cell N='GlueType' V='8'/><Cell N='ObjType' V='1'/><Cell N='FillForegnd' V='1' F='THEMEGUARD(1)'/><Cell N='FillBkgnd' V='0' F='THEMEGUARD(0)'/><Cell N='FillPattern' V='0' F='THEMEGUARD(0)'/><Cell N='ShdwForegnd' V='0' F='THEMEGUARD(0)'/><Cell N='ShdwPattern' V='0' F='THEMEGUARD(0)'/><Cell N='FillForegndTrans' V='0' F='THEMEGUARD(0%)'/><Cell N='FillBkgndTrans' V='0' F='THEMEGUARD(0%)'/><Cell N='ShdwForegndTrans' V='0' F='THEMEGUARD(0%)'/><Cell N='ShapeShdwType' V='0' F='THEMEGUARD(0)'/><Cell N='ShapeShdwOffsetY' V='0' U='MM' F='THEMEGUARD(0MM)'/><Cell N='ShapeShdwObliqueAngle' V='0' U='DEG' F='THEMEGUARD(0DEG)'/><Cell N='ShapeShdwScaleFactor' V='1' F='THEMEGUARD(100%)'/><Cell N='LeftMargin' V='0.02777777777777778' U='PT'/><Cell N='RightMargin' V='0.02777777777777778' U='PT'/><Cell N='TopMargin' V='0.02777777777777778' U='PT'/><Cell N='BottomMargin' V='0.02777777777777778' U='PT'/><Cell N='VerticalAlign' V='0' F='SETATREF(Controls.Text_Reposition.Y,(2-SETATREFEXPR(0))*Height*0.5,TRUE)+SETATREFEXPR(0)'/><Cell N='TxtPinX' V='2.952755905511811' U='MM' F='Controls.Text_Reposition'/><Cell N='TxtPinY' V='3.937007874015748' U='MM' F='Controls.Text_Reposition.Y'/><Cell N='TxtWidth' V='5.905511811023622' U='MM' F='Width'/><Cell N='TxtHeight' V='0' F='No Formula'/><Cell N='TxtLocPinX' V='2.952755905511811' U='MM' F='TxtWidth*0.5'/><Cell N='TxtLocPinY' V='0' F='TxtHeight*0.5'/><Cell N='TxtAngle' V='0' F='IF(BITXOR(FlipX,FlipY),1,-1)*Angle'/><Cell N='LayerMember' V='0'/><Cell N='ShapePlaceStyle' V='15'/><Cell N='DisplayLevel' V='-25000'/><Cell N='HelpTopic' V='Vis_PRXY.chm!#60374'/><Cell N='Copyright' V='Copyright (c) 2012 Microsoft Corporation.  All rights reserved.'/><Cell N='FillGradientEnabled' V='0' F='THEMEGUARD(FALSE)'/><Cell N='QuickStyleVariation' V='6'/><Cell N='ReplaceLockShapeData' V='1'/><Section N='Character'><Row IX='0'><Cell N='Font' V='Calibri' F='THEMEVAL("LatinFont",4)'/><Cell N='Size' V='0.1111111111111111'/></Row></Section><Section N='User'><Row N='msvStructureType'><Cell N='Value' V='Container' U='STR'/><Cell N='Prompt' V=''/></Row><Row N='msvSDContainerResize'><Cell N='Value' V='1'/><Cell N='Prompt' V=''/></Row><Row N='msvShapeCategories'><Cell N='Value' V='Group' U='STR'/><Cell N='Prompt' V=''/></Row><Row N='visVersion'><Cell N='Value' V='15'/><Cell N='Prompt' V=''/></Row><Row N='msvSDContainerMargin'><Cell N='Value' V='0.1181102362204724' U='MM'/><Cell N='Prompt' V=''/></Row><Row N='msvSDContainerLocked'><Cell N='Value' V='0' U='BOOL'/><Cell N='Prompt' V=''/></Row><Row N='msvSDContainerNoHighlight'><Cell N='Value' V='0' U='BOOL'/><Cell N='Prompt' V=''/></Row><Row N='msvSDContainerNoRibbon'><Cell N='Value' V='0' U='BOOL'/><Cell N='Prompt' V=''/></Row></Section><Section N='Property'><Row N='BpmnId'><Cell N='Value' V='' U='STR'/><Cell N='Prompt' V=''/><Cell N='Label' V='Id'/><Cell N='Format' V=''/><Cell N='SortKey' V=''/><Cell N='Type' V='0'/><Cell N='Invisible' V='1'/><Cell N='Verify' V='0'/><Cell N='DataLinked' V='0' F='No Formula'/><Cell N='LangID' V='zh-CN'/><Cell N='Calendar' V='0'/></Row><Row N='BpmnCategories'><Cell N='Value' V='' U='STR'/><Cell N='Prompt' V=''/><Cell N='Label' V='类别'/><Cell N='Format' V=''/><Cell N='SortKey' V=''/><Cell N='Type' V='0'/><Cell N='Invisible' V='0' F='AND(FALSE)'/><Cell N='Verify' V='0'/><Cell N='DataLinked' V='0' F='No Formula'/><Cell N='LangID' V='zh-CN'/><Cell N='Calendar' V='0'/></Row><Row N='BpmnDocumentation'><Cell N='Value' V='' U='STR'/><Cell N='Prompt' V=''/><Cell N='Label' V='文档'/><Cell N='Format' V=''/><Cell N='SortKey' V=''/><Cell N='Type' V='0'/><Cell N='Invisible' V='0' F='AND(FALSE)'/><Cell N='Verify' V='0'/><Cell N='DataLinked' V='0' F='No Formula'/><Cell N='LangID' V='zh-CN'/><Cell N='Calendar' V='0'/></Row><Row N='BpmnArtifactType'><Cell N='Value' V='组' U='STR' F='GUARD(INDEX(1,Prop.BpmnArtifactType.Format))'/><Cell N='Prompt' V=''/><Cell N='Label' V='ArtifactType'/><Cell N='Format' V='数据对象;组;批注'/><Cell N='SortKey' V=''/><Cell N='Type' V='1'/><Cell N='Invisible' V='1'/><Cell N='Verify' V='0'/><Cell N='DataLinked' V='0' F='No Formula'/><Cell N='LangID' V='zh-CN'/><Cell N='Calendar' V='0'/></Row><Row N='BpmnName'><Cell N='Value' V='' U='STR' F='GUARD(SHAPETEXT(TheText))'/><Cell N='Prompt' V=''/><Cell N='Label' V='名称'/><Cell N='Format' V=''/><Cell N='SortKey' V=''/><Cell N='Type' V='0'/><Cell N='Invisible' V='1'/><Cell N='Verify' V='0'/><Cell N='DataLinked' V='0' F='No Formula'/><Cell N='LangID' V='zh-CN'/><Cell N='Calendar' V='0'/></Row><Row N='BpmnState'><Cell N='Value' V='' U='STR'/><Cell N='Prompt' V=''/><Cell N='Label' V='车船使用税'/><Cell N='Format' V=''/><Cell N='SortKey' V=''/><Cell N='Type' V='0'/><Cell N='Invisible' V='1' F='AND(NOT(STRSAME(Prop.BpmnArtifactType,INDEX(0,Prop.BpmnArtifactType.Format))))'/><Cell N='Verify' V='0'/><Cell N='DataLinked' V='0' F='No Formula'/><Cell N='LangID' V='zh-CN'/><Cell N='Calendar' V='0'/></Row><Row N='BpmnText'><Cell N='Value' V='' U='STR' F='GUARD(SHAPETEXT(TheText))'/><Cell N='Prompt' V=''/><Cell N='Label' V='文本'/><Cell N='Format' V=''/><Cell N='SortKey' V=''/><Cell N='Type' V='0'/><Cell N='Invisible' V='1'/><Cell N='Verify' V='0'/><Cell N='DataLinked' V='0' F='No Formula'/><Cell N='LangID' V='zh-CN'/><Cell N='Calendar' V='0'/></Row><Row N='BpmnCategoryRef'><Cell N='Value' V='' U='STR' F='GUARD(SHAPETEXT(TheText))'/><Cell N='Prompt' V=''/><Cell N='Label' V='CategoryRef'/><Cell N='Format' V=''/><Cell N='SortKey' V=''/><Cell N='Type' V='0'/><Cell N='Invisible' V='0' F='AND(NOT(STRSAME(Prop.BpmnArtifactType,INDEX(1,Prop.BpmnArtifactType.Format))))'/><Cell N='Verify' V='0'/><Cell N='DataLinked' V='0' F='No Formula'/><Cell N='LangID' V='zh-CN'/><Cell N='Calendar' V='0'/></Row><Row N='BpmnElementType'><Cell N='Value' V='工件' U='STR' F='GUARD(INDEX(6,Prop.BpmnElementType.Format))'/><Cell N='Prompt' V=''/><Cell N='Label' V='ElementType'/><Cell N='Format' V='子流程;事件;网关;流程图;池;通道;工件;连接对象'/><Cell N='SortKey' V=''/><Cell N='Type' V='1'/><Cell N='Invisible' V='1'/><Cell N='Verify' V='0'/><Cell N='DataLinked' V='0' F='No Formula'/><Cell N='LangID' V='zh-CN'/><Cell N='Calendar' V='0'/></Row></Section><Section N='Control'><Row N='Text_Reposition'><Cell N='X' V='2.952755905511811' U='MM' F='Width*0.5'/><Cell N='Y' V='3.937007874015748' U='MM' F='Height-0DL'/><Cell N='XDyn' V='2.952755905511811' U='MM' F='Controls.Text_Reposition'/><Cell N='YDyn' V='3.937007874015748' U='MM' F='Controls.Text_Reposition.Y'/><Cell N='XCon' V='0'/><Cell N='YCon' V='9' F='4+5*OR(HideText,STRSAME(SHAPETEXT(TheText),""))'/><Cell N='CanGlue' V='1'/><Cell N='Prompt' V='重定位文本'/></Row></Section><Section N='Geometry' IX='0'><Cell N='NoFill' V='0'/><Cell N='NoLine' V='0'/><Cell N='NoShow' V='0'/><Cell N='NoSnap' V='0'/><Cell N='NoQuickDrag' V='1'/><Row T='MoveTo' IX='1'><Cell N='X' V='0' U='MM' F='Width*0'/><Cell N='Y' V='0' U='MM' F='Height*0'/></Row><Row T='LineTo' IX='2'><Cell N='X' V='5.905511811023622' U='MM' F='Width*1'/><Cell N='Y' V='0' U='MM' F='Height*0'/></Row><Row T='LineTo' IX='3'><Cell N='X' V='5.905511811023622' U='MM' F='Width*1'/><Cell N='Y' V='3.937007874015748' U='MM' F='Height*1'/></Row><Row T='LineTo' IX='4'><Cell N='X' V='0' U='MM' F='Width*0'/><Cell N='Y' V='3.937007874015748' U='MM' F='Height*1'/></Row><Row T='LineTo' IX='5'><Cell N='X' V='0' U='MM' F='Geometry1.X1'/><Cell N='Y' V='0' U='MM' F='Geometry1.Y1'/></Row></Section><Text><cp IX='0'/></Text></Shape></Shapes></MasterContents>
