# Supplementary material for: Physical education teaching mode assisted by artificial intelligence assistant under the guidance of high-order complex network
Source: Sci Rep. 2024 Feb 19;14:4104. doi: 10.1038/s41598-024-53964-7 (PMC10876635; doi:10.1038/s41598-024-53964-7)
Supplement: Supplementary file 2 — Supplementary Information 2. [file 41598_2024_53964_MOESM2_ESM.vsdx › visio/masters/master5.xml]

<?xml version='1.0' encoding='utf-8' ?>
<MasterContents xmlns='http://schemas.microsoft.com/office/visio/2012/main' xmlns:r='http://schemas.openxmlformats.org/officeDocument/2006/relationships' xml:space='preserve'><Shapes><Shape ID='8' Type='Group' LineStyle='8' FillStyle='8' TextStyle='8' UniqueID='{1BF3FE2D-F02C-4845-9596-A5AD36D7AC50}'><Cell N='PinX' V='0.984251968503937' U='MM'/><Cell N='PinY' V='0.984251968503937' U='MM'/><Cell N='Width' V='1.181102362204725' U='MM'/><Cell N='Height' V='0.3937007874015748' U='MM'/><Cell N='LocPinX' V='0.5905511811023623' U='MM' F='Width*0.5'/><Cell N='LocPinY' V='0.1968503937007874' U='MM' F='Height*0.5'/><Cell N='Angle' V='0' U='DEG'/><Cell N='FlipX' V='0'/><Cell N='FlipY' V='0'/><Cell N='ResizeMode' V='0'/><Cell N='Rounding' V='0' F='GUARD(0)'/><Cell N='BeginArrow' V='0' F='GUARD(0)'/><Cell N='EndArrow' V='0' F='GUARD(0)'/><Cell N='EventDblClick' V='0' F='OPENTEXTWIN()'/><Cell N='FillPattern' V='1' F='GUARD(1)'/><Cell N='ShdwPattern' V='0' F='GUARD(0)'/><Cell N='FillForegndTrans' V='0' F='GUARD(0%)'/><Cell N='FillBkgndTrans' V='0' F='GUARD(0%)'/><Cell N='HelpTopic' V='Vis_SBl.chm!#45810'/><Cell N='Copyright' V='Copyright (c) 2012 Microsoft Corporation.  All rights reserved.'/><Cell N='LockGroup' V='1'/><Cell N='SelectMode' V='0'/><Cell N='IsSnapTarget' V='0'/><Cell N='DontMoveChildren' V='1'/><Cell N='TxtPinX' V='0.5905511811023623' U='MM' F='Width*0.5'/><Cell N='TxtPinY' V='0.1968503937007874' U='MM' F='Height*0.5'/><Cell N='TxtWidth' V='1.181102362204725' U='MM' F='Width*1'/><Cell N='TxtHeight' V='0.3937007874015748' U='MM' F='Height*1'/><Cell N='TxtLocPinX' V='0.5905511811023623' U='MM' F='TxtWidth*0.5'/><Cell N='TxtLocPinY' V='0.1968503937007874' U='MM' F='TxtHeight*0.5'/><Cell N='TxtAngle' V='0' U='DEG' F='GRAVITY(Angle,-60DEG,120DEG)'/><Cell N='ObjType' V='8'/><Cell N='FillGradientEnabled' V='0' F='GUARD(FALSE)'/><Section N='Scratch'><Row IX='0'><Cell N='X' V='0.09842519685039371' U='MM' F='Height/4'/><Cell N='Y' V='0.09842519685039371' U='MM' F='Height/4'/><Cell N='A' V='0.1181102362204724' U='MM' F='3MM*User.AntiScale'/><Cell N='B' V='3'/><Cell N='C' V='0' F='No Formula'/><Cell N='D' V='0' F='No Formula'/></Row><Row IX='1'><Cell N='X' V='0.09842519685039371' U='MM' F='MIN(Scratch.X1,Width/2)'/><Cell N='Y' V='0.09842519685039371' U='MM' F='Height/4'/><Cell N='A' V='0.1181102362204725' U='MM' F='IF(Scratch.B1,MIN((Width-Scratch.X2),Scratch.A1),Scratch.A1)'/><Cell N='B' V='0'/><Cell N='C' V='0' F='No Formula'/><Cell N='D' V='0' F='No Formula'/></Row></Section><Section N='User'><Row N='ShadowColor'><Cell N='Value' V='#84877b' U='COLOR' F='GUARD(IF(Scratch.B2=0,RGB(RED(FillForegnd)*User.ShadowPercentage,GREEN(FillForegnd)*User.ShadowPercentage,BLUE(FillForegnd)*User.ShadowPercentage),IF(Scratch.B2=1,ShdwForegnd,Sheet.9!ShdwForegnd)))'/><Cell N='Prompt' V='' F='No Formula'/></Row><Row N='ShadowPercentage'><Cell N='Value' V='0.6'/><Cell N='Prompt' V='' F='No Formula'/></Row><Row N='Scale'><Cell N='Value' V='1' F='ThePage!DrawingScale/ThePage!PageScale'/><Cell N='Prompt' V='' F='No Formula'/></Row><Row N='AntiScale'><Cell N='Value' V='1' F='IF(AND(User.Scale&gt;0.125,User.Scale&lt;8),1,User.Scale)'/><Cell N='Prompt' V='' F='No Formula'/></Row><Row N='visVersion'><Cell N='Value' V='15'/><Cell N='Prompt' V='' F='No Formula'/></Row></Section><Section N='Actions'><Row N='Row_1'><Cell N='Menu' V='仅左端开放(&amp;N)'/><Cell N='Action' V='0' F='SETF(GetRef(Scratch.B1),0)'/><Cell N='Checked' V='0' F='Scratch.B1=0'/><Cell N='Disabled' V='0' F='No Formula'/><Cell N='ReadOnly' V='0' F='No Formula'/><Cell N='Invisible' V='0' F='No Formula'/><Cell N='BeginGroup' V='0' F='No Formula'/><Cell N='FlyoutChild' V='0' F='No Formula'/><Cell N='TagName' V='' F='No Formula'/><Cell N='ButtonFace' V='' F='No Formula'/><Cell N='SortKey' V='' F='No Formula'/></Row><Row N='Row_2'><Cell N='Menu' V='仅右端开放(&amp;I)'/><Cell N='Action' V='0' F='SETF(GetRef(Scratch.B1),1)'/><Cell N='Checked' V='0' F='Scratch.B1=1'/><Cell N='Disabled' V='0' F='No Formula'/><Cell N='ReadOnly' V='0' F='No Formula'/><Cell N='Invisible' V='0' F='No Formula'/><Cell N='BeginGroup' V='0' F='No Formula'/><Cell N='FlyoutChild' V='0' F='No Formula'/><Cell N='TagName' V='' F='No Formula'/><Cell N='ButtonFace' V='' F='No Formula'/><Cell N='SortKey' V='' F='No Formula'/></Row><Row N='Row_3'><Cell N='Menu' V='两端开放(&amp;B)'/><Cell N='Action' V='0' F='SETF(GetRef(Scratch.B1),2)'/><Cell N='Checked' V='0' F='Scratch.B1=2'/><Cell N='Disabled' V='0' F='No Formula'/><Cell N='ReadOnly' V='0' F='No Formula'/><Cell N='Invisible' V='0' F='No Formula'/><Cell N='BeginGroup' V='0' F='No Formula'/><Cell N='FlyoutChild' V='0' F='No Formula'/><Cell N='TagName' V='' F='No Formula'/><Cell N='ButtonFace' V='' F='No Formula'/><Cell N='SortKey' V='' F='No Formula'/></Row><Row N='Row_4'><Cell N='Menu' V='两端闭合(&amp;L)'/><Cell N='Action' V='0' F='SETF(GetRef(Scratch.B1),3)'/><Cell N='Checked' V='1' F='Scratch.B1=3'/><Cell N='Disabled' V='0' F='No Formula'/><Cell N='ReadOnly' V='0' F='No Formula'/><Cell N='Invisible' V='0' F='No Formula'/><Cell N='BeginGroup' V='0' F='No Formula'/><Cell N='FlyoutChild' V='0' F='No Formula'/><Cell N='TagName' V='' F='No Formula'/><Cell N='ButtonFace' V='' F='No Formula'/><Cell N='SortKey' V='' F='No Formula'/></Row><Row N='Row_5'><Cell N='Menu' V='_自动添加阴影(&amp;A)'/><Cell N='Action' V='0' F='SETF(GetRef(Scratch.B2),0)'/><Cell N='Checked' V='1' F='IF(Scratch.B2=0,1,0)'/><Cell N='Disabled' V='0'/><Cell N='ReadOnly' V='0' F='No Formula'/><Cell N='Invisible' V='0' F='No Formula'/><Cell N='BeginGroup' V='0' F='No Formula'/><Cell N='FlyoutChild' V='0' F='No Formula'/><Cell N='TagName' V='' F='No Formula'/><Cell N='ButtonFace' V='' F='No Formula'/><Cell N='SortKey' V='' F='No Formula'/></Row><Row N='Row_6'><Cell N='Menu' V='手动添加阴影(&amp;M)'/><Cell N='Action' V='0' F='SETF(GetRef(Scratch.B2),1)'/><Cell N='Checked' V='0' F='IF(Scratch.B2=1,1,0)'/><Cell N='Disabled' V='0'/><Cell N='ReadOnly' V='0' F='No Formula'/><Cell N='Invisible' V='0' F='No Formula'/><Cell N='BeginGroup' V='0' F='No Formula'/><Cell N='FlyoutChild' V='0' F='No Formula'/><Cell N='TagName' V='' F='No Formula'/><Cell N='ButtonFace' V='' F='No Formula'/><Cell N='SortKey' V='' F='No Formula'/></Row></Section><Section N='Character'><Row IX='0'><Cell N='Style' V='1'/></Row></Section><Shapes><Shape ID='9' Type='Shape' LineStyle='9' FillStyle='9' TextStyle='9'><Cell N='PinX' V='0.5905511811023623' U='MM' F='Sheet.8!Width*0.5'/><Cell N='PinY' V='0.1968503937007874' U='MM' F='Sheet.8!Height*0.5'/><Cell N='Width' V='1.181102362204725' U='MM' F='Sheet.8!Width*1'/><Cell N='Height' V='0.3937007874015748' U='MM' F='Sheet.8!Height*1'/><Cell N='LocPinX' V='0.5905511811023623' U='MM' F='Width*0.5'/><Cell N='LocPinY' V='0.1968503937007874' U='MM' F='Height*0.5'/><Cell N='Angle' V='0' U='DEG'/><Cell N='FlipX' V='0' F='GUARD(0)'/><Cell N='FlipY' V='0' F='GUARD(0)'/><Cell N='ResizeMode' V='2'/><Cell N='LineWeight' V='0.003333333333333333' U='PT' F='Sheet.8!LineWeight'/><Cell N='LineColor' V='#164326' F='Sheet.8!LineColor'/><Cell N='LinePattern' V='1' F='Sheet.8!LinePattern'/><Cell N='Rounding' V='0' F='GUARD(0)'/><Cell N='BeginArrow' V='0' F='GUARD(0)'/><Cell N='EndArrow' V='0' F='GUARD(0)'/><Cell N='LockWidth' V='1'/><Cell N='LockHeight' V='1'/><Cell N='LockDelete' V='1' F='NOT(ISERROR(Sheet.8!Width))'/><Cell N='LockRotate' V='1'/><Cell N='LockTextEdit' V='1'/><Cell N='LockFormat' V='1'/><Cell N='LockCalcWH' V='1'/><Cell N='FillForegnd' V='#84877b' F='GUARD(Sheet.8!User.ShadowColor)'/><Cell N='FillPattern' V='1' F='GUARD(1)'/><Cell N='ShdwPattern' V='0' F='GUARD(0)'/><Cell N='FillForegndTrans' V='0' F='GUARD(0%)'/><Cell N='FillBkgndTrans' V='0' F='GUARD(0%)'/><Cell N='Copyright' V='Copyright (c) 2012 Microsoft Corporation.  All rights reserved.'/><Cell N='DontMoveChildren' V='1'/><Cell N='FillGradientEnabled' V='0' F='GUARD(FALSE)'/><Section N='Scratch'><Row IX='0'><Cell N='X' V='0' F='No Formula'/><Cell N='Y' V='0' F='No Formula'/><Cell N='A' V='0.1181102362204725' U='MM' F='Sheet.8!Scratch.A2'/><Cell N='B' V='3' F='Sheet.8!Scratch.B1'/><Cell N='C' V='0' U='BOOL' F='OR(Scratch.B1=1,Scratch.B1=2)'/><Cell N='D' V='0' F='No Formula'/></Row></Section><Section N='Character'><Row IX='0'><Cell N='Style' V='1'/></Row></Section><Section N='Geometry' IX='0'><Cell N='NoFill' V='0'/><Cell N='NoLine' V='0'/><Cell N='NoShow' V='0'/><Cell N='NoSnap' V='0' F='No Formula'/><Cell N='NoQuickDrag' V='0' F='No Formula'/><Row T='MoveTo' IX='1'><Cell N='X' V='0' U='MM'/><Cell N='Y' V='0' U='MM'/></Row><Row T='LineTo' IX='2'><Cell N='X' V='1.181102362204725' U='MM' F='Width'/><Cell N='Y' V='0' U='MM'/></Row><Row T='LineTo' IX='3'><Cell N='X' V='1.181102362204725' U='MM' F='Width'/><Cell N='Y' V='0.3937007874015748' U='MM' F='Height'/></Row><Row T='LineTo' IX='4'><Cell N='X' V='1.299212598425197' U='MM' F='Width+Scratch.A1*NOT(Scratch.C1)'/><Cell N='Y' V='0.2755905511811024' U='MM' F='Height-Scratch.A1'/></Row><Row T='LineTo' IX='5'><Cell N='X' V='1.299212598425197' U='MM' F='Geometry1.X4'/><Cell N='Y' V='-0.1181102362204725' U='MM' F='-Scratch.A1'/></Row><Row T='LineTo' IX='6'><Cell N='X' V='1.181102362204725' U='MM' F='Geometry1.X2'/><Cell N='Y' V='0' U='MM' F='Geometry1.Y2'/></Row><Row T='LineTo' IX='7'><Cell N='X' V='1.299212598425197' U='MM' F='Geometry1.X5'/><Cell N='Y' V='-0.1181102362204725' U='MM' F='Geometry1.Y5'/></Row><Row T='LineTo' IX='8'><Cell N='X' V='0.1181102362204725' U='MM' F='Scratch.A1'/><Cell N='Y' V='-0.1181102362204725' U='MM' F='-Scratch.A1'/></Row><Row T='LineTo' IX='9'><Cell N='X' V='0' U='MM' F='Geometry1.X1'/><Cell N='Y' V='0' U='MM' F='Geometry1.Y1'/></Row></Section></Shape><Shape ID='10' Type='Shape' LineStyle='2' FillStyle='8' TextStyle='8'><Cell N='PinX' V='0.5905511811023623' U='MM' F='Sheet.8!Width*0.5'/><Cell N='PinY' V='0.1968503937007874' U='MM' F='Sheet.8!Height*0.5'/><Cell N='Width' V='1.181102362204725' U='MM' F='Sheet.8!Width*1'/><Cell N='Height' V='0.3937007874015748' U='MM' F='Sheet.8!Height*1'/><Cell N='LocPinX' V='0.5905511811023623' U='MM' F='Width*0.5'/><Cell N='LocPinY' V='0.1968503937007874' U='MM' F='Height*0.5'/><Cell N='Angle' V='0' U='DEG'/><Cell N='FlipX' V='0' F='GUARD(0)'/><Cell N='FlipY' V='0' F='GUARD(0)'/><Cell N='ResizeMode' V='0'/><Cell N='Rounding' V='0' F='GUARD(0)'/><Cell N='BeginArrow' V='0' F='GUARD(0)'/><Cell N='EndArrow' V='0' F='GUARD(0)'/><Cell N='ShdwPattern' V='0' F='GUARD(0)'/><Cell N='FillForegndTrans' V='0' F='GUARD(0%)'/><Cell N='FillBkgndTrans' V='0' F='GUARD(0%)'/><Cell N='EventDblClick' V='0' F='OPENTEXTWIN()'/><Cell N='LockWidth' V='1'/><Cell N='LockHeight' V='1'/><Cell N='LockDelete' V='1' F='NOT(ISERROR(Sheet.8!Width))'/><Cell N='LockRotate' V='1'/><Cell N='LockTextEdit' V='1'/><Cell N='TxtPinX' V='0.5905511811023623' U='MM' F='Width*0.5'/><Cell N='TxtPinY' V='0.1968503937007874' U='MM' F='Height*0.5'/><Cell N='TxtWidth' V='1.181102362204725' U='MM' F='Width*1'/><Cell N='TxtHeight' V='0.3937007874015748' U='MM' F='Height*1'/><Cell N='TxtLocPinX' V='0.5905511811023623' U='MM' F='TxtWidth*0.5'/><Cell N='TxtLocPinY' V='0.1968503937007874' U='MM' F='TxtHeight*0.5'/><Cell N='TxtAngle' V='0' U='DEG' F='GRAVITY(Sheet.8!Angle,-60DEG,120DEG)'/><Cell N='Copyright' V='Copyright (c) 2012 Microsoft Corporation.  All rights reserved.'/><Cell N='DontMoveChildren' V='1'/><Section N='Character'><Row IX='0'><Cell N='Style' V='1'/></Row></Section><Section N='Scratch'><Row IX='0'><Cell N='X' V='0' F='No Formula'/><Cell N='Y' V='0' F='No Formula'/><Cell N='A' V='0.003333333333333333' U='PT' F='Sheet.11!LineWeight'/><Cell N='B' V='3' F='Sheet.8!Scratch.B1'/><Cell N='C' V='1' U='BOOL' F='NOT(OR(Scratch.B1=1,Scratch.B1=2))'/><Cell N='D' V='0' F='No Formula'/></Row></Section><Section N='Geometry' IX='0'><Cell N='NoFill' V='0'/><Cell N='NoLine' V='0'/><Cell N='NoShow' V='0'/><Cell N='NoSnap' V='0' F='No Formula'/><Cell N='NoQuickDrag' V='0' F='No Formula'/><Row T='MoveTo' IX='1'><Cell N='X' V='0' U='PT' F='-Scratch.A1*OR(Scratch.B1=0,Scratch.B1=2)*4'/><Cell N='Y' V='0.001666666666666667' U='PT' F='Scratch.A1/2'/></Row><Row T='LineTo' IX='2'><Cell N='X' V='1.181102362204725' U='MM' F='Width+Scratch.A1*OR(Scratch.B1=1,Scratch.B1=2)*4'/><Cell N='Y' V='0.001666666666666667' U='PT' F='Geometry1.Y1'/></Row><Row T='LineTo' IX='3'><Cell N='X' V='1.181102362204725' U='MM' F='Geometry1.X2'/><Cell N='Y' V='0.3920341207349082' U='MM' F='Height-Geometry1.Y1'/></Row><Row T='LineTo' IX='4'><Cell N='X' V='0' U='PT' F='Geometry1.X1'/><Cell N='Y' V='0.3920341207349082' U='MM' F='Geometry1.Y3'/></Row><Row T='LineTo' IX='5'><Cell N='X' V='0' U='PT' F='Geometry1.X1'/><Cell N='Y' V='0.001666666666666667' U='PT' F='Geometry1.Y1'/></Row></Section></Shape><Shape ID='11' Type='Shape' LineStyle='8' FillStyle='8' TextStyle='8'><Cell N='PinX' V='0.5905511811023623' U='MM' F='Sheet.8!Width*0.5'/><Cell N='PinY' V='0.1968503937007874' U='MM' F='Sheet.8!Height*0.5'/><Cell N='Width' V='1.181102362204725' U='MM' F='Sheet.8!Width*1'/><Cell N='Height' V='0.3937007874015748' U='MM' F='Sheet.8!Height*1'/><Cell N='LocPinX' V='0.5905511811023623' U='MM' F='Width*0.5'/><Cell N='LocPinY' V='0.1968503937007874' U='MM' F='Height*0.5'/><Cell N='Angle' V='0' U='DEG'/><Cell N='FlipX' V='0' F='GUARD(0)'/><Cell N='FlipY' V='0' F='GUARD(0)'/><Cell N='ResizeMode' V='0'/><Cell N='Rounding' V='0' F='GUARD(0)'/><Cell N='BeginArrow' V='0' F='GUARD(0)'/><Cell N='EndArrow' V='0' F='GUARD(0)'/><Cell N='FillPattern' V='1' F='GUARD(1)'/><Cell N='ShdwPattern' V='0' F='GUARD(0)'/><Cell N='FillForegndTrans' V='0' F='GUARD(0%)'/><Cell N='FillBkgndTrans' V='0' F='GUARD(0%)'/><Cell N='TxtPinX' V='0.5905511811023623' U='MM' F='Width*0.5'/><Cell N='TxtPinY' V='0.1968503937007874' U='MM' F='Height*0.5'/><Cell N='TxtWidth' V='1.181102362204725' U='MM' F='Width*1'/><Cell N='TxtHeight' V='0.3937007874015748' U='MM' F='Height*1'/><Cell N='TxtLocPinX' V='0.5905511811023623' U='MM' F='TxtWidth*0.5'/><Cell N='TxtLocPinY' V='0.1968503937007874' U='MM' F='TxtHeight*0.5'/><Cell N='TxtAngle' V='0' U='DEG' F='GRAVITY(Sheet.8!Angle,-60DEG,120DEG)'/><Cell N='LockWidth' V='1'/><Cell N='LockHeight' V='1'/><Cell N='LockDelete' V='1' F='NOT(ISERROR(Sheet.8!Width))'/><Cell N='LockRotate' V='1'/><Cell N='Copyright' V='Copyright (c) 2012 Microsoft Corporation.  All rights reserved.'/><Cell N='DontMoveChildren' V='1'/><Cell N='FillGradientEnabled' V='0' F='GUARD(FALSE)'/><Section N='Character'><Row IX='0'><Cell N='Style' V='1'/></Row></Section><Section N='Scratch'><Row IX='0'><Cell N='X' V='0' F='No Formula'/><Cell N='Y' V='0' F='No Formula'/><Cell N='A' V='0' F='No Formula'/><Cell N='B' V='3' F='Sheet.8!Scratch.B1'/><Cell N='C' V='0'/><Cell N='D' V='0' F='No Formula'/></Row></Section><Section N='Geometry' IX='0'><Cell N='NoFill' V='1'/><Cell N='NoLine' V='0'/><Cell N='NoShow' V='0'/><Cell N='NoSnap' V='0' F='No Formula'/><Cell N='NoQuickDrag' V='0' F='No Formula'/><Row T='MoveTo' IX='1'><Cell N='X' V='0' U='MM'/><Cell N='Y' V='0' U='MM' F='Height*OR(Scratch.B1=0,Scratch.B1=2)'/></Row><Row T='LineTo' IX='2'><Cell N='X' V='0' U='MM'/><Cell N='Y' V='0.3937007874015748' U='MM' F='Height'/></Row><Row T='LineTo' IX='3'><Cell N='X' V='1.181102362204725' U='MM' F='Width'/><Cell N='Y' V='0.3937007874015748' U='MM' F='Height'/></Row></Section><Section N='Geometry' IX='1'><Cell N='NoFill' V='1'/><Cell N='NoLine' V='0'/><Cell N='NoShow' V='0'/><Cell N='NoSnap' V='0' F='No Formula'/><Cell N='NoQuickDrag' V='0' F='No Formula'/><Row T='MoveTo' IX='1'><Cell N='X' V='0' U='MM'/><Cell N='Y' V='0' U='MM'/></Row><Row T='LineTo' IX='2'><Cell N='X' V='1.181102362204725' U='MM' F='Width'/><Cell N='Y' V='0' U='MM'/></Row><Row T='LineTo' IX='3'><Cell N='X' V='1.181102362204725' U='MM' F='Width'/><Cell N='Y' V='0.3937007874015748' U='MM' F='Height*OR(Scratch.B1=0,Scratch.B1=3)'/></Row></Section><Text><cp IX='0'/></Text></Shape></Shapes></Shape></Shapes></MasterContents>
