# Supplementary material for: Physical education teaching mode assisted by artificial intelligence assistant under the guidance of high-order complex network
Source: Sci Rep. 2024 Feb 19;14:4104. doi: 10.1038/s41598-024-53964-7 (PMC10876635; doi:10.1038/s41598-024-53964-7)
Supplement: Supplementary file 2 — Supplementary Information 2. [file 41598_2024_53964_MOESM2_ESM.vsdx › docProps/custom.xml]

<?xml version="1.0" encoding="UTF-8" standalone="yes"?>
<Properties xmlns="http://schemas.openxmlformats.org/officeDocument/2006/custom-properties" xmlns:vt="http://schemas.openxmlformats.org/officeDocument/2006/docPropsVTypes"><property fmtid="{D5CDD505-2E9C-101B-9397-08002B2CF9AE}" pid="2" name="_VPID_ALTERNATENAMES"><vt:lpwstr></vt:lpwstr></property><property fmtid="{D5CDD505-2E9C-101B-9397-08002B2CF9AE}" pid="3" name="BuildNumberCreated"><vt:i4>1006638113</vt:i4></property><property fmtid="{D5CDD505-2E9C-101B-9397-08002B2CF9AE}" pid="4" name="BuildNumberEdited"><vt:i4>1006638113</vt:i4></property><property fmtid="{D5CDD505-2E9C-101B-9397-08002B2CF9AE}" pid="5" name="IsMetric"><vt:bool>true</vt:bool></property><property fmtid="{D5CDD505-2E9C-101B-9397-08002B2CF9AE}" pid="6" name="TimeEdited"><vt:filetime>2023-04-11T06:34:22Z</vt:filetime></property></Properties>
