# Supplementary material for: Physical education teaching mode assisted by artificial intelligence assistant under the guidance of high-order complex network
Source: Sci Rep. 2024 Feb 19;14:4104. doi: 10.1038/s41598-024-53964-7 (PMC10876635; doi:10.1038/s41598-024-53964-7)
Supplement: Supplementary file 2 — Supplementary Information 2. [file 41598_2024_53964_MOESM2_ESM.vsdx › docProps/app.xml]

<?xml version="1.0" encoding="UTF-8" standalone="yes"?>
<Properties xmlns="http://schemas.openxmlformats.org/officeDocument/2006/extended-properties" xmlns:vt="http://schemas.openxmlformats.org/officeDocument/2006/docPropsVTypes"><Template>D:\360Downloads\Office15\visio content\2052\BASICD_M.VSTX</Template><Application>Microsoft Visio</Application><ScaleCrop>false</ScaleCrop><HeadingPairs><vt:vector size="4" baseType="variant"><vt:variant><vt:lpstr>页</vt:lpstr></vt:variant><vt:variant><vt:i4>1</vt:i4></vt:variant><vt:variant><vt:lpstr>主控形状</vt:lpstr></vt:variant><vt:variant><vt:i4>5</vt:i4></vt:variant></vt:vector></HeadingPairs><TitlesOfParts><vt:vector size="6" baseType="lpstr"><vt:lpstr>页-1</vt:lpstr><vt:lpstr>组</vt:lpstr><vt:lpstr>任务</vt:lpstr><vt:lpstr>圆形</vt:lpstr><vt:lpstr>椭圆形</vt:lpstr><vt:lpstr>水平条</vt:lpstr></vt:vector></TitlesOfParts><Manager></Manager><Company></Company><LinksUpToDate>false</LinksUpToDate><SharedDoc>false</SharedDoc><HyperlinkBase></HyperlinkBase><HyperlinksChanged>false</HyperlinksChanged><AppVersion>15.0000</AppVersion></Properties>
