# Supplementary material for: Physical education teaching mode assisted by artificial intelligence assistant under the guidance of high-order complex network
Source: Sci Rep. 2024 Feb 19;14:4104. doi: 10.1038/s41598-024-53964-7 (PMC10876635; doi:10.1038/s41598-024-53964-7)
Supplement: Supplementary file 3 — Supplementary Information 3. [file 41598_2024_53964_MOESM3_ESM.vsdx › visio/pages/pages.xml]

<?xml version='1.0' encoding='utf-8' ?>
<Pages xmlns='http://schemas.microsoft.com/office/visio/2012/main' xmlns:r='http://schemas.openxmlformats.org/officeDocument/2006/relationships' xml:space='preserve'><Page ID='0' NameU='Page-1' Name='页-1' ViewScale='0.67' ViewCenterX='9.3385826771654' ViewCenterY='5.4724409448819'><PageSheet LineStyle='0' FillStyle='0' TextStyle='0'><Cell N='PageWidth' V='22.88582677165354' U='MM'/><Cell N='PageHeight' V='23.80314960629921' U='MM'/><Cell N='ShdwOffsetX' V='0.1181102362204724' U='MM'/><Cell N='ShdwOffsetY' V='-0.1181102362204724' U='MM'/><Cell N='PageScale' V='0.03937007874015748' U='MM'/><Cell N='DrawingScale' V='0.03937007874015748' U='MM'/><Cell N='DrawingSizeType' V='0'/><Cell N='DrawingScaleType' V='0'/><Trigger N='RecalcColor'><RefBy T='Page' ID='0'/></Trigger><Cell N='InhibitSnap' V='0'/><Cell N='PageLockReplace' V='0' U='BOOL'/><Cell N='PageLockDuplicate' V='0' U='BOOL'/><Cell N='UIVisibility' V='0'/><Cell N='ShdwType' V='0'/><Cell N='ShdwObliqueAngle' V='0'/><Cell N='ShdwScaleFactor' V='1'/><Cell N='DrawingResizeType' V='1'/><Cell N='PageShapeSplit' V='1'/><Cell N='ColorSchemeIndex' V='33'/><Cell N='EffectSchemeIndex' V='33'/><Cell N='ConnectorSchemeIndex' V='33'/><Cell N='FontSchemeIndex' V='33'/><Cell N='ThemeIndex' V='33'/><Cell N='PageLeftMargin' V='0.25' U='MM'/><Cell N='PageRightMargin' V='0.25' U='MM'/><Cell N='PageTopMargin' V='0.25' U='MM'/><Cell N='PageBottomMargin' V='0.25' U='MM'/><Cell N='PrintPageOrientation' V='2'/><Cell N='XRulerOrigin' V='11.19291338582677'/><Cell N='YRulerOrigin' V='15.53543307086614'/><Cell N='XGridOrigin' V='11.19291338582677'/><Cell N='YGridOrigin' V='15.53543307086614'/><Section N='User'><Row N='msvThemeOrder'><Cell N='Value' V='0'/><Cell N='Prompt' V='' F='No Formula'/></Row></Section><Section N='Layer'><Row IX='0'><Cell N='Name' V='容器'/><Cell N='Color' V='255'/><Cell N='Status' V='0'/><Cell N='Visible' V='1'/><Cell N='Print' V='1'/><Cell N='Active' V='0'/><Cell N='Lock' V='0'/><Cell N='Snap' V='1'/><Cell N='Glue' V='1'/><Cell N='NameUniv' V='Container'/><Cell N='ColorTrans' V='0'/></Row><Row IX='1'><Cell N='Name' V='流程图'/><Cell N='Color' V='255'/><Cell N='Status' V='0'/><Cell N='Visible' V='1'/><Cell N='Print' V='1'/><Cell N='Active' V='0'/><Cell N='Lock' V='0'/><Cell N='Snap' V='1'/><Cell N='Glue' V='1'/><Cell N='NameUniv' V='Flowchart'/><Cell N='ColorTrans' V='0'/></Row></Section></PageSheet><Rel r:id='rId1'/></Page></Pages>
