# Supplementary material for: Physical education teaching mode assisted by artificial intelligence assistant under the guidance of high-order complex network
Source: Sci Rep. 2024 Feb 19;14:4104. doi: 10.1038/s41598-024-53964-7 (PMC10876635; doi:10.1038/s41598-024-53964-7)
Supplement: Supplementary file 3 — Supplementary Information 3. [file 41598_2024_53964_MOESM3_ESM.vsdx › visio/windows.xml]

<?xml version='1.0' encoding='utf-8' ?>
<Windows ClientWidth='1198' ClientHeight='454' xmlns='http://schemas.microsoft.com/office/visio/2012/main' xmlns:r='http://schemas.openxmlformats.org/officeDocument/2006/relationships' xml:space='preserve'><Window ID='0' WindowType='Drawing' WindowState='1073741824' WindowLeft='-8' WindowTop='-30' WindowWidth='1214' WindowHeight='492' ContainerType='Page' Page='0' ViewScale='0.67' ViewCenterX='9.3385826771654' ViewCenterY='5.4724409448819'><ShowRulers>1</ShowRulers><ShowGrid>0</ShowGrid><ShowPageBreaks>1</ShowPageBreaks><ShowGuides>1</ShowGuides><ShowConnectionPoints>1</ShowConnectionPoints><GlueSettings>9</GlueSettings><SnapSettings>295</SnapSettings><SnapExtensions>34</SnapExtensions><SnapAngles/><DynamicGridEnabled>1</DynamicGridEnabled><TabSplitterPos>0.5</TabSplitterPos></Window><Window ID='1' WindowType='Stencil' WindowState='1025' WindowLeft='0' WindowTop='-10' WindowWidth='134' WindowHeight='447' Document='D:\360Downloads\Office15\visio content\2052\BASIC_M.VSSX' ParentWindow='0'><StencilGroup>10</StencilGroup><StencilGroupPos>1</StencilGroupPos></Window><Window ID='2' WindowType='Stencil' WindowState='1025' WindowLeft='0' WindowTop='-10' WindowWidth='134' WindowHeight='447' Document='D:\360Downloads\Office15\visio content\2052\ARROWS_M.VSSX' ParentWindow='0'><StencilGroup>10</StencilGroup><StencilGroupPos>2</StencilGroupPos></Window><Window ID='3' WindowType='Stencil' WindowState='1025' WindowLeft='0' WindowTop='-10' WindowWidth='134' WindowHeight='447' Document='D:\360Downloads\Office15\visio content\2052\BA_DEC_M.VSSX' ParentWindow='0'><StencilGroup>10</StencilGroup><StencilGroupPos>3</StencilGroupPos></Window><Window ID='4' WindowType='Stencil' WindowState='1025' WindowLeft='0' WindowTop='-10' WindowWidth='134' WindowHeight='447' Document='D:\360Downloads\Office15\visio content\2052\BA_GRP_M.VSSX' ParentWindow='0'><StencilGroup>10</StencilGroup><StencilGroupPos>4</StencilGroupPos></Window><Window ID='5' WindowType='Stencil' WindowState='67109889' WindowLeft='0' WindowTop='-10' WindowWidth='134' WindowHeight='447' Document='D:\360Downloads\Office15\visio content\2052\BLOCK3_M.VSSX' ParentWindow='0'><StencilGroup>10</StencilGroup><StencilGroupPos>5</StencilGroupPos></Window></Windows>
