# Supplementary material for: Physical education teaching mode assisted by artificial intelligence assistant under the guidance of high-order complex network
Source: Sci Rep. 2024 Feb 19;14:4104. doi: 10.1038/s41598-024-53964-7 (PMC10876635; doi:10.1038/s41598-024-53964-7)
Supplement: Supplementary file 4 — Supplementary Information 4. [file 41598_2024_53964_MOESM4_ESM.vsdx]

Archive with 15 entries (15 files):
- [Content_Types].xml
- _rels/.rels
- visio/pages/pages.xml
- visio/pages/_rels/pages.xml.rels
- visio/_rels/document.xml.rels
- visio/document.xml
- visio/pages/page1.xml
- visio/pages/_rels/page1.xml.rels
- visio/theme/theme1.xml
- docProps/thumbnail.emf
- visio/media/image1.png
- visio/windows.xml
- docProps/custom.xml
- docProps/app.xml
- docProps/core.xml
