# Supplementary material for: Physical education teaching mode assisted by artificial intelligence assistant under the guidance of high-order complex network
Source: Sci Rep. 2024 Feb 19;14:4104. doi: 10.1038/s41598-024-53964-7 (PMC10876635; doi:10.1038/s41598-024-53964-7)
Supplement: Supplementary file 4 — Supplementary Information 4. [file 41598_2024_53964_MOESM4_ESM.vsdx › docProps/core.xml]

<?xml version="1.0" encoding="UTF-8" standalone="yes"?>
<cp:coreProperties xmlns:cp="http://schemas.openxmlformats.org/package/2006/metadata/core-properties" xmlns:dc="http://purl.org/dc/elements/1.1/" xmlns:dcterms="http://purl.org/dc/terms/" xmlns:dcmitype="http://purl.org/dc/dcmitype/" xmlns:xsi="http://www.w3.org/2001/XMLSchema-instance"><dc:title></dc:title><dc:subject></dc:subject><dc:creator>Microsoft 帐户</dc:creator><cp:keywords></cp:keywords><dc:description></dc:description><cp:lastModifiedBy>Microsoft 帐户</cp:lastModifiedBy><cp:lastPrinted>2023-04-10T02:29:23Z</cp:lastPrinted><dcterms:created xsi:type="dcterms:W3CDTF">2023-04-10T02:29:23Z</dcterms:created><dcterms:modified xsi:type="dcterms:W3CDTF">2023-04-10T03:06:59Z</dcterms:modified><cp:category></cp:category><dc:language>zh-CN</dc:language></cp:coreProperties>
