# Supplementary material for: Physical education teaching mode assisted by artificial intelligence assistant under the guidance of high-order complex network
Source: Sci Rep. 2024 Feb 19;14:4104. doi: 10.1038/s41598-024-53964-7 (PMC10876635; doi:10.1038/s41598-024-53964-7)
Supplement: Supplementary file 5 — Supplementary Information 5. [file 41598_2024_53964_MOESM5_ESM.vsdx]

Archive with 34 entries (34 files):
- [Content_Types].xml
- _rels/.rels
- visio/pages/pages.xml
- visio/_rels/document.xml.rels
- visio/pages/_rels/pages.xml.rels
- visio/masters/_rels/masters.xml.rels
- visio/document.xml
- visio/masters/masters.xml
- visio/masters/master2.xml
- visio/pages/_rels/page1.xml.rels
- visio/pages/page1.xml
- visio/masters/master1.xml
- visio/masters/master3.xml
- visio/theme/theme1.xml
- visio/embeddings/_rels/oleObject1.bin.rels
- visio/embeddings/_rels/oleObject3.bin.rels
- visio/windows.xml
- visio/embeddings/_rels/oleObject4.bin.rels
- visio/embeddings/_rels/oleObject5.bin.rels
- visio/embeddings/_rels/oleObject2.bin.rels
- visio/media/image5.emf
- visio/embeddings/oleObject5.bin
- visio/media/image2.emf
- visio/embeddings/oleObject2.bin
- visio/media/image1.emf
- visio/embeddings/oleObject1.bin
- visio/embeddings/oleObject3.bin
- visio/media/image3.emf
- visio/media/image4.emf
- docProps/thumbnail.emf
- visio/embeddings/oleObject4.bin
- docProps/core.xml
- docProps/custom.xml
- docProps/app.xml
