# Supplementary material for: Physical education teaching mode assisted by artificial intelligence assistant under the guidance of high-order complex network
Source: Sci Rep. 2024 Feb 19;14:4104. doi: 10.1038/s41598-024-53964-7 (PMC10876635; doi:10.1038/s41598-024-53964-7)
Supplement: Supplementary file 5 — Supplementary Information 5. [file 41598_2024_53964_MOESM5_ESM.vsdx › visio/pages/_rels/page1.xml.rels]

<?xml version="1.0" encoding="UTF-8" standalone="yes"?>
<Relationships xmlns="http://schemas.openxmlformats.org/package/2006/relationships"><Relationship Id="rId3" Type="http://schemas.openxmlformats.org/officeDocument/2006/relationships/oleObject" Target="../embeddings/oleObject1.bin"/><Relationship Id="rId7" Type="http://schemas.openxmlformats.org/officeDocument/2006/relationships/oleObject" Target="../embeddings/oleObject5.bin"/><Relationship Id="rId2" Type="http://schemas.microsoft.com/visio/2010/relationships/master" Target="../masters/master3.xml"/><Relationship Id="rId1" Type="http://schemas.microsoft.com/visio/2010/relationships/master" Target="../masters/master2.xml"/><Relationship Id="rId6" Type="http://schemas.openxmlformats.org/officeDocument/2006/relationships/oleObject" Target="../embeddings/oleObject4.bin"/><Relationship Id="rId5" Type="http://schemas.openxmlformats.org/officeDocument/2006/relationships/oleObject" Target="../embeddings/oleObject3.bin"/><Relationship Id="rId4" Type="http://schemas.openxmlformats.org/officeDocument/2006/relationships/oleObject" Target="../embeddings/oleObject2.bin"/></Relationships>
