# Supplementary material for: Physical education teaching mode assisted by artificial intelligence assistant under the guidance of high-order complex network
Source: Sci Rep. 2024 Feb 19;14:4104. doi: 10.1038/s41598-024-53964-7 (PMC10876635; doi:10.1038/s41598-024-53964-7)
Supplement: Supplementary file 5 — Supplementary Information 5. [file 41598_2024_53964_MOESM5_ESM.vsdx › visio/pages/page1.xml]

<?xml version='1.0' encoding='utf-8' ?>
<PageContents xmlns='http://schemas.microsoft.com/office/visio/2012/main' xmlns:r='http://schemas.openxmlformats.org/officeDocument/2006/relationships' xml:space='preserve'><Shapes><Shape ID='123' Type='Shape' LineStyle='7' FillStyle='7' TextStyle='7'><Cell N='PinX' V='1.369527559055118'/><Cell N='PinY' V='13.83591377727339'/><Cell N='Width' V='0.1574803149606299'/><Cell N='Height' V='0.1574803149606299' U='MM'/><Cell N='LocPinX' V='0.07874015748031495' F='Width*0.5'/><Cell N='LocPinY' V='0.07874015748031495' U='MM' F='Height*0.5'/><Cell N='Angle' V='0'/><Cell N='FlipX' V='0'/><Cell N='FlipY' V='0'/><Cell N='ResizeMode' V='0'/><Cell N='LayerMember' V='1'/><Cell N='LeftMargin' V='0' U='PT'/><Cell N='RightMargin' V='0' U='PT'/><Cell N='TopMargin' V='0' U='PT'/><Cell N='BottomMargin' V='0' U='PT'/><Cell N='FillForegnd' V='1' F='GUARD(1)'/><Cell N='FillBkgnd' V='0' F='GUARD(0)'/><Cell N='FillPattern' V='0' F='GUARD(0)'/><Cell N='ShdwPattern' V='0' F='GUARD(0)'/><Cell N='ShapeShdwShow' V='2'/><Cell N='LineWeight' V='0.01944444444444444' U='PT' F='GUARD(1.4PT)'/><Cell N='LinePattern' V='1' F='GUARD(1)'/><Cell N='Rounding' V='0' U='MM' F='GUARD(0MM)'/><Cell N='EndArrowSize' V='2' F='GUARD(2)'/><Cell N='BeginArrow' V='0' F='GUARD(0)'/><Cell N='EndArrow' V='0' F='GUARD(0)'/><Cell N='BeginArrowSize' V='2' F='GUARD(2)'/><Cell N='LineColorTrans' V='0'/><Cell N='Copyright' V='Copyright (c) 2012 Microsoft Corporation.  All rights reserved.'/><Cell N='LockWidth' V='1'/><Cell N='LockHeight' V='1'/><Cell N='LockAspect' V='1'/><Cell N='LockTextEdit' V='1'/><Cell N='LockFormat' V='1'/><Cell N='LockThemeColors' V='1'/><Cell N='LockThemeEffects' V='1'/><Cell N='FillGradientEnabled' V='0' F='GUARD(FALSE)'/><Section N='User'><Row N='BpmnIconPosition'><Cell N='Value' V='1'/><Cell N='Prompt' V=''/></Row><Row N='BpmnIconWidth'><Cell N='Value' V='0.18' U='PER'/><Cell N='Prompt' V=''/></Row></Section><Section N='Character'><Row IX='0'><Cell N='Font' V='Calibri' F='GUARD(4)'/><Cell N='Color' V='0' F='GUARD(0)'/><Cell N='Size' V='0.25' U='PT' F='GUARD(18PT)'/></Row></Section><Section N='Geometry' IX='0'><Cell N='NoFill' V='1'/><Cell N='NoLine' V='0'/><Cell N='NoShow' V='1'/><Cell N='NoSnap' V='0'/><Cell N='NoQuickDrag' V='0'/><Row T='MoveTo' IX='1'><Cell N='X' V='0.01574803149606299' F='Width*0.1'/><Cell N='Y' V='0.08503937007874014' U='MM' F='Height*0.54'/></Row><Row T='EllipticalArcTo' IX='2'><Cell N='X' V='0.07086614173228345' F='Width*0.45'/><Cell N='Y' V='0.1039370078740157' U='MM' F='Height*0.66'/><Cell N='A' V='0.03937007874015747' U='DL' F='Width*0.25'/><Cell N='B' V='0.1133858267716535' U='MM' F='Height*0.72'/><Cell N='C' V='1.745329251994333' U='DA'/><Cell N='D' V='1.6'/></Row><Row T='LineTo' IX='3'><Cell N='X' V='0.08661417322834644' F='Width*0.55'/><Cell N='Y' V='0.08503937007874014' U='MM' F='Geometry1.Y1'/></Row><Row T='EllipticalArcTo' IX='4'><Cell N='X' V='0.1417322834645669' F='Width*0.9'/><Cell N='Y' V='0.1039370078740157' U='MM' F='Geometry1.Y2'/><Cell N='A' V='0.1181102362204724' U='DL' F='Width*0.75'/><Cell N='B' V='0.07559055118110235' U='MM' F='Height*0.48'/><Cell N='C' V='1.745329251994333' U='DA' F='Geometry1.C2'/><Cell N='D' V='1.6' F='Geometry1.D2'/></Row></Section><Text><cp IX='0'/></Text></Shape><Shape ID='124' Type='Group' LineStyle='3' FillStyle='3' TextStyle='3'><Cell N='PinX' V='1.374527559055118'/><Cell N='PinY' V='0.2181102362204724' U='MM'/><Cell N='Width' V='0.3149606299212598'/><Cell N='Height' V='0.3149606299212598' U='MM'/><Cell N='LocPinX' V='0.1574803149606299' F='Width*0.5'/><Cell N='LocPinY' V='0.1574803149606299' U='MM' F='Height*0.5'/><Cell N='Angle' V='0'/><Cell N='FlipX' V='0'/><Cell N='FlipY' V='0'/><Cell N='ResizeMode' V='0'/><Cell N='LayerMember' V='1'/><Cell N='LockWidth' V='1'/><Cell N='LockHeight' V='1'/><Cell N='LockAspect' V='1'/><Cell N='LockTextEdit' V='1'/><Cell N='LockFormat' V='1'/><Cell N='LockThemeColors' V='1'/><Cell N='LockThemeEffects' V='1'/><Cell N='FillForegnd' V='1' F='GUARD(1)'/><Cell N='FillBkgnd' V='0' F='GUARD(0)'/><Cell N='FillPattern' V='1' F='GUARD(1)'/><Cell N='ShdwPattern' V='0' F='GUARD(0)'/><Cell N='ShapeShdwShow' V='2'/><Cell N='LineWeight' V='0.01' U='PT' F='GUARD(0.72PT)'/><Cell N='LinePattern' V='1' F='GUARD(1)'/><Cell N='Rounding' V='0' U='MM' F='GUARD(0MM)'/><Cell N='EndArrowSize' V='2' F='GUARD(2)'/><Cell N='BeginArrow' V='0' F='GUARD(0)'/><Cell N='EndArrow' V='0' F='GUARD(0)'/><Cell N='BeginArrowSize' V='2' F='GUARD(2)'/><Cell N='LineColorTrans' V='0'/><Cell N='Copyright' V='Copyright (c) 2012 Microsoft Corporation.  All rights reserved.'/><Cell N='IsTextEditTarget' V='0'/><Cell N='FillGradientEnabled' V='0' F='GUARD(FALSE)'/><Section N='User'><Row N='BpmnIconPosition'><Cell N='Value' V='1'/><Cell N='Prompt' V=''/></Row><Row N='BpmnIconWidth'><Cell N='Value' V='0.19' U='PER'/><Cell N='Prompt' V=''/></Row></Section><Shapes><Shape ID='125' Type='Shape' LineStyle='3' FillStyle='3' TextStyle='3'><Cell N='PinX' V='0.1574803149606299' F='Sheet.124!Width*0.5'/><Cell N='PinY' V='0.1574803149606299' U='MM' F='Sheet.124!Height*0.5'/><Cell N='Width' V='0.3149606299212598' F='Sheet.124!Width*1'/><Cell N='Height' V='0.3149606299212598' U='MM' F='Sheet.124!Height*1'/><Cell N='LocPinX' V='0.1574803149606299' F='Width*0.5'/><Cell N='LocPinY' V='0.1574803149606299' U='MM' F='Height*0.5'/><Cell N='Angle' V='0'/><Cell N='FlipX' V='0'/><Cell N='FlipY' V='0'/><Cell N='ResizeMode' V='0'/><Cell N='LayerMember' V='1'/><Cell N='FillForegnd' V='1' F='GUARD(1)'/><Cell N='FillBkgnd' V='0' F='GUARD(0)'/><Cell N='FillPattern' V='1' F='GUARD(1)'/><Cell N='ShdwPattern' V='0' F='GUARD(0)'/><Cell N='LineWeight' V='0.01' U='PT' F='GUARD(0.72PT)'/><Cell N='LinePattern' V='1' F='GUARD(1)'/><Cell N='Rounding' V='0' U='MM' F='GUARD(0MM)'/><Cell N='EndArrowSize' V='2' F='GUARD(2)'/><Cell N='BeginArrow' V='0' F='GUARD(0)'/><Cell N='EndArrow' V='0' F='GUARD(0)'/><Cell N='BeginArrowSize' V='2' F='GUARD(2)'/><Cell N='LineColorTrans' V='0'/><Cell N='Copyright' V='Copyright (c) 2012 Microsoft Corporation.  All rights reserved.'/><Cell N='LockTextEdit' V='1'/><Cell N='LockFormat' V='1'/><Cell N='LockThemeColors' V='1'/><Cell N='LockThemeEffects' V='1'/><Cell N='FillGradientEnabled' V='0' F='GUARD(FALSE)'/><Section N='Geometry' IX='0'><Cell N='NoFill' V='1'/><Cell N='NoLine' V='0'/><Cell N='NoShow' V='1'/><Cell N='NoSnap' V='0'/><Cell N='NoQuickDrag' V='0' F='No Formula'/><Row T='MoveTo' IX='1'><Cell N='X' V='0' F='Width*0'/><Cell N='Y' V='0' U='MM' F='Height*0'/></Row><Row T='LineTo' IX='2'><Cell N='X' V='0.3149606299212598' F='Width*1'/><Cell N='Y' V='0' U='MM' F='Height*0'/></Row><Row T='LineTo' IX='3'><Cell N='X' V='0.3149606299212598' F='Width*1'/><Cell N='Y' V='0.3149606299212598' U='MM' F='Height*1'/></Row><Row T='LineTo' IX='4'><Cell N='X' V='0' F='Width*0'/><Cell N='Y' V='0.3149606299212598' U='MM' F='Height*1'/></Row><Row T='LineTo' IX='5'><Cell N='X' V='0' F='Geometry1.X1'/><Cell N='Y' V='0' U='MM' F='Geometry1.Y1'/></Row></Section></Shape><Shape ID='126' Type='Shape' LineStyle='3' FillStyle='3' TextStyle='3'><Cell N='PinX' V='0.1574803149606299' F='Sheet.124!Width*0.5'/><Cell N='PinY' V='0.1574803149606299' U='MM' F='Sheet.124!Height*0.5'/><Cell N='Width' V='0.1574803149606299' F='Sheet.124!Width*0.5'/><Cell N='Height' V='0.1574803149606299' F='Width'/><Cell N='LocPinX' V='0.07874015748031496' F='Width*0.5'/><Cell N='LocPinY' V='0.07874015748031496' F='Height*0.5'/><Cell N='Angle' V='0'/><Cell N='FlipX' V='0'/><Cell N='FlipY' V='0'/><Cell N='ResizeMode' V='0'/><Cell N='LayerMember' V='1'/><Cell N='LineWeight' V='0.01' U='PT' F='GUARD(0.72PT)'/><Cell N='LinePattern' V='1' F='GUARD(1)'/><Cell N='Rounding' V='0' U='MM' F='GUARD(0MM)'/><Cell N='EndArrowSize' V='2' F='GUARD(2)'/><Cell N='BeginArrow' V='0' F='GUARD(0)'/><Cell N='EndArrow' V='0' F='GUARD(0)'/><Cell N='BeginArrowSize' V='2' F='GUARD(2)'/><Cell N='LineColorTrans' V='0'/><Cell N='FillForegnd' V='#000000' F='GUARD(RGB(0,0,0))'/><Cell N='FillBkgnd' V='#1e1e1e' F='GUARD(SHADE(FillForegnd,LUMDIFF(THEME("FillColor"),THEME("FillColor2"))))'/><Cell N='FillPattern' V='1' F='GUARD(1)'/><Cell N='ShdwPattern' V='0' F='GUARD(0)'/><Cell N='FillForegndTrans' V='0'/><Cell N='FillBkgndTrans' V='0'/><Cell N='Copyright' V='Copyright (c) 2012 Microsoft Corporation.  All rights reserved.'/><Cell N='LockTextEdit' V='1'/><Cell N='LockFormat' V='1'/><Cell N='LockThemeColors' V='1'/><Cell N='LockThemeEffects' V='1'/><Cell N='FillGradientEnabled' V='0' F='GUARD(FALSE)'/><Section N='Geometry' IX='0'><Cell N='NoFill' V='0'/><Cell N='NoLine' V='0'/><Cell N='NoShow' V='1'/><Cell N='NoSnap' V='0'/><Cell N='NoQuickDrag' V='0' F='No Formula'/><Row T='MoveTo' IX='1'><Cell N='X' V='0.06771653543307087' F='Width*0.43'/><Cell N='Y' V='0.08976377952755907' F='Height*(1-0.43)'/></Row><Row T='LineTo' IX='2'><Cell N='X' V='0' F='Width*0'/><Cell N='Y' V='0.08976377952755907' F='Geometry1.Y1'/></Row><Row T='LineTo' IX='3'><Cell N='X' V='0' F='Width*0'/><Cell N='Y' V='0.06771653543307087' F='Geometry1.X1'/></Row><Row T='LineTo' IX='4'><Cell N='X' V='0.06771653543307087' F='Geometry1.X1'/><Cell N='Y' V='0.06771653543307087' F='Geometry1.X1'/></Row><Row T='LineTo' IX='5'><Cell N='X' V='0.06771653543307087' F='Geometry1.X1'/><Cell N='Y' V='0' F='Height*0'/></Row><Row T='LineTo' IX='6'><Cell N='X' V='0.08976377952755907' F='Geometry1.Y1'/><Cell N='Y' V='0' F='Height*0'/></Row><Row T='LineTo' IX='7'><Cell N='X' V='0.08976377952755907' F='Geometry1.Y1'/><Cell N='Y' V='0.06771653543307087' F='Geometry1.X1'/></Row><Row T='LineTo' IX='8'><Cell N='X' V='0.1574803149606299' F='Width*1'/><Cell N='Y' V='0.06771653543307087' F='Geometry1.X1'/></Row><Row T='LineTo' IX='9'><Cell N='X' V='0.1574803149606299' F='Geometry1.X8'/><Cell N='Y' V='0.08976377952755907' F='Geometry1.Y1'/></Row><Row T='LineTo' IX='10'><Cell N='X' V='0.08976377952755907' F='Geometry1.Y1'/><Cell N='Y' V='0.08976377952755907' F='Geometry1.Y1'/></Row><Row T='LineTo' IX='11'><Cell N='X' V='0.08976377952755907' F='Geometry1.Y1'/><Cell N='Y' V='0.1574803149606299' F='Geometry1.X8'/></Row><Row T='LineTo' IX='12'><Cell N='X' V='0.06771653543307087' F='Geometry1.X1'/><Cell N='Y' V='0.1574803149606299' F='Geometry1.X8'/></Row><Row T='LineTo' IX='13'><Cell N='X' V='0.06771653543307087' F='Geometry1.X1'/><Cell N='Y' V='0.08976377952755907' F='Geometry1.Y1'/></Row></Section></Shape></Shapes></Shape><Shape ID='127' Type='Shape' LineStyle='7' FillStyle='7' TextStyle='7'><Cell N='PinX' V='1.374527559055118'/><Cell N='PinY' V='0.1181102362204724' U='MM'/><Cell N='Width' V='0.1574803149606299' U='MM'/><Cell N='Height' V='0.1338582677165354'/><Cell N='LocPinX' V='0.07874015748031495' U='MM' F='Width*0.5'/><Cell N='LocPinY' V='0.06692913385826771' F='Height*0.5'/><Cell N='Angle' V='0'/><Cell N='FlipX' V='0'/><Cell N='FlipY' V='0'/><Cell N='ResizeMode' V='0'/><Cell N='LayerMember' V='1'/><Cell N='LineWeight' V='0.01' U='PT' F='GUARD(0.72PT)'/><Cell N='LinePattern' V='1' F='GUARD(1)'/><Cell N='Rounding' V='0' U='MM' F='GUARD(0MM)'/><Cell N='EndArrowSize' V='2' F='GUARD(2)'/><Cell N='BeginArrow' V='0' F='GUARD(0)'/><Cell N='EndArrow' V='0' F='GUARD(0)'/><Cell N='BeginArrowSize' V='2' F='GUARD(2)'/><Cell N='LineColorTrans' V='0'/><Cell N='LockWidth' V='1'/><Cell N='LockHeight' V='1'/><Cell N='LockTextEdit' V='1'/><Cell N='LockFormat' V='1'/><Cell N='LockThemeColors' V='1'/><Cell N='LockThemeEffects' V='1'/><Cell N='FillForegnd' V='1' F='GUARD(1)'/><Cell N='FillBkgnd' V='0' F='GUARD(0)'/><Cell N='FillPattern' V='1' F='GUARD(1)'/><Cell N='ShdwPattern' V='0' F='GUARD(0)'/><Cell N='ShapeShdwShow' V='2'/><Cell N='Copyright' V='Copyright (c) 2012 Microsoft Corporation.  All rights reserved.'/><Cell N='FillGradientEnabled' V='0' F='GUARD(FALSE)'/><Section N='User'><Row N='BpmnIconPosition'><Cell N='Value' V='1'/><Cell N='Prompt' V=''/></Row><Row N='BpmnIconWidth'><Cell N='Value' V='0.19' U='PER'/><Cell N='Prompt' V=''/></Row></Section><Section N='Geometry' IX='0'><Cell N='NoFill' V='1'/><Cell N='NoLine' V='0'/><Cell N='NoShow' V='1'/><Cell N='NoSnap' V='0'/><Cell N='NoQuickDrag' V='0' F='No Formula'/><Row T='MoveTo' IX='1'><Cell N='X' V='0' U='MM' F='Width*0'/><Cell N='Y' V='0.06692913385826771' F='Height*0.5'/></Row><Row T='LineTo' IX='2'><Cell N='X' V='0.07817035778800628' U='MM' F='Width*0.49638177195384'/><Cell N='Y' V='0' F='Height*0'/></Row><Row T='LineTo' IX='3'><Cell N='X' V='0.07817035778800628' U='MM' F='Width*0.49638177195384'/><Cell N='Y' V='0.1338582677165354' F='Height*1'/></Row><Row T='LineTo' IX='4'><Cell N='X' V='0' U='MM' F='Width*0'/><Cell N='Y' V='0.06692913385826771' F='Height*0.5'/></Row></Section><Section N='Geometry' IX='1'><Cell N='NoFill' V='1'/><Cell N='NoLine' V='0'/><Cell N='NoShow' V='1' F='Geometry1.NoShow'/><Cell N='NoSnap' V='0'/><Cell N='NoQuickDrag' V='0' F='No Formula'/><Row T='MoveTo' IX='1'><Cell N='X' V='0.0793099571726236' U='MM' F='Width*0.50361822804616'/><Cell N='Y' V='0.06692913385826771' F='Height*0.5'/></Row><Row T='LineTo' IX='2'><Cell N='X' V='0.1574803149606299' U='MM' F='Width*1'/><Cell N='Y' V='0' F='Height*0'/></Row><Row T='LineTo' IX='3'><Cell N='X' V='0.1574803149606299' U='MM' F='Width*1'/><Cell N='Y' V='0.1338582677165354' F='Height*1'/></Row><Row T='LineTo' IX='4'><Cell N='X' V='0.0793099571726236' U='MM' F='Width*0.50361822804616'/><Cell N='Y' V='0.06692913385826771' F='Height*0.5'/></Row></Section></Shape><Shape ID='128' Type='Shape' LineStyle='3' FillStyle='3' TextStyle='3'><Cell N='PinX' V='1.369527559055118'/><Cell N='PinY' V='0.1181102362204724' U='MM'/><Cell N='Width' V='0.1165354330708661'/><Cell N='Height' V='0.1338582677165354'/><Cell N='LocPinX' V='0.05826771653543306' F='Width*0.5'/><Cell N='LocPinY' V='0.06692913385826771' F='Height*0.5'/><Cell N='Angle' V='0'/><Cell N='FlipX' V='0'/><Cell N='FlipY' V='0'/><Cell N='ResizeMode' V='0'/><Cell N='LayerMember' V='1'/><Cell N='LineWeight' V='0.01' U='PT' F='GUARD(0.72PT)'/><Cell N='LinePattern' V='1' F='GUARD(1)'/><Cell N='Rounding' V='0' U='MM' F='GUARD(0MM)'/><Cell N='EndArrowSize' V='2' F='GUARD(2)'/><Cell N='BeginArrow' V='0' F='GUARD(0)'/><Cell N='EndArrow' V='0' F='GUARD(0)'/><Cell N='BeginArrowSize' V='2' F='GUARD(2)'/><Cell N='LineColorTrans' V='0'/><Cell N='FillForegnd' V='#000000' F='GUARD(RGB(0,0,0))'/><Cell N='FillBkgnd' V='#1e1e1e' F='GUARD(SHADE(FillForegnd,LUMDIFF(THEME("FillColor"),THEME("FillColor2"))))'/><Cell N='FillPattern' V='1' F='GUARD(1)'/><Cell N='ShdwPattern' V='0' F='GUARD(0)'/><Cell N='FillForegndTrans' V='0'/><Cell N='FillBkgndTrans' V='0'/><Cell N='ShapeShdwShow' V='2'/><Cell N='LockWidth' V='1'/><Cell N='LockHeight' V='1'/><Cell N='LockAspect' V='1'/><Cell N='LockTextEdit' V='1'/><Cell N='LockFormat' V='1'/><Cell N='LockThemeColors' V='1'/><Cell N='LockThemeEffects' V='1'/><Cell N='Copyright' V='Copyright (c) 2012 Microsoft Corporation.  All rights reserved.'/><Cell N='FillGradientEnabled' V='0' F='GUARD(FALSE)'/><Section N='User'><Row N='BpmnIconPosition'><Cell N='Value' V='1'/><Cell N='Prompt' V=''/></Row><Row N='BpmnIconWidth'><Cell N='Value' V='0.18' U='PER'/><Cell N='Prompt' V=''/></Row></Section><Section N='Geometry' IX='0'><Cell N='NoFill' V='0'/><Cell N='NoLine' V='0'/><Cell N='NoShow' V='1'/><Cell N='NoSnap' V='0'/><Cell N='NoQuickDrag' V='0' F='No Formula'/><Row T='MoveTo' IX='1'><Cell N='X' V='0.1002204724409449' F='Width*0.86'/><Cell N='Y' V='0' F='Height*0'/></Row><Row T='LineTo' IX='2'><Cell N='X' V='0.1165354330708661' F='Width*1'/><Cell N='Y' V='0' F='Geometry1.Y1'/></Row><Row T='LineTo' IX='3'><Cell N='X' V='0.1165354330708661' F='Geometry1.X2'/><Cell N='Y' V='0.1338582677165354' F='Height*1'/></Row><Row T='LineTo' IX='4'><Cell N='X' V='0.1002204724409449' F='Geometry1.X1'/><Cell N='Y' V='0.1338582677165354' F='Geometry1.Y3'/></Row><Row T='LineTo' IX='5'><Cell N='X' V='0.1002204724409449' F='Geometry1.X1'/><Cell N='Y' V='0' F='Geometry1.Y1'/></Row></Section><Section N='Geometry' IX='1'><Cell N='NoFill' V='0'/><Cell N='NoLine' V='0'/><Cell N='NoShow' V='1' F='Geometry1.NoShow'/><Cell N='NoSnap' V='0'/><Cell N='NoQuickDrag' V='0' F='No Formula'/><Row T='MoveTo' IX='1'><Cell N='X' V='0.05011023622047243' F='Width*0.5-(Geometry1.X2-Geometry1.X1)/2'/><Cell N='Y' V='0' F='Geometry1.Y1'/></Row><Row T='LineTo' IX='2'><Cell N='X' V='0.06642519685039368' F='Geometry2.X1+Geometry1.X2-Geometry1.X1'/><Cell N='Y' V='0' F='Geometry1.Y1'/></Row><Row T='LineTo' IX='3'><Cell N='X' V='0.06642519685039368' F='Geometry2.X2'/><Cell N='Y' V='0.1338582677165354' F='Geometry1.Y3'/></Row><Row T='LineTo' IX='4'><Cell N='X' V='0.05011023622047243' F='Geometry2.X1'/><Cell N='Y' V='0.1338582677165354' F='Geometry1.Y3'/></Row><Row T='LineTo' IX='5'><Cell N='X' V='0.05011023622047243' F='Geometry2.X1'/><Cell N='Y' V='0' F='Geometry1.Y1'/></Row></Section><Section N='Geometry' IX='2'><Cell N='NoFill' V='0'/><Cell N='NoLine' V='0'/><Cell N='NoShow' V='1' F='Geometry2.NoShow'/><Cell N='NoSnap' V='0'/><Cell N='NoQuickDrag' V='0' F='No Formula'/><Row T='MoveTo' IX='1'><Cell N='X' V='0' F='Geometry1.X2-Width'/><Cell N='Y' V='0' F='Geometry1.Y1'/></Row><Row T='LineTo' IX='2'><Cell N='X' V='0.01631496062992126' F='Geometry3.X1+Geometry1.X2-Geometry1.X1'/><Cell N='Y' V='0' F='Geometry1.Y1'/></Row><Row T='LineTo' IX='3'><Cell N='X' V='0.01631496062992126' F='Geometry3.X2'/><Cell N='Y' V='0.1338582677165354' F='Geometry1.Y3'/></Row><Row T='LineTo' IX='4'><Cell N='X' V='0' F='Geometry3.X1'/><Cell N='Y' V='0.1338582677165354' F='Geometry1.Y3'/></Row><Row T='LineTo' IX='5'><Cell N='X' V='0' F='Geometry3.X1'/><Cell N='Y' V='0' F='Geometry1.Y1'/></Row></Section></Shape><Shape ID='129' Type='Group' LineStyle='7' FillStyle='7' TextStyle='7'><Cell N='PinX' V='1.369527559055118'/><Cell N='PinY' V='0.1181102362204724' U='MM'/><Cell N='Width' V='0.1574803149606299' U='MM'/><Cell N='Height' V='0.1574803149606299' U='MM'/><Cell N='LocPinX' V='0.07874015748031495' U='MM' F='Width*0.5'/><Cell N='LocPinY' V='0.07874015748031495' U='MM' F='Height*0.5'/><Cell N='Angle' V='0'/><Cell N='FlipX' V='0'/><Cell N='FlipY' V='0'/><Cell N='ResizeMode' V='0'/><Cell N='LayerMember' V='1'/><Cell N='Copyright' V='Copyright (c) 2012 Microsoft Corporation.  All rights reserved.'/><Cell N='LineWeight' V='0.01' U='PT' F='GUARD(0.72PT)'/><Cell N='LinePattern' V='1' F='GUARD(1)'/><Cell N='Rounding' V='0' U='MM' F='GUARD(0MM)'/><Cell N='EndArrowSize' V='2' F='GUARD(2)'/><Cell N='BeginArrow' V='0' F='GUARD(0)'/><Cell N='EndArrow' V='0' F='GUARD(0)'/><Cell N='BeginArrowSize' V='2' F='GUARD(2)'/><Cell N='LineColorTrans' V='0'/><Cell N='LockWidth' V='1'/><Cell N='LockHeight' V='1'/><Cell N='LockAspect' V='1'/><Cell N='LockTextEdit' V='1'/><Cell N='LockFormat' V='1'/><Cell N='LockThemeColors' V='1'/><Cell N='LockThemeEffects' V='1'/><Cell N='FillForegnd' V='1' F='GUARD(1)'/><Cell N='FillBkgnd' V='0' F='GUARD(0)'/><Cell N='FillPattern' V='1' F='GUARD(1)'/><Cell N='ShdwPattern' V='0' F='GUARD(0)'/><Cell N='ShapeShdwShow' V='2'/><Cell N='IsTextEditTarget' V='0'/><Cell N='FillGradientEnabled' V='0' F='GUARD(FALSE)'/><Section N='User'><Row N='BpmnIconPosition'><Cell N='Value' V='1'/><Cell N='Prompt' V=''/></Row><Row N='BpmnIconWidth'><Cell N='Value' V='0.18' U='PER'/><Cell N='Prompt' V=''/></Row></Section><Shapes><Shape ID='130' Type='Shape' LineStyle='7' FillStyle='7' TextStyle='7'><Cell N='PinX' V='0.07213472546766613' U='MM' F='Sheet.129!Width*0.45805550671968'/><Cell N='PinY' V='0.005116625360915747' U='MM' F='Sheet.129!Height*0.032490571041815'/><Cell N='Width' V='0.06150540005153446' U='MM' F='Sheet.129!Width*0.39055201616122+Sheet.129!Height*7.2741660239042E-6'/><Cell N='Height' V='0.1382677165354338' U='MM' F='Sheet.129!Width*1.6352748294981E-5+Sheet.129!Height*0.87798364725171'/><Cell N='LocPinX' V='0.03075270002576723' U='MM' F='Width*0.5'/><Cell N='LocPinY' V='0.1382677165354338' U='MM' F='Height*1'/><Cell N='Angle' V='-3.137276971292705'/><Cell N='FlipX' V='0'/><Cell N='FlipY' V='0'/><Cell N='ResizeMode' V='0'/><Cell N='LayerMember' V='1'/><Cell N='TextBkgnd' V='2'/><Cell N='LineWeight' V='0.01388888888888889' U='PT' F='GUARD(1PT)'/><Cell N='LinePattern' V='1' F='GUARD(1)'/><Cell N='Rounding' V='0' U='MM' F='GUARD(0MM)'/><Cell N='EndArrowSize' V='1' F='GUARD(1)'/><Cell N='BeginArrow' V='0' F='GUARD(0)'/><Cell N='EndArrow' V='1' F='GUARD(1)'/><Cell N='BeginArrowSize' V='2' F='GUARD(2)'/><Cell N='LineColorTrans' V='0'/><Cell N='Copyright' V='Copyright (c) 2012 Microsoft Corporation.  All rights reserved.'/><Cell N='ObjType' V='4'/><Cell N='FillForegnd' V='1' F='GUARD(1)'/><Cell N='FillBkgnd' V='0' F='GUARD(0)'/><Cell N='FillPattern' V='1' F='GUARD(1)'/><Cell N='ShdwPattern' V='0' F='GUARD(0)'/><Cell N='LockTextEdit' V='1'/><Cell N='LockFormat' V='1'/><Cell N='LockThemeColors' V='1'/><Cell N='LockThemeEffects' V='1'/><Cell N='FillGradientEnabled' V='0' F='GUARD(FALSE)'/><Section N='Geometry' IX='0'><Cell N='NoFill' V='1'/><Cell N='NoLine' V='0'/><Cell N='NoShow' V='1'/><Cell N='NoSnap' V='0'/><Cell N='NoQuickDrag' V='0' F='No Formula'/><Row T='MoveTo' IX='1'><Cell N='X' V='0' U='MM' F='Width*0'/><Cell N='Y' V='0.1382677165354338' U='MM' F='Height*1'/></Row><Row T='EllipticalArcTo' IX='2'><Cell N='X' V='0.06609580747593315' U='MM' F='Width*1.0746342178175'/><Cell N='Y' V='0.1274856718493443' U='MM' F='Height*0.92202051963933'/><Cell N='A' V='0.08836261199593472' U='MM' F='Width*1.4366642916215'/><Cell N='B' V='0.04915896640083773' U='MM' F='Height*0.35553466588305'/><Cell N='C' V='-1.654668514504118' U='DA' F='_ELLIPSE_THETA(-1.6542977299679,1.0424722890207,0.058583893549087,0.13172431988254,Width,Height)'/><Cell N='D' V='1.042282509713763' F='_ELLIPSE_ECC(-1.6542977299679,1.0424722890207,0.058583893549087,0.13172431988254,Width,Height,Geometry1.C2)'/></Row><Row T='EllipticalArcTo' IX='3'><Cell N='X' V='0.06150540005153446' U='MM' F='Width*1'/><Cell N='Y' V='0.1382677165354338' U='MM' F='Height*1'/><Cell N='A' V='0.06400415027751409' U='MM' F='Width*1.0406265177348'/><Cell N='B' V='0.1329720338867738' U='MM' F='Height*0.96169978950001'/><Cell N='C' V='-2.207678061360546' U='DA' F='_ELLIPSE_THETA(-2.205554486519,1.0424722890207,0.058583893549087,0.13172431988254,Width,Height)'/><Cell N='D' V='1.042415561949585' F='_ELLIPSE_ECC(-2.205554486519,1.0424722890207,0.058583893549087,0.13172431988254,Width,Height,Geometry1.C3)'/></Row></Section></Shape></Shapes></Shape><Shape ID='131' Type='Shape' LineStyle='7' FillStyle='7' TextStyle='7'><Cell N='PinX' V='0.1181102362204724' U='MM'/><Cell N='PinY' V='0.6692913385826771' U='MM'/><Cell N='Width' V='0.1388888888888889'/><Cell N='Height' V='0.1388888888888889'/><Cell N='LocPinX' V='0.06944444444444445' F='Width*0.5'/><Cell N='LocPinY' V='0.06944444444444445' F='Height*0.5'/><Cell N='Angle' V='0'/><Cell N='FlipX' V='0'/><Cell N='FlipY' V='0'/><Cell N='ResizeMode' V='0'/><Cell N='LayerMember' V='1'/><Cell N='LineWeight' V='0.01' U='PT' F='GUARD(0.72PT)'/><Cell N='LinePattern' V='1' F='GUARD(1)'/><Cell N='Rounding' V='0' F='GUARD(0)'/><Cell N='BeginArrow' V='0' F='GUARD(0)'/><Cell N='EndArrow' V='0' F='GUARD(0)'/><Cell N='LineCap' V='0' F='GUARD(0)'/><Cell N='LineColorTrans' V='0'/><Cell N='FillForegnd' V='0' F='GUARD(0)'/><Cell N='FillBkgnd' V='0' F='GUARD(0)'/><Cell N='FillPattern' V='0' F='GUARD(0)'/><Cell N='ShdwForegnd' V='0' F='GUARD(0)'/><Cell N='ShdwPattern' V='0' F='GUARD(0)'/><Cell N='ShapeShdwShow' V='2'/><Cell N='LockWidth' V='1'/><Cell N='LockHeight' V='1'/><Cell N='LockAspect' V='1'/><Cell N='LockTextEdit' V='1'/><Cell N='LockFormat' V='1'/><Cell N='LockThemeColors' V='1'/><Cell N='LockThemeEffects' V='1'/><Cell N='FillGradientEnabled' V='0' F='GUARD(FALSE)'/><Cell N='Copyright' V='Copyright (c) 2012 Microsoft Corporation.  All rights reserved.'/><Section N='Geometry' IX='0'><Cell N='NoFill' V='0'/><Cell N='NoLine' V='0'/><Cell N='NoShow' V='1'/><Cell N='NoSnap' V='0'/><Cell N='NoQuickDrag' V='0' F='No Formula'/><Row T='MoveTo' IX='1'><Cell N='X' V='0.1237867527845278' F='Width*0.8912646200486'/><Cell N='Y' V='0.03448527716251667' F='Height*0.24829399557012'/></Row><Row T='EllipticalArcTo' IX='2'><Cell N='X' V='0.1237922705314056' F='Width*0.89130434782612'/><Cell N='Y' V='0.03392705682782778' F='Height*0.24427480916036'/><Cell N='A' V='0.1237908910713431' U='DL' F='Width*0.89129441571367'/><Cell N='B' V='0.03420617644134862' U='DL' F='Height*0.24628447037771'/><Cell N='C' V='-4.185509963308607E-13' U='DA'/><Cell N='D' V='1.2014266304317' F='Width/Height*1.2014266304317'/></Row><Row T='EllipticalArcTo' IX='3'><Cell N='X' V='0.1176426475519903' F='Width*0.84702706237433'/><Cell N='Y' V='0.01600729035734723' F='Height*0.1152524905729'/><Cell N='A' V='0.1222247230714014' U='DL' F='Width*0.88001800611409'/><Cell N='B' V='0.02460882065252222' U='DL' F='Height*0.17718350869816'/><Cell N='C' V='-1.465494392505147E-14' U='DA'/><Cell N='D' V='1.2014266304349' F='Width/Height*1.2014266304349'/></Row><Row T='EllipticalArcTo' IX='4'><Cell N='X' V='0.0685927299022889' F='Width*0.49386765529648'/><Cell N='Y' V='0.0021998706136575' F='Height*0.015839068418334'/><Cell N='A' V='0.09609006200134584' U='DL' F='Width*0.69184844640969'/><Cell N='B' V='0.001788239162554445' U='DL' F='Height*0.012875321970392'/><Cell N='C' V='-8.240322004995626E-15' U='DA'/><Cell N='D' V='1.2014266304349' F='Width/Height*1.2014266304349'/></Row><Row T='EllipticalArcTo' IX='5'><Cell N='X' V='0.0194874031190875' F='Width*0.14030930245743'/><Cell N='Y' V='0.01882530663736111' F='Height*0.135542207789'/><Cell N='A' V='0.04027380872909583' U='DL' F='Width*0.28997142284949'/><Cell N='B' V='0.003064005805724584' U='DL' F='Height*0.022060841801217'/><Cell N='C' V='-4.701209040114396E-15' U='DA'/><Cell N='D' V='1.2220696996863' F='Width/Height*1.2220696996863'/></Row><Row T='EllipticalArcTo' IX='6'><Cell N='X' V='0.01510265667072361' F='Width*0.10873912802921'/><Cell N='Y' V='0.03445816821158611' F='Height*0.24809881112342'/><Cell N='A' V='0.01628852244228056' U='DL' F='Width*0.11727736158442'/><Cell N='B' V='0.02647900556180139' U='DL' F='Height*0.19064884004497'/><Cell N='C' V='-4.058060311395995E-15' U='DA'/><Cell N='D' V='1.3171195652175' F='Width/Height*1.3171195652175'/></Row><Row T='EllipticalArcTo' IX='7'><Cell N='X' V='0.05178797798574306' F='Width*0.37287344149735'/><Cell N='Y' V='0.07409761070960418' F='Height*0.53350279710915'/><Cell N='A' V='0.02497642016783195' U='DL' F='Width*0.17983022520839'/><Cell N='B' V='0.05879583765317223' U='DL' F='Height*0.42333003110284'/><Cell N='C' V='-5.589387459814521E-15' U='DA'/><Cell N='D' V='1.3171195652175' F='Width/Height*1.3171195652175'/></Row><Row T='LineTo' IX='8'><Cell N='X' V='0.06944444444444861' F='Width*0.50000000000003'/><Cell N='Y' V='0.04240882103478055' F='Height*0.30534351145042'/></Row><Row T='LineTo' IX='9'><Cell N='X' V='0.08645353911639862' F='Width*0.62246548163807'/><Cell N='Y' V='0.07426300342296112' F='Height*0.53469362464532'/></Row><Row T='EllipticalArcTo' IX='10'><Cell N='X' V='0.1237867527845278' F='Geometry1.X1'/><Cell N='Y' V='0.03448527716251667' F='Geometry1.Y1'/><Cell N='A' V='0.1137048856715611' U='DL' F='Width*0.81867517683524'/><Cell N='B' V='0.0590185674033625' U='DL' F='Height*0.42493368530421'/><Cell N='C' V='5.403085386509098E-15' U='DA'/><Cell N='D' V='1.3171195652175' F='Width/Height*1.3171195652175'/></Row></Section><Section N='Geometry' IX='1'><Cell N='NoFill' V='0'/><Cell N='NoLine' V='0'/><Cell N='NoShow' V='1' F='Geometry1.NoShow'/><Cell N='NoSnap' V='0'/><Cell N='NoQuickDrag' V='0' F='No Formula'/><Row T='Ellipse' IX='1'><Cell N='X' V='0.06944444444444861' F='Width*0.50000000000003'/><Cell N='Y' V='0.1102629346904181' F='Height*0.79389312977101'/><Cell N='A' V='0.0988828502415514' U='DL' F='Width*0.71195652173917'/><Cell N='B' V='0.1102629346904181' U='DL' F='Height*0.79389312977101'/><Cell N='C' V='0.06944444444444861' U='DL' F='Width*0.50000000000003'/><Cell N='D' V='0.1388888888888889' U='DL' F='Height*1'/></Row></Section><Section N='Geometry' IX='2'><Cell N='NoFill' V='1'/><Cell N='NoLine' V='0'/><Cell N='NoShow' V='1'/><Cell N='NoSnap' V='0'/><Cell N='NoQuickDrag' V='0' F='No Formula'/><Row T='MoveTo' IX='1'><Cell N='X' V='0.03091287548511389' F='Width*0.22257270349282'/><Cell N='Y' V='0.02716269841270972' F='Height*0.19557142857151'/></Row><Row T='EllipticalArcTo' IX='2'><Cell N='X' V='0.01424364432134167' F='Width*0.10255423911366'/><Cell N='Y' V='0.07397321428572223' F='Height*0.5326071428572'/><Cell N='A' V='0.02552275625400695' U='DL' F='Width*0.18376384502885'/><Cell N='B' V='0.05147177262202083' U='DL' F='Height*0.37059676287855'/><Cell N='C' V='0' U='DA'/><Cell N='D' V='1.0770887828898' F='Width/Height*1.0770887828898'/></Row><Row T='EllipticalArcTo' IX='3'><Cell N='X' V='0' F='Width*0'/><Cell N='Y' V='0.111468253968257' F='Height*0.80257142857145'/><Cell N='A' V='0.004865534073658751' U='DL' F='Width*0.035031845330343'/><Cell N='B' V='0.0919819137804625' U='DL' F='Height*0.66226977921933'/><Cell N='C' V='0' U='DA'/><Cell N='D' V='1.0770887828898' F='Width/Height*1.0770887828898'/></Row><Row T='EllipticalArcTo' IX='4'><Cell N='X' V='0.01680814142346111' F='Width*0.12101861824892'/><Cell N='Y' V='0.1388888888888889' F='Height*1'/><Cell N='A' V='0.004955395674529167' U='DL' F='Width*0.03567884885661'/><Cell N='B' V='0.1270007521786264' U='DL' F='Height*0.91440541568611'/><Cell N='C' V='0' U='DA'/><Cell N='D' V='1.0770887828898' F='Width/Height*1.0770887828898'/></Row><Row T='LineTo' IX='5'><Cell N='X' V='0.1176463045596736' F='Width*0.84705339282965'/><Cell N='Y' V='0.1388888888888889' F='Height*1'/></Row><Row T='EllipticalArcTo' IX='6'><Cell N='X' V='0.1079813561060653' F='Width*0.77746576396367'/><Cell N='Y' V='0.1117261904761945' F='Height*0.8044285714286'/><Cell N='A' V='0.1105954169348389' U='DL' F='Width*0.79628700193084'/><Cell N='B' V='0.1259879425008375' U='DL' F='Height*0.90711318600603'/><Cell N='C' V='0' U='DA'/><Cell N='D' V='1.0770887828898' F='Width/Height*1.0770887828898'/></Row><Row T='EllipticalArcTo' IX='7'><Cell N='X' V='0.1246505872698333' F='Width*0.8974842283428'/><Cell N='Y' V='0.06491567460318196' F='Height*0.46739285714291'/><Cell N='A' V='0.1133690717973611' U='DL' F='Width*0.816257316941'/><Cell N='B' V='0.08741637849779306' U='DL' F='Height*0.62939792518411'/><Cell N='C' V='0' U='DA'/><Cell N='D' V='1.0770887828898' F='Width/Height*1.0770887828898'/></Row><Row T='EllipticalArcTo' IX='8'><Cell N='X' V='0.1388888888888889' F='Width*1'/><Cell N='Y' V='0.02742063492064722' F='Height*0.19742857142866'/><Cell N='A' V='0.1340269953037153' U='DL' F='Width*0.96499436618675'/><Cell N='B' V='0.04690701520600973' U='DL' F='Height*0.33773050948327'/><Cell N='C' V='0' U='DA'/><Cell N='D' V='1.0770887828898' F='Width/Height*1.0770887828898'/></Row><Row T='EllipticalArcTo' IX='9'><Cell N='X' V='0.1220967755723083' F='Width*0.87909678412062'/><Cell N='Y' V='0' F='Height*0'/><Cell N='A' V='0.1339430215165681' U='DL' F='Width*0.96438975491929'/><Cell N='B' V='0.01188907500444722' U='DL' F='Height*0.08560134003202'/><Cell N='C' V='0' U='DA'/><Cell N='D' V='1.0770887828898' F='Width/Height*1.0770887828898'/></Row><Row T='LineTo' IX='10'><Cell N='X' V='0.02125326973379861' F='Width*0.15302354208335'/><Cell N='Y' V='0' F='Height*0'/></Row><Row T='EllipticalArcTo' IX='11'><Cell N='X' V='0.0309128754851125' F='Width*0.22257270349281'/><Cell N='Y' V='0.02716269841270972' F='Height*0.19557142857151'/><Cell N='A' V='0.02830048170935' U='DL' F='Width*0.20376346830732'/><Cell N='B' V='0.01290163036397583' U='DL' F='Height*0.092891738620626'/><Cell N='C' V='0' U='DA'/><Cell N='D' V='1.0770887828898' F='Width/Height*1.0770887828898'/></Row><Row T='MoveTo' IX='12'><Cell N='X' V='0.1121944444444444' F='Width*0.8078'/><Cell N='Y' V='0.05952777777777778' F='Height*0.4286'/></Row><Row T='LineTo' IX='13'><Cell N='X' V='0.03605555555555556' F='Width*0.2596'/><Cell N='Y' V='0.05952777777777778' F='Height*0.4286'/></Row><Row T='MoveTo' IX='14'><Cell N='X' V='0.118875' F='Width*0.8559'/><Cell N='Y' V='0.03968055555555556' F='Height*0.2857'/></Row><Row T='LineTo' IX='15'><Cell N='X' V='0.04520833333333334' F='Width*0.3255'/><Cell N='Y' V='0.03968055555555556' F='Height*0.2857'/></Row><Row T='MoveTo' IX='16'><Cell N='X' V='0.025375' F='Width*0.1827'/><Cell N='Y' V='0.07936111111111112' F='Height*0.5714'/></Row><Row T='LineTo' IX='17'><Cell N='X' V='0.1001666666666667' F='Width*0.7212'/><Cell N='Y' V='0.07936111111111112' F='Height*0.5714'/></Row><Row T='MoveTo' IX='18'><Cell N='X' V='0.01736111111111111' F='Width*0.125'/><Cell N='Y' V='0.09920833333333334' F='Height*0.7143'/></Row><Row T='LineTo' IX='19'><Cell N='X' V='0.09348611111111112' F='Width*0.6731'/><Cell N='Y' V='0.09920833333333334' F='Height*0.7143'/></Row></Section><Text><cp IX='0'/></Text></Shape><Shape ID='132' Type='Shape' LineStyle='3' FillStyle='3' TextStyle='3'><Cell N='PinX' V='0.1181102362204724' U='MM'/><Cell N='PinY' V='0.6692913385826771' U='MM'/><Cell N='Width' V='0.1527777777777778'/><Cell N='Height' V='0.1527777777777778'/><Cell N='LocPinX' V='0.07638888888888888' F='Width*0.5'/><Cell N='LocPinY' V='0.07638888888888888' F='Height*0.5'/><Cell N='Angle' V='0'/><Cell N='FlipX' V='0'/><Cell N='FlipY' V='0'/><Cell N='ResizeMode' V='0'/><Cell N='LayerMember' V='1'/><Cell N='LineWeight' V='0.003472222222222222' U='PT' F='GUARD(0.25PT)'/><Cell N='LinePattern' V='1' F='GUARD(1)'/><Cell N='Rounding' V='0' F='GUARD(0)'/><Cell N='BeginArrow' V='0' F='GUARD(0)'/><Cell N='EndArrow' V='0' F='GUARD(0)'/><Cell N='LineCap' V='0' F='GUARD(0)'/><Cell N='LineColorTrans' V='0'/><Cell N='FillForegnd' V='0' F='GUARD(0)'/><Cell N='FillBkgnd' V='0' F='GUARD(0)'/><Cell N='FillPattern' V='0' F='GUARD(0)'/><Cell N='ShdwForegnd' V='0' F='GUARD(0)'/><Cell N='ShdwPattern' V='0' F='GUARD(0)'/><Cell N='ShapeShdwShow' V='2'/><Cell N='LockWidth' V='1'/><Cell N='LockHeight' V='1'/><Cell N='LockAspect' V='1'/><Cell N='LockTextEdit' V='1'/><Cell N='LockFormat' V='1'/><Cell N='LockThemeColors' V='1'/><Cell N='LockThemeEffects' V='1'/><Cell N='FillGradientEnabled' V='0' F='GUARD(FALSE)'/><Cell N='Copyright' V='Copyright (c) 2012 Microsoft Corporation.  All rights reserved.'/><Section N='Geometry' IX='0'><Cell N='NoFill' V='1'/><Cell N='NoLine' V='0'/><Cell N='NoShow' V='1'/><Cell N='NoSnap' V='0'/><Cell N='NoQuickDrag' V='0'/><Row T='MoveTo' IX='1'><Cell N='X' V='0.09989572260285597' F='Width*0.65386291158233'/><Cell N='Y' V='0.1158244073191456' F='Height*0.75812339336168'/></Row><Row T='LineTo' IX='2'><Cell N='X' V='0.09860232315855777' F='Width*0.64539702431056'/><Cell N='Y' V='0.1065785375212892' F='Height*0.69760497286662'/></Row><Row T='EllipticalArcTo' IX='3'><Cell N='X' V='0.1045518000209253' F='Width*0.68433905468242'/><Cell N='Y' V='0.1053308031240621' F='Height*0.68943798408477'/><Cell N='A' V='0.1015976134464072' U='DL' F='Width*0.66500256074012'/><Cell N='B' V='0.1060535809504462' U='DL' F='Height*0.69416889349383'/><Cell N='C' V='0' U='DA' F='_ELLIPSE_THETA(-1.2566186986967,1,0.17529687499994,0.17448437500004,Width,Height)'/><Cell N='D' V='0.9953650057943116' F='_ELLIPSE_ECC(-1.2566186986967,1,0.17529687499994,0.17448437500004,Width,Height,Geometry1.C3)'/></Row><Row T='EllipticalArcTo' IX='4'><Cell N='X' V='0.09989572260285597' F='Width*0.65386291158233'/><Cell N='Y' V='0.1158244073191456' F='Height*0.75812339336168'/><Cell N='A' V='0.1025498924149303' U='DL' F='Width*0.67123565944318'/><Cell N='B' V='0.1107236624303776' U='DL' F='Height*0.72473669954429'/><Cell N='C' V='0' U='DA' F='_ELLIPSE_THETA(-1.9283588074172,1,0.17529687499994,0.17448437500004,Width,Height)'/><Cell N='D' V='0.9953650057943116' F='_ELLIPSE_ECC(-1.9283588074172,1,0.17529687499994,0.17448437500004,Width,Height,Geometry1.C4)'/></Row></Section><Section N='Geometry' IX='1'><Cell N='NoFill' V='1'/><Cell N='NoLine' V='0'/><Cell N='NoShow' V='1' F='Geometry1.NoShow'/><Cell N='NoSnap' V='0'/><Cell N='NoQuickDrag' V='0'/><Row T='MoveTo' IX='1'><Cell N='X' V='0.04822597775684791' F='Width*0.31566094531755'/><Cell N='Y' V='0.04744697465368514' F='Height*0.31056201591503'/></Row><Row T='EllipticalArcTo' IX='2'><Cell N='X' V='0.04669323116037403' F='Width*0.30562842214063'/><Cell N='Y' V='0.05442772681767055' F='Height*0.35625421189748'/><Cell N='A' V='0.04732493510751111' U='DL' F='Width*0.3097632116128'/><Cell N='B' V='0.05090750569521221' U='DL' F='Height*0.33321276455048'/><Cell N='C' V='0' U='DA' F='_ELLIPSE_THETA(-0.52354574516346,1,0.17529687499994,0.17448437500004,Width,Height)'/><Cell N='D' V='0.9953650057943116' F='_ELLIPSE_ECC(-0.52354574516346,1,0.17529687499994,0.17448437500004,Width,Height,Geometry2.C2)'/></Row><Row T='LineTo' IX='3'><Cell N='X' V='0.03598087795162208' F='Width*0.23551120113789'/><Cell N='Y' V='0.05291519317139916' F='Height*0.34635399166734'/></Row><Row T='EllipticalArcTo' IX='4'><Cell N='X' V='0.04822597775684791' F='Width*0.31566094531755'/><Cell N='Y' V='0.04744697465368514' F='Height*0.31056201591503'/><Cell N='A' V='0.04190399433310444' U='DL' F='Width*0.27428069018032'/><Cell N='B' V='0.04973031922259194' U='DL' F='Height*0.32550754400242'/><Cell N='C' V='0' U='DA' F='_ELLIPSE_THETA(-2.8199571304253,1,0.17529687499994,0.17448437500004,Width,Height)'/><Cell N='D' V='0.9953650057943116' F='_ELLIPSE_ECC(-2.8199571304253,1,0.17529687499994,0.17448437500004,Width,Height,Geometry2.C4)'/></Row></Section><Section N='Geometry' IX='2'><Cell N='NoFill' V='1'/><Cell N='NoLine' V='0'/><Cell N='NoShow' V='1' F='Geometry1.NoShow'/><Cell N='NoSnap' V='0'/><Cell N='NoQuickDrag' V='0'/><Row T='MoveTo' IX='1'><Cell N='X' V='0.03203361195506694' F='Width*0.20967455097862'/><Cell N='Y' V='0.05387600375098638' F='Height*0.35264293364282'/></Row><Row T='EllipticalArcTo' IX='2'><Cell N='X' V='0.03222356410825139' F='Width*0.2109178741631'/><Cell N='Y' V='0.06932313150324221' F='Height*0.45375140620304'/><Cell N='A' V='0.03163870494075347' U='DL' F='Width*0.20708970506675'/><Cell N='B' V='0.06160564791574569' U='DL' F='Height*0.40323696817579'/><Cell N='C' V='0' U='DA' F='_ELLIPSE_THETA(-0.78539816339745,1,0.17529687499994,0.17448437500004,Width,Height)'/><Cell N='D' V='0.9953650057943116' F='_ELLIPSE_ECC(-0.78539816339745,1,0.17529687499994,0.17448437500004,Width,Height,Geometry3.C2)'/></Row><Row T='LineTo' IX='3'><Cell N='X' V='0.04669323116037556' F='Width*0.30562842214064'/><Cell N='Y' V='0.06728008289943263' F='Height*0.44037872443265'/></Row><Row T='EllipticalArcTo' IX='4'><Cell N='X' V='0.04875844702466681' F='Width*0.31914619870691'/><Cell N='Y' V='0.07591155274024819' F='Height*0.49687561793617'/><Cell N='A' V='0.04751888717765138' U='DL' F='Width*0.3110327160719'/><Cell N='B' V='0.07164579657191916' U='DL' F='Height*0.46895430483438'/><Cell N='C' V='0' U='DA' F='_ELLIPSE_THETA(-1.236388679158,1,0.17529687499994,0.17448437500004,Width,Height)'/><Cell N='D' V='0.9953650057943116' F='_ELLIPSE_ECC(-1.236388679158,1,0.17529687499994,0.17448437500004,Width,Height,Geometry3.C4)'/></Row><Row T='LineTo' IX='5'><Cell N='X' V='0.0486325355967' F='Width*0.3183220511784'/><Cell N='Y' V='0.07600609224603847' F='Height*0.49749442197407'/></Row><Row T='LineTo' IX='6'><Cell N='X' V='0.04483671884876097' F='Width*0.29347670519189'/><Cell N='Y' V='0.07094541708682847' F='Height*0.46437000275015'/></Row><Row T='EllipticalArcTo' IX='7'><Cell N='X' V='0.03969062655093555' F='Width*0.25979319196976'/><Cell N='Y' V='0.07611547256182222' F='Height*0.4982103658592'/><Cell N='A' V='0.04208374778567055' U='DL' F='Width*0.27545725823348'/><Cell N='B' V='0.07334968207585638' U='DL' F='Height*0.48010700995106'/><Cell N='C' V='-1.570796326794912' U='DA' F='_ELLIPSE_THETA(-3.1414820907365,1.0000000000005,0.17529687499994,0.17448437500004,Width,Height)'/><Cell N='D' V='1.004656577414523' F='_ELLIPSE_ECC(-3.1414820907365,1.0000000000005,0.17529687499994,0.17448437500004,Width,Height,Geometry3.C7)'/></Row><Row T='LineTo' IX='8'><Cell N='X' V='0.04472784551010874' F='Width*0.29276407970253'/><Cell N='Y' V='0.07992896482429833' F='Height*0.52317140612268'/></Row><Row T='EllipticalArcTo' IX='9'><Cell N='X' V='0.04092607789940083' F='Width*0.26787978261426'/><Cell N='Y' V='0.0891499831174104' F='Height*0.58352716222305'/><Cell N='A' V='0.04224314942671388' U='DL' F='Width*0.2765006144294'/><Cell N='B' V='0.08429652494006028' U='DL' F='Height*0.55175907233494'/><Cell N='C' V='-1.570796326794816' U='DA' F='_ELLIPSE_THETA(-0.00077901042315691,1.0000000000005,0.17529687499994,0.17448437500004,Width,Height)'/><Cell N='D' V='1.004656577414523' F='_ELLIPSE_ECC(-0.00077901042315691,1.0000000000005,0.17529687499994,0.17448437500004,Width,Height,Geometry3.C9)'/></Row><Row T='LineTo' IX='10'><Cell N='X' V='0.03468017845243875' F='Width*0.22699753168869'/><Cell N='Y' V='0.08826809163375193' F='Height*0.57775478160274'/></Row><Row T='EllipticalArcTo' IX='11'><Cell N='X' V='0.03468017845244027' F='Width*0.2269975316887'/><Cell N='Y' V='0.09557965420470652' F='Height*0.62561228206717'/><Cell N='A' V='0.03442572619861069' U='DL' F='Width*0.22533202602727'/><Cell N='B' V='0.09192387291922848' U='DL' F='Height*0.60168353183495'/><Cell N='C' V='-1.570796326789804' U='DA' F='_ELLIPSE_THETA(-0.047417555131312,1.0000000000005,0.17529687499994,0.17448437500004,Width,Height)'/><Cell N='D' V='1.004656577414525' F='_ELLIPSE_ECC(-0.047417555131312,1.0000000000005,0.17529687499994,0.17448437500004,Width,Height,Geometry3.C11)'/></Row><Row T='LineTo' IX='12'><Cell N='X' V='0.04092607789940083' F='Width*0.26787978261426'/><Cell N='Y' V='0.09469776272104805' F='Height*0.61983990144686'/></Row><Row T='EllipticalArcTo' IX='13'><Cell N='X' V='0.04472784551010722' F='Width*0.29276407970252'/><Cell N='Y' V='0.1039187810141601' F='Height*0.68019565754723'/><Cell N='A' V='0.04224314942671388' U='DL' F='Width*0.2765006144294'/><Cell N='B' V='0.09955122089839819' U='DL' F='Height*0.65160799133497'/><Cell N='C' V='-1.57079632679483' U='DA' F='_ELLIPSE_THETA(-0.00065382251024873,1.0000000000005,0.17529687499994,0.17448437500004,Width,Height)'/><Cell N='D' V='1.004656577414523' F='_ELLIPSE_ECC(-0.00065382251024873,1.0000000000005,0.17529687499994,0.17448437500004,Width,Height,Geometry3.C13)'/></Row><Row T='LineTo' IX='14'><Cell N='X' V='0.03969062655093402' F='Width*0.25979319196975'/><Cell N='Y' V='0.1077322732766378' F='Height*0.70515669781072'/></Row><Row T='EllipticalArcTo' IX='15'><Cell N='X' V='0.04483671884875944' F='Width*0.29347670519188'/><Cell N='Y' V='0.1129023287516315' F='Height*0.73899706091977'/><Cell N='A' V='0.04208374778567055' U='DL' F='Width*0.27545725823348'/><Cell N='B' V='0.1104980637626036' U='DL' F='Height*0.72326005371886'/><Cell N='C' V='-0.0002839698103105712' U='DA'/><Cell N='D' V='0.9953650057948' F='Width/Height*0.9953650057948'/></Row><Row T='LineTo' IX='16'><Cell N='X' V='0.04863253559669847' F='Width*0.31832205117839'/><Cell N='Y' V='0.10784165359242' F='Height*0.70587264169584'/></Row><Row T='EllipticalArcTo' IX='17'><Cell N='X' V='0.05781081452345833' F='Width*0.378398058699'/><Cell N='Y' V='0.1116611244283196' F='Height*0.73087281443991'/><Cell N='A' V='0.05297985209663361' U='DL' F='Width*0.34677721372342'/><Cell N='B' V='0.1103379198554783' U='DL' F='Height*0.72221183905404'/><Cell N='C' V='-1.570796326794997' U='DA' F='_ELLIPSE_THETA(-3.1406919077672,1.0000000000005,0.17529687499994,0.17448437500004,Width,Height)'/><Cell N='D' V='1.004656577414523' F='_ELLIPSE_ECC(-3.1406919077672,1.0000000000005,0.17529687499994,0.17448437500004,Width,Height,Geometry3.C17)'/></Row><Row T='LineTo' IX='18'><Cell N='X' V='0.05693301060171541' F='Width*0.37265243302941'/><Cell N='Y' V='0.117936108389579' F='Height*0.77194543673179'/></Row><Row T='EllipticalArcTo' IX='19'><Cell N='X' V='0.06421068412252388' F='Width*0.42028811425652'/><Cell N='Y' V='0.1179361083895806' F='Height*0.7719454367318'/><Cell N='A' V='0.06057184736211888' U='DL' F='Width*0.39647027364296'/><Cell N='B' V='0.118191745520035' U='DL' F='Height*0.77361869794932'/><Cell N='C' V='-1.570796326795299' U='DA' F='_ELLIPSE_THETA(-3.1378896110812,1.0000000000005,0.17529687499994,0.17448437500004,Width,Height)'/><Cell N='D' V='1.004656577414523' F='_ELLIPSE_ECC(-3.1378896110812,1.0000000000005,0.17529687499994,0.17448437500004,Width,Height,Geometry3.C19)'/></Row><Row T='LineTo' IX='20'><Cell N='X' V='0.06333288020077944' F='Width*0.41454248858692'/><Cell N='Y' V='0.1116611244283196' F='Height*0.73087281443991'/></Row><Row T='EllipticalArcTo' IX='21'><Cell N='X' V='0.07251115912753776' F='Width*0.47461849610752'/><Cell N='Y' V='0.1078416535924215' F='Height*0.70587264169585'/><Cell N='A' V='0.06816384262760263' U='DL' F='Width*0.44616333356249'/><Cell N='B' V='0.1103379198554783' U='DL' F='Height*0.72221183905404'/><Cell N='C' V='-1.570796326794834' U='DA' F='_ELLIPSE_THETA(-0.00061477111572362,1.0000000000005,0.17529687499994,0.17448437500004,Width,Height)'/><Cell N='D' V='1.004656577414523' F='_ELLIPSE_ECC(-0.00061477111572362,1.0000000000005,0.17529687499994,0.17448437500004,Width,Height,Geometry3.C21)'/></Row><Row T='LineTo' IX='22'><Cell N='X' V='0.0763069758754768' F='Width*0.49946384209403'/><Cell N='Y' V='0.1129023287516315' F='Height*0.73899706091977'/></Row><Row T='EllipticalArcTo' IX='23'><Cell N='X' V='0.08145306817330374' F='Width*0.53314735531617'/><Cell N='Y' V='0.1077322732766393' F='Height*0.70515669781073'/><Cell N='A' V='0.07905994693856722' U='DL' F='Width*0.51748328905244'/><Cell N='B' V='0.1104980637626051' U='DL' F='Height*0.72326005371887'/><Cell N='C' V='-1.570796326794935' U='DA' F='_ELLIPSE_THETA(-3.141268005889,1.0000000000005,0.17529687499994,0.17448437500004,Width,Height)'/><Cell N='D' V='1.004656577414523' F='_ELLIPSE_ECC(-3.141268005889,1.0000000000005,0.17529687499994,0.17448437500004,Width,Height,Geometry3.C23)'/></Row><Row T='LineTo' IX='24'><Cell N='X' V='0.07716338384099125' F='Width*0.50506942150467'/><Cell N='Y' V='0.1044847118459497' F='Height*0.68389993208258'/></Row><Row T='EllipticalArcTo' IX='25'><Cell N='X' V='0.08580953767276457' F='Width*0.56166242840355'/><Cell N='Y' V='0.1065785375212876' F='Height*0.69760497286661'/><Cell N='A' V='0.08143592950347402' U='DL' F='Width*0.53303517493183'/><Cell N='B' V='0.1057422340937722' U='DL' F='Height*0.6921309867956'/><Cell N='C' V='0' U='DA' F='_ELLIPSE_THETA(-2.034254657469,1,0.17529687499994,0.17448437500004,Width,Height)'/><Cell N='D' V='0.9953650057943116' F='_ELLIPSE_ECC(-2.034254657469,1,0.17529687499994,0.17448437500004,Width,Height,Geometry3.C25)'/></Row><Row T='LineTo' IX='26'><Cell N='X' V='0.08377595858739402' F='Width*0.54835172893567'/><Cell N='Y' V='0.1211155836982101' F='Height*0.79275654784283'/></Row><Row T='EllipticalArcTo' IX='27'><Cell N='X' V='0.09935192575416317' F='Width*0.65030351402725'/><Cell N='Y' V='0.1212828366817864' F='Height*0.79385129464442'/><Cell N='A' V='0.0915585683699011' U='DL' F='Width*0.59929244751208'/><Cell N='B' V='0.1217043341659383' U='DL' F='Height*0.79661018726796'/><Cell N='C' V='0' U='DA' F='_ELLIPSE_THETA(-1.8053982499751,1,0.17529687499994,0.17448437500004,Width,Height)'/><Cell N='D' V='0.9953650057943116' F='_ELLIPSE_ECC(-1.8053982499751,1,0.17529687499994,0.17448437500004,Width,Height,Geometry3.C27)'/></Row><Row T='LineTo' IX='28'><Cell N='X' V='0.1089466755746799' F='Width*0.71310551285245'/><Cell N='Y' V='0.1285466670805701' F='Height*0.84139636634555'/></Row><Row T='EllipticalArcTo' IX='29'><Cell N='X' V='0.09702489508471833' F='Width*0.63507204055452'/><Cell N='Y' V='0.1405239622643053' F='Height*0.91979320754818'/><Cell N='A' V='0.1034026113808768' U='DL' F='Width*0.67681709267483'/><Cell N='B' V='0.1349540817063908' U='DL' F='Height*0.88333580753274'/><Cell N='C' V='0' U='DA' F='_ELLIPSE_THETA(-1.6545615307549,1,0.17529687499994,0.17448437500004,Width,Height)'/><Cell N='D' V='0.9953650057943116' F='_ELLIPSE_ECC(-1.6545615307549,1,0.17529687499994,0.17448437500004,Width,Height,Geometry3.C29)'/></Row><Row T='LineTo' IX='30'><Cell N='X' V='0.08823125295199569' F='Width*0.57751365568579'/><Cell N='Y' V='0.1288000648121321' F='Height*0.84305496967941'/></Row><Row T='EllipticalArcTo' IX='31'><Cell N='X' V='0.06696824010501166' F='Width*0.43833757159644'/><Cell N='Y' V='0.1376485055819653' F='Height*0.9009720365365'/><Cell N='A' V='0.07815996972714791' U='DL' F='Width*0.51159252912315'/><Cell N='B' V='0.1345830816548823' U='DL' F='Height*0.88090744355923'/><Cell N='C' V='0' U='DA' F='_ELLIPSE_THETA(-1.2566186986967,1,0.17529687499994,0.17448437500004,Width,Height)'/><Cell N='D' V='0.9953650057943116' F='_ELLIPSE_ECC(-1.2566186986967,1,0.17529687499994,0.17448437500004,Width,Height,Geometry3.C31)'/></Row><Row T='LineTo' IX='32'><Cell N='X' V='0.06900181919038222' F='Width*0.45164827106432'/><Cell N='Y' V='0.1521855517588862' F='Height*0.99612361151271'/></Row><Row T='EllipticalArcTo' IX='33'><Cell N='X' V='0.05214187553384639' F='Width*0.34129227622154'/><Cell N='Y' V='0.1521855517588878' F='Height*0.99612361151272'/><Cell N='A' V='0.0605718473621143' U='DL' F='Width*0.39647027364293'/><Cell N='B' V='0.1527777777777762' U='DL' F='Height*0.99999999999999'/><Cell N='C' V='0' U='DA' F='_ELLIPSE_THETA(-1.8053982499751,1,0.17529687499994,0.17448437500004,Width,Height)'/><Cell N='D' V='0.9953650057943116' F='_ELLIPSE_ECC(-1.8053982499751,1,0.17529687499994,0.17448437500004,Width,Height,Geometry3.C33)'/></Row><Row T='LineTo' IX='34'><Cell N='X' V='0.05417545461921847' F='Width*0.35460297568943'/><Cell N='Y' V='0.1376485055819637' F='Height*0.90097203653649'/></Row><Row T='EllipticalArcTo' IX='35'><Cell N='X' V='0.03291244177223139' F='Width*0.21542689160006'/><Cell N='Y' V='0.1288000648121321' F='Height*0.84305496967941'/><Cell N='A' V='0.04298372499708069' U='DL' F='Width*0.28134801816271'/><Cell N='B' V='0.1345830816548823' U='DL' F='Height*0.88090744355923'/><Cell N='C' V='0' U='DA' F='_ELLIPSE_THETA(-2.034254657469,1,0.17529687499994,0.17448437500004,Width,Height)'/><Cell N='D' V='0.9953650057943116' F='_ELLIPSE_ECC(-2.034254657469,1,0.17529687499994,0.17448437500004,Width,Height,Geometry3.C35)'/></Row><Row T='LineTo' IX='36'><Cell N='X' V='0.02411879963950722' F='Width*0.15786850673132'/><Cell N='Y' V='0.1405239622643037' F='Height*0.91979320754817'/></Row><Row T='EllipticalArcTo' IX='37'><Cell N='X' V='0.0121970191495486' F='Width*0.079835034433409'/><Cell N='Y' V='0.1285466670805671' F='Height*0.84139636634553'/><Cell N='A' V='0.0177410833433518' U='DL' F='Width*0.11612345461103'/><Cell N='B' V='0.1349540817063878' U='DL' F='Height*0.88333580753272'/><Cell N='C' V='0' U='DA' F='_ELLIPSE_THETA(-1.4870311228348,1,0.17529687499994,0.17448437500004,Width,Height)'/><Cell N='D' V='0.9953650057943116' F='_ELLIPSE_ECC(-1.4870311228348,1,0.17529687499994,0.17448437500004,Width,Height,Geometry3.C37)'/></Row><Row T='LineTo' IX='38'><Cell N='X' V='0.0238665764049625' F='Width*0.1562175910143'/><Cell N='Y' V='0.1197120766724926' F='Height*0.78356995640177'/></Row><Row T='EllipticalArcTo' IX='39'><Cell N='X' V='0.01505914810682929' F='Width*0.098568969426519'/><Cell N='Y' V='0.09835005096011028' F='Height*0.64374578810254'/><Cell N='A' V='0.01811036381177222' U='DL' F='Width*0.1185405631316'/><Cell N='B' V='0.1095938957376404' U='DL' F='Height*0.71734186301001'/><Cell N='C' V='0' U='DA' F='_ELLIPSE_THETA(-1.236388679158,1,0.17529687499994,0.17448437500004,Width,Height)'/><Cell N='D' V='0.9953650057943116' F='_ELLIPSE_ECC(-1.236388679158,1,0.17529687499994,0.17448437500004,Width,Height,Geometry3.C39)'/></Row><Row T='LineTo' IX='40'><Cell N='X' V='0.0005894810547051097' F='Width*0.0038584214489789'/><Cell N='Y' V='0.1003930995639199' F='Height*0.65711846987293'/></Row><Row T='EllipticalArcTo' IX='41'><Cell N='X' V='0.0005894810547027874' F='Width*0.0038584214489637'/><Cell N='Y' V='0.08345464627453708' F='Height*0.54624859379697'/><Cell N='A' V='0' U='DL' F='Width*0'/><Cell N='B' V='0.09192387291922848' U='DL' F='Height*0.60168353183495'/><Cell N='C' V='0' U='DA' F='_ELLIPSE_THETA(-0.78539816339745,1,0.17529687499994,0.17448437500004,Width,Height)'/><Cell N='D' V='0.9953650057943116' F='_ELLIPSE_ECC(-0.78539816339745,1,0.17529687499994,0.17448437500004,Width,Height,Geometry3.C41)'/></Row><Row T='LineTo' IX='42'><Cell N='X' V='0.01505914810682853' F='Width*0.098568969426514'/><Cell N='Y' V='0.08549769487834666' F='Height*0.55962127556736'/></Row><Row T='EllipticalArcTo' IX='43'><Cell N='X' V='0.02386657640496403' F='Width*0.15621759101431'/><Cell N='Y' V='0.0641356691659643' F='Height*0.41979710726813'/><Cell N='A' V='0.01811036381177222' U='DL' F='Width*0.1185405631316'/><Cell N='B' V='0.07425385010081652' U='DL' F='Height*0.48602520065989'/><Cell N='C' V='0' U='DA' F='_ELLIPSE_THETA(-0.4823952748217,1,0.17529687499994,0.17448437500004,Width,Height)'/><Cell N='D' V='0.9953650057943116' F='_ELLIPSE_ECC(-0.4823952748217,1,0.17529687499994,0.17448437500004,Width,Height,Geometry3.C43)'/></Row><Row T='LineTo' IX='44'><Cell N='X' V='0.01219701914955028' F='Width*0.07983503443342'/><Cell N='Y' V='0.05530107875788985' F='Height*0.36197069732437'/></Row><Row T='EllipticalArcTo' IX='45'><Cell N='X' V='0.02411879963951028' F='Width*0.15786850673134'/><Cell N='Y' V='0.04332378357416694' F='Height*0.28357385612182'/><Cell N='A' V='0.01774108334335028' U='DL' F='Width*0.11612345461102'/><Cell N='B' V='0.04889366413207374' U='DL' F='Height*0.32003125613721'/><Cell N='C' V='0' U='DA' F='_ELLIPSE_THETA(-3.1114607448326,1,0.17529687499994,0.17448437500004,Width,Height)'/><Cell N='D' V='0.9953650057943116' F='_ELLIPSE_ECC(-3.1114607448326,1,0.17529687499994,0.17448437500004,Width,Height,Geometry3.C45)'/></Row><Row T='LineTo' IX='46'><Cell N='X' V='0.03203361195506694' F='Width*0.20967455097862'/><Cell N='Y' V='0.05387600375098638' F='Height*0.35264293364282'/></Row></Section><Section N='Geometry' IX='3'><Cell N='NoFill' V='1'/><Cell N='NoLine' V='0'/><Cell N='NoShow' V='1' F='Geometry1.NoShow'/><Cell N='NoSnap' V='0'/><Cell N='NoQuickDrag' V='0'/><Row T='MoveTo' IX='1'><Cell N='X' V='0.05575288269305639' F='Width*0.36492795944546'/><Cell N='Y' V='0.0122538155134783' F='Height*0.080206792451858'/></Row><Row T='EllipticalArcTo' IX='2'><Cell N='X' V='0.04383110220309638' F='Width*0.28689448714754'/><Cell N='Y' V='0.02423111069721222' F='Height*0.15860363365448'/><Cell N='A' V='0.04937516639690097' U='DL' F='Width*0.32318290732517'/><Cell N='B' V='0.01782369607139306' U='DL' F='Height*0.1166641924673'/><Cell N='C' V='0' U='DA' F='_ELLIPSE_THETA(-3.1113507140805,1,0.17529687499994,0.17448437500004,Width,Height)'/><Cell N='D' V='0.9953650057943116' F='_ELLIPSE_ECC(-3.1113507140805,1,0.17529687499994,0.17448437500004,Width,Height,Geometry4.C2)'/></Row><Row T='LineTo' IX='3'><Cell N='X' V='0.05550065945851013' F='Width*0.36327704372843'/><Cell N='Y' V='0.03306570110528819' F='Height*0.21643004359825'/></Row><Row T='EllipticalArcTo' IX='4'><Cell N='X' V='0.04669323116037403' F='Width*0.30562842214063'/><Cell N='Y' V='0.05442772681767055' F='Height*0.35625421189748'/><Cell N='A' V='0.0497444468653168' U='DL' F='Width*0.32560001584571'/><Cell N='B' V='0.04318388204014042' U='DL' F='Height*0.28265813699001'/><Cell N='C' V='0' U='DA' F='_ELLIPSE_THETA(-0.52275261784687,1,0.17529687499994,0.17448437500004,Width,Height)'/><Cell N='D' V='0.9953650057943116' F='_ELLIPSE_ECC(-0.52275261784687,1,0.17529687499994,0.17448437500004,Width,Height,Geometry4.C4)'/></Row><Row T='LineTo' IX='5'><Cell N='X' V='0.03222356410824986' F='Width*0.21091787416309'/><Cell N='Y' V='0.05238467821385944' F='Height*0.34288153012708'/></Row><Row T='EllipticalArcTo' IX='6'><Cell N='X' V='0.03222356410825139' F='Width*0.2109178741631'/><Cell N='Y' V='0.06932313150324221' F='Height*0.45375140620304'/><Cell N='A' V='0.03163408305354764' U='DL' F='Width*0.20705945271413'/><Cell N='B' V='0.06085390485855083' U='DL' F='Height*0.39831646816506'/><Cell N='C' V='0' U='DA' F='_ELLIPSE_THETA(-0.78539816339745,1,0.17529687499994,0.17448437500004,Width,Height)'/><Cell N='D' V='0.9953650057943116' F='_ELLIPSE_ECC(-0.78539816339745,1,0.17529687499994,0.17448437500004,Width,Height,Geometry4.C6)'/></Row><Row T='LineTo' IX='7'><Cell N='X' V='0.04669323116037403' F='Width*0.30562842214063'/><Cell N='Y' V='0.06728008289943263' F='Height*0.44037872443265'/></Row><Row T='EllipticalArcTo' IX='8'><Cell N='X' V='0.05550065945850861' F='Width*0.36327704372842'/><Cell N='Y' V='0.08864210861181651' F='Height*0.58020289273189'/><Cell N='A' V='0.04974444686531833' U='DL' F='Width*0.32560001584572'/><Cell N='B' V='0.07852392767696277' U='DL' F='Height*0.51397479934012'/><Cell N='C' V='0' U='DA' F='_ELLIPSE_THETA(-1.2151163668524,1,0.17529687499994,0.17448437500004,Width,Height)'/><Cell N='D' V='0.9953650057943116' F='_ELLIPSE_ECC(-1.2151163668524,1,0.17529687499994,0.17448437500004,Width,Height,Geometry4.C8)'/></Row><Row T='LineTo' IX='9'><Cell N='X' V='0.04383110220309333' F='Width*0.28689448714752'/><Cell N='Y' V='0.09747669901989095' F='Height*0.63802930267565'/></Row><Row T='EllipticalArcTo' IX='10'><Cell N='X' V='0.05575288269305485' F='Width*0.36492795944545'/><Cell N='Y' V='0.1094539942036276' F='Height*0.71642614387829'/><Cell N='A' V='0.04937516639689791' U='DL' F='Width*0.32318290732515'/><Cell N='B' V='0.1038841136457117' U='DL' F='Height*0.67996874386284'/><Cell N='C' V='0' U='DA' F='_ELLIPSE_THETA(-1.4845761427409,1,0.17529687499994,0.17448437500004,Width,Height)'/><Cell N='D' V='0.9953650057943116' F='_ELLIPSE_ECC(-1.4845761427409,1,0.17529687499994,0.17448437500004,Width,Height,Geometry4.C10)'/></Row><Row T='LineTo' IX='11'><Cell N='X' V='0.0645465248257775' F='Width*0.42248634431418'/><Cell N='Y' V='0.09773009675145443' F='Height*0.63968790600952'/></Row><Row T='EllipticalArcTo' IX='12'><Cell N='X' V='0.08580953767276457' F='Width*0.56166242840355'/><Cell N='Y' V='0.1065785375212876' F='Height*0.69760497286661'/><Cell N='A' V='0.0746178080506268' U='DL' F='Width*0.48840747087683'/><Cell N='B' V='0.1035131135942047' U='DL' F='Height*0.67754037988934'/><Cell N='C' V='0' U='DA' F='_ELLIPSE_THETA(-2.0329900683385,1,0.17529687499994,0.17448437500004,Width,Height)'/><Cell N='D' V='0.9953650057943116' F='_ELLIPSE_ECC(-2.0329900683385,1,0.17529687499994,0.17448437500004,Width,Height,Geometry4.C12)'/></Row><Row T='LineTo' IX='13'><Cell N='X' V='0.08377595858739249' F='Width*0.54835172893566'/><Cell N='Y' V='0.1211155836982101' F='Height*0.79275654784283'/></Row><Row T='EllipticalArcTo' IX='14'><Cell N='X' V='0.1006359022439283' F='Width*0.65870772377844'/><Cell N='Y' V='0.1211155836982101' F='Height*0.79275654784283'/><Cell N='A' V='0.09220593041566041' U='DL' F='Width*0.60352972635705'/><Cell N='B' V='0.1217078097171001' U='DL' F='Height*0.79663293633011'/><Cell N='C' V='0' U='DA' F='_ELLIPSE_THETA(-1.8034555217449,1,0.17529687499994,0.17448437500004,Width,Height)'/><Cell N='D' V='0.9953650057943116' F='_ELLIPSE_ECC(-1.8034555217449,1,0.17529687499994,0.17448437500004,Width,Height,Geometry4.C14)'/></Row><Row T='LineTo' IX='15'><Cell N='X' V='0.09860232315855777' F='Width*0.64539702431056'/><Cell N='Y' V='0.1065785375212876' F='Height*0.69760497286661'/></Row><Row T='EllipticalArcTo' IX='16'><Cell N='X' V='0.1198653360055418' F='Width*0.78457310839991'/><Cell N='Y' V='0.09773009675145596' F='Height*0.63968790600953'/><Cell N='A' V='0.109794052780694' U='DL' F='Width*0.71865198183727'/><Cell N='B' V='0.1035131135942047' U='DL' F='Height*0.67754037988934'/><Cell N='C' V='0' U='DA' F='_ELLIPSE_THETA(-1.2666367000847,1,0.17529687499994,0.17448437500004,Width,Height)'/><Cell N='D' V='0.9953650057943116' F='_ELLIPSE_ECC(-1.2666367000847,1,0.17529687499994,0.17448437500004,Width,Height,Geometry4.C16)'/></Row><Row T='LineTo' IX='17'><Cell N='X' V='0.1286589781382644' F='Width*0.84213149326864'/><Cell N='Y' V='0.1094539942036292' F='Height*0.7164261438783'/></Row><Row T='EllipticalArcTo' IX='18'><Cell N='X' V='0.140580758628226' F='Width*0.92016496556657'/><Cell N='Y' V='0.09747669901989403' F='Height*0.63802930267567'/><Cell N='A' V='0.1350366944344229' U='DL' F='Width*0.88387654538895'/><Cell N='B' V='0.1038841136457147' U='DL' F='Height*0.67996874386286'/><Cell N='C' V='0' U='DA' F='_ELLIPSE_THETA(-1.6570165108488,1,0.17529687499994,0.17448437500004,Width,Height)'/><Cell N='D' V='0.9953650057943116' F='_ELLIPSE_ECC(-1.6570165108488,1,0.17529687499994,0.17448437500004,Width,Height,Geometry4.C18)'/></Row><Row T='LineTo' IX='19'><Cell N='X' V='0.1289112013728107' F='Width*0.84378240898567'/><Cell N='Y' V='0.08864210861181956' F='Height*0.58020289273191'/></Row><Row T='EllipticalArcTo' IX='20'><Cell N='X' V='0.1377186296709468' F='Width*0.90143103057347'/><Cell N='Y' V='0.06728008289943263' F='Height*0.44037872443265'/><Cell N='A' V='0.134667413966004' U='DL' F='Width*0.88145943686839'/><Cell N='B' V='0.0785239276769643' U='DL' F='Height*0.51397479934013'/><Cell N='C' V='0' U='DA' F='_ELLIPSE_THETA(-1.9205440348705,1,0.17529687499994,0.17448437500004,Width,Height)'/><Cell N='D' V='0.9953650057943116' F='_ELLIPSE_ECC(-1.9205440348705,1,0.17529687499994,0.17448437500004,Width,Height,Geometry4.C20)'/></Row><Row T='LineTo' IX='21'><Cell N='X' V='0.1521882967230725' F='Width*0.99614157855102'/><Cell N='Y' V='0.06932313150324526' F='Height*0.45375140620306'/></Row><Row T='EllipticalArcTo' IX='22'><Cell N='X' V='0.1521882967230725' F='Width*0.99614157855102'/><Cell N='Y' V='0.05238467821386249' F='Height*0.3428815301271'/><Cell N='A' V='0.152777777777793' U='DL' F='Width*1.0000000000001'/><Cell N='B' V='0.06085390485855388' U='DL' F='Height*0.39831646816508'/><Cell N='C' V='0' U='DA' F='_ELLIPSE_THETA(-2.3561944901923,1,0.17529687499994,0.17448437500004,Width,Height)'/><Cell N='D' V='0.9953650057943116' F='_ELLIPSE_ECC(-2.3561944901923,1,0.17529687499994,0.17448437500004,Width,Height,Geometry4.C22)'/></Row><Row T='LineTo' IX='23'><Cell N='X' V='0.1377186296709468' F='Width*0.90143103057347'/><Cell N='Y' V='0.05442772681767208' F='Height*0.35625421189749'/></Row><Row T='EllipticalArcTo' IX='24'><Cell N='X' V='0.1289112013728107' F='Width*0.84378240898567'/><Cell N='Y' V='0.03306570110528972' F='Height*0.21643004359826'/><Cell N='A' V='0.134667413966004' U='DL' F='Width*0.88145943686839'/><Cell N='B' V='0.04318388204014195' U='DL' F='Height*0.28265813699002'/><Cell N='C' V='0' U='DA' F='_ELLIPSE_THETA(-2.7752148409456,1,0.17529687499994,0.17448437500004,Width,Height)'/><Cell N='D' V='0.9953650057943116' F='_ELLIPSE_ECC(-2.7752148409456,1,0.17529687499994,0.17448437500004,Width,Height,Geometry4.C24)'/></Row><Row T='LineTo' IX='25'><Cell N='X' V='0.140580758628226' F='Width*0.92016496556657'/><Cell N='Y' V='0.02423111069721222' F='Height*0.15860363365448'/></Row><Row T='EllipticalArcTo' IX='26'><Cell N='X' V='0.1286589781382675' F='Width*0.84213149326866'/><Cell N='Y' V='0.01225381551347983' F='Height*0.080206792451868'/><Cell N='A' V='0.1350366944344229' U='DL' F='Width*0.88387654538895'/><Cell N='B' V='0.01782369607139306' U='DL' F='Height*0.1166641924673'/><Cell N='C' V='0' U='DA' F='_ELLIPSE_THETA(-0.086220184053964,1,0.17529687499994,0.17448437500004,Width,Height)'/><Cell N='D' V='0.9953650057943116' F='_ELLIPSE_ECC(-0.086220184053964,1,0.17529687499994,0.17448437500004,Width,Height,Geometry4.C26)'/></Row><Row T='LineTo' IX='27'><Cell N='X' V='0.1198653360055433' F='Width*0.78457310839992'/><Cell N='Y' V='0.0239777129656518' F='Height*0.15694503032063'/></Row><Row T='EllipticalArcTo' IX='28'><Cell N='X' V='0.09860232315855777' F='Width*0.64539702431056'/><Cell N='Y' V='0.015129272195818' F='Height*0.099027963463536'/><Cell N='A' V='0.1097940527806955' U='DL' F='Width*0.71865198183728'/><Cell N='B' V='0.0181946961229' U='DL' F='Height*0.1190925564408'/><Cell N='C' V='0' U='DA' F='_ELLIPSE_THETA(-0.33394855215546,1,0.17529687499994,0.17448437500004,Width,Height)'/><Cell N='D' V='0.9953650057943116' F='_ELLIPSE_ECC(-0.33394855215546,1,0.17529687499994,0.17448437500004,Width,Height,Geometry4.C28)'/></Row><Row T='LineTo' IX='29'><Cell N='X' V='0.1006359022439299' F='Width*0.65870772377845'/><Cell N='Y' V='0.0005922260188951485' F='Height*0.0038763884873137'/></Row><Row T='EllipticalArcTo' IX='30'><Cell N='X' V='0.08377595858739402' F='Width*0.54835172893567'/><Cell N='Y' V='0.0005922260188951485' F='Height*0.0038763884873137'/><Cell N='A' V='0.09220593041566194' U='DL' F='Width*0.60352972635706'/><Cell N='B' V='0' U='DL' F='Height*0'/><Cell N='C' V='-1.313156172997355E-12' U='DA'/><Cell N='D' V='0.99536500579432' F='Width/Height*0.99536500579432'/></Row><Row T='LineTo' IX='31'><Cell N='X' V='0.08580953767276457' F='Width*0.56166242840355'/><Cell N='Y' V='0.015129272195818' F='Height*0.099027963463536'/></Row><Row T='EllipticalArcTo' IX='32'><Cell N='X' V='0.06454652482577902' F='Width*0.42248634431419'/><Cell N='Y' V='0.02397771296565027' F='Height*0.15694503032062'/><Cell N='A' V='0.07461780805062833' U='DL' F='Width*0.48840747087684'/><Cell N='B' V='0.01819469612290153' U='DL' F='Height*0.11909255644081'/><Cell N='C' V='0' U='DA' F='_ELLIPSE_THETA(-2.8201227162086,1,0.17529687499994,0.17448437500004,Width,Height)'/><Cell N='D' V='0.9953650057943116' F='_ELLIPSE_ECC(-2.8201227162086,1,0.17529687499994,0.17448437500004,Width,Height,Geometry4.C32)'/></Row><Row T='LineTo' IX='33'><Cell N='X' V='0.05575288269305639' F='Width*0.36492795944546'/><Cell N='Y' V='0.01225381551347662' F='Height*0.080206792451847'/></Row></Section><Section N='Geometry' IX='4'><Cell N='NoFill' V='1'/><Cell N='NoLine' V='0'/><Cell N='NoShow' V='1' F='Geometry1.NoShow'/><Cell N='NoSnap' V='0'/><Cell N='NoQuickDrag' V='0'/><Row T='MoveTo' IX='1'><Cell N='X' V='0.07647080190230708' F='Width*0.50053615790601'/><Cell N='Y' V='0.03987544902615083' F='Height*0.26100293908026'/></Row><Row T='EllipticalArcTo' IX='2'><Cell N='X' V='0.07132470960448166' F='Width*0.46685264468388'/><Cell N='Y' V='0.04504550450114458' F='Height*0.29484330218931'/><Cell N='A' V='0.07371783083921667' U='DL' F='Width*0.4825167109476'/><Cell N='B' V='0.04227971401517874' U='DL' F='Height*0.27673994628117'/><Cell N='C' V='-1.570796326794912' U='DA' F='_ELLIPSE_THETA(-3.141482090731,1.0000000000005,0.17529687499994,0.17448437500004,Width,Height)'/><Cell N='D' V='1.004656577414523' F='_ELLIPSE_ECC(-3.141482090731,1.0000000000005,0.17529687499994,0.17448437500004,Width,Height,Geometry5.C2)'/></Row><Row T='LineTo' IX='3'><Cell N='X' V='0.07636192856365485' F='Width*0.49982353241665'/><Cell N='Y' V='0.04885899676362222' F='Height*0.3198043424528'/></Row><Row T='EllipticalArcTo' IX='4'><Cell N='X' V='0.07256016095294694' F='Width*0.47493923532838'/><Cell N='Y' V='0.0580800150567343' F='Height*0.38016009855317'/><Cell N='A' V='0.07387723248026' U='DL' F='Width*0.48356006714352'/><Cell N='B' V='0.05322655687938416' U='DL' F='Height*0.34839200866506'/><Cell N='C' V='-1.570796326794816' U='DA' F='_ELLIPSE_THETA(-0.00077901231414927,1.0000000000005,0.17529687499994,0.17448437500004,Width,Height)'/><Cell N='D' V='1.004656577414523' F='_ELLIPSE_ECC(-0.00077901231414927,1.0000000000005,0.17529687499994,0.17448437500004,Width,Height,Geometry5.C4)'/></Row><Row T='LineTo' IX='5'><Cell N='X' V='0.06631426150598485' F='Width*0.43405698440281'/><Cell N='Y' V='0.05719812357307429' F='Height*0.37438771793285'/></Row><Row T='EllipticalArcTo' IX='6'><Cell N='X' V='0.06631426150598638' F='Width*0.43405698440282'/><Cell N='Y' V='0.06450968614403041' F='Height*0.42224521839729'/><Cell N='A' V='0.06605980925215679' U='DL' F='Width*0.43239147874139'/><Cell N='B' V='0.06085390485855236' U='DL' F='Height*0.39831646816507'/><Cell N='C' V='-1.570796326789805' U='DA' F='_ELLIPSE_THETA(-0.047411970915396,1.0000000000005,0.17529687499994,0.17448437500004,Width,Height)'/><Cell N='D' V='1.004656577414525' F='_ELLIPSE_ECC(-0.047411970915396,1.0000000000005,0.17529687499994,0.17448437500004,Width,Height,Geometry5.C6)'/></Row><Row T='LineTo' IX='7'><Cell N='X' V='0.07256016095294694' F='Width*0.47493923532838'/><Cell N='Y' V='0.06362779466037194' F='Height*0.41647283777698'/></Row><Row T='EllipticalArcTo' IX='8'><Cell N='X' V='0.07636192856365333' F='Width*0.49982353241664'/><Cell N='Y' V='0.07284881295348401' F='Height*0.47682859387735'/><Cell N='A' V='0.07387723248026' U='DL' F='Width*0.48356006714352'/><Cell N='B' V='0.06848125283772055' U='DL' F='Height*0.44824092766508'/><Cell N='C' V='-1.57079632679483' U='DA' F='_ELLIPSE_THETA(-0.00065382362823894,1.0000000000005,0.17529687499994,0.17448437500004,Width,Height)'/><Cell N='D' V='1.004656577414523' F='_ELLIPSE_ECC(-0.00065382362823894,1.0000000000005,0.17529687499994,0.17448437500004,Width,Height,Geometry5.C8)'/></Row><Row T='LineTo' IX='9'><Cell N='X' V='0.07132470960448013' F='Width*0.46685264468387'/><Cell N='Y' V='0.07666230521596165' F='Height*0.50178963414084'/></Row><Row T='EllipticalArcTo' IX='10'><Cell N='X' V='0.07647080190230556' F='Width*0.500536157906'/><Cell N='Y' V='0.08183236069095541' F='Height*0.53562999724989'/><Cell N='A' V='0.07371783083921514' U='DL' F='Width*0.48251671094759'/><Cell N='B' V='0.07942809570192749' U='DL' F='Height*0.51989299004898'/><Cell N='C' V='-0.0002839698103105712' U='DA'/><Cell N='D' V='0.9953650057948' F='Width/Height*0.9953650057948'/></Row><Row T='LineTo' IX='11'><Cell N='X' V='0.08026661865024458' F='Width*0.52538150389251'/><Cell N='Y' V='0.07677168553174388' F='Height*0.50250557802596'/></Row><Row T='EllipticalArcTo' IX='12'><Cell N='X' V='0.08944489757700443' F='Width*0.58545751141312'/><Cell N='Y' V='0.08059115636764194' F='Height*0.52750575077002'/><Cell N='A' V='0.08461393515017972' U='DL' F='Width*0.55383666643754'/><Cell N='B' V='0.07926795179480069' U='DL' F='Height*0.51884477538415'/><Cell N='C' V='-1.570796326794997' U='DA' F='_ELLIPSE_THETA(-3.1406919048439,1.0000000000005,0.17529687499994,0.17448437500004,Width,Height)'/><Cell N='D' V='1.004656577414523' F='_ELLIPSE_ECC(-3.1406919048439,1.0000000000005,0.17529687499994,0.17448437500004,Width,Height,Geometry5.C12)'/></Row><Row T='LineTo' IX='13'><Cell N='X' V='0.08856709365526153' F='Width*0.57971188574353'/><Cell N='Y' V='0.0868661403289029' F='Height*0.56857837306191'/></Row><Row T='EllipticalArcTo' IX='14'><Cell N='X' V='0.09584476717606999' F='Width*0.62734756697064'/><Cell N='Y' V='0.0868661403289029' F='Height*0.56857837306191'/><Cell N='A' V='0.09220593041566499' U='DL' F='Width*0.60352972635708'/><Cell N='B' V='0.08712177745935888' U='DL' F='Height*0.57025163427944'/><Cell N='C' V='-1.570796326795299' U='DA' F='_ELLIPSE_THETA(-3.1378894079522,1.0000000000005,0.17529687499994,0.17448437500004,Width,Height)'/><Cell N='D' V='1.004656577414523' F='_ELLIPSE_ECC(-3.1378894079522,1.0000000000005,0.17529687499994,0.17448437500004,Width,Height,Geometry5.C14)'/></Row><Row T='LineTo' IX='15'><Cell N='X' V='0.09496696325432706' F='Width*0.62160194130105'/><Cell N='Y' V='0.08059115636764347' F='Height*0.52750575077003'/></Row><Row T='EllipticalArcTo' IX='16'><Cell N='X' V='0.1041452421810839' F='Width*0.68167794882164'/><Cell N='Y' V='0.0767716855317454' F='Height*0.50250557802597'/><Cell N='A' V='0.09979792568114874' U='DL' F='Width*0.65322278627661'/><Cell N='B' V='0.07926795179480069' U='DL' F='Height*0.51884477538415'/><Cell N='C' V='-1.570796326794834' U='DA' F='_ELLIPSE_THETA(-0.0006147720451138,1.0000000000005,0.17529687499994,0.17448437500004,Width,Height)'/><Cell N='D' V='1.004656577414523' F='_ELLIPSE_ECC(-0.0006147720451138,1.0000000000005,0.17529687499994,0.17448437500004,Width,Height,Geometry5.C16)'/></Row><Row T='LineTo' IX='17'><Cell N='X' V='0.1079410589290229' F='Width*0.70652329480815'/><Cell N='Y' V='0.08183236069095541' F='Height*0.53562999724989'/></Row><Row T='EllipticalArcTo' IX='18'><Cell N='X' V='0.1130871512268499' F='Width*0.74020680803029'/><Cell N='Y' V='0.07666230521596318' F='Height*0.50178963414085'/><Cell N='A' V='0.1106940299921133' U='DL' F='Width*0.72454274176656'/><Cell N='B' V='0.07942809570192749' U='DL' F='Height*0.51989299004898'/><Cell N='C' V='-1.570796326794935' U='DA' F='_ELLIPSE_THETA(-3.1412680057521,1.0000000000005,0.17529687499994,0.17448437500004,Width,Height)'/><Cell N='D' V='1.004656577414523' F='_ELLIPSE_ECC(-3.1412680057521,1.0000000000005,0.17529687499994,0.17448437500004,Width,Height,Geometry5.C18)'/></Row><Row T='LineTo' IX='19'><Cell N='X' V='0.1080499322676767' F='Width*0.70723592029752'/><Cell N='Y' V='0.07284881295348554' F='Height*0.47682859387736'/></Row><Row T='EllipticalArcTo' IX='20'><Cell N='X' V='0.1118516998783831' F='Width*0.73212021738578'/><Cell N='Y' V='0.06362779466037194' F='Height*0.41647283777698'/><Cell N='A' V='0.1105346283510685' U='DL' F='Width*0.72349938557063'/><Cell N='B' V='0.06848125283772208' U='DL' F='Height*0.44824092766509'/><Cell N='C' V='-1.57079632679496' U='DA' F='_ELLIPSE_THETA(-3.1410339454137,1.0000000000005,0.17529687499994,0.17448437500004,Width,Height)'/><Cell N='D' V='1.004656577414523' F='_ELLIPSE_ECC(-3.1410339454137,1.0000000000005,0.17529687499994,0.17448437500004,Width,Height,Geometry5.C20)'/></Row><Row T='LineTo' IX='21'><Cell N='X' V='0.1180975993253451' F='Width*0.77300246831135'/><Cell N='Y' V='0.06450968614403041' F='Height*0.42224521839729'/></Row><Row T='EllipticalArcTo' IX='22'><Cell N='X' V='0.1180975993253451' F='Width*0.77300246831135'/><Cell N='Y' V='0.05719812357307583' F='Height*0.37438771793286'/><Cell N='A' V='0.1183520515791824' U='DL' F='Width*0.77466797397283'/><Cell N='B' V='0.06085390485855388' U='DL' F='Height*0.39831646816508'/><Cell N='C' V='-1.570796326795097' U='DA' F='_ELLIPSE_THETA(-3.1397634495731,1.0000000000005,0.17529687499994,0.17448437500004,Width,Height)'/><Cell N='D' V='1.004656577414523' F='_ELLIPSE_ECC(-3.1397634495731,1.0000000000005,0.17529687499994,0.17448437500004,Width,Height,Geometry5.C22)'/></Row><Row T='LineTo' IX='23'><Cell N='X' V='0.1118516998783831' F='Width*0.73212021738578'/><Cell N='Y' V='0.0580800150567343' F='Height*0.38016009855317'/></Row><Row T='EllipticalArcTo' IX='24'><Cell N='X' V='0.1080499322676767' F='Width*0.70723592029752'/><Cell N='Y' V='0.04885899676362069' F='Height*0.31980434245279'/><Cell N='A' V='0.11053462835107' U='DL' F='Width*0.72349938557064'/><Cell N='B' V='0.05322655687938416' U='DL' F='Height*0.34839200866506'/><Cell N='C' V='-1.570796326794968' U='DA' F='_ELLIPSE_THETA(-3.140966196435,1.0000000000005,0.17529687499994,0.17448437500004,Width,Height)'/><Cell N='D' V='1.004656577414523' F='_ELLIPSE_ECC(-3.140966196435,1.0000000000005,0.17529687499994,0.17448437500004,Width,Height,Geometry5.C24)'/></Row><Row T='LineTo' IX='25'><Cell N='X' V='0.1130871512268499' F='Width*0.74020680803029'/><Cell N='Y' V='0.04504550450114458' F='Height*0.29484330218931'/></Row><Row T='EllipticalArcTo' IX='26'><Cell N='X' V='0.1079410589290244' F='Width*0.70652329480816'/><Cell N='Y' V='0.03987544902615236' F='Height*0.26100293908027'/><Cell N='A' V='0.1106940299921149' U='DL' F='Width*0.72454274176657'/><Cell N='B' V='0.04227971401517874' U='DL' F='Height*0.27673994628117'/><Cell N='C' V='-1.570796326794866' U='DA' F='_ELLIPSE_THETA(-0.00032233286318021,1.0000000000005,0.17529687499994,0.17448437500004,Width,Height)'/><Cell N='D' V='1.004656577414523' F='_ELLIPSE_ECC(-0.00032233286318021,1.0000000000005,0.17529687499994,0.17448437500004,Width,Height,Geometry5.C26)'/></Row><Row T='LineTo' IX='27'><Cell N='X' V='0.1041452421810854' F='Width*0.68167794882165'/><Cell N='Y' V='0.04493612418536236' F='Height*0.29412735830419'/></Row><Row T='EllipticalArcTo' IX='28'><Cell N='X' V='0.09496696325432706' F='Width*0.62160194130105'/><Cell N='Y' V='0.0411166533494643' F='Height*0.26912718556013'/><Cell N='A' V='0.09979792568115027' U='DL' F='Width*0.65322278627662'/><Cell N='B' V='0.04243985792230555' U='DL' F='Height*0.277788160946'/><Cell N='C' V='-1.57079632679484' U='DA' F='_ELLIPSE_THETA(-0.00055718710884003,1.0000000000005,0.17529687499994,0.17448437500004,Width,Height)'/><Cell N='D' V='1.004656577414523' F='_ELLIPSE_ECC(-0.00055718710884003,1.0000000000005,0.17529687499994,0.17448437500004,Width,Height,Geometry5.C28)'/></Row><Row T='LineTo' IX='29'><Cell N='X' V='0.09584476717606999' F='Width*0.62734756697064'/><Cell N='Y' V='0.03484166938820333' F='Height*0.22805456326824'/></Row><Row T='EllipticalArcTo' IX='30'><Cell N='X' V='0.08856709365526153' F='Width*0.57971188574353'/><Cell N='Y' V='0.03484166938820333' F='Height*0.22805456326824'/><Cell N='A' V='0.09220593041566652' U='DL' F='Width*0.60352972635709'/><Cell N='B' V='0.03458603225774125' U='DL' F='Height*0.22638130205067'/><Cell N='C' V='-1.313156172997355E-12' U='DA'/><Cell N='D' V='0.9953650057948' F='Width/Height*0.9953650057948'/></Row><Row T='LineTo' IX='31'><Cell N='X' V='0.08944489757700443' F='Width*0.58545751141312'/><Cell N='Y' V='0.0411166533494643' F='Height*0.26912718556013'/></Row><Row T='EllipticalArcTo' IX='32'><Cell N='X' V='0.08026661865024611' F='Width*0.52538150389252'/><Cell N='Y' V='0.04493612418536083' F='Height*0.29412735830418'/><Cell N='A' V='0.08461393515018124' U='DL' F='Width*0.55383666643755'/><Cell N='B' V='0.04243985792230555' U='DL' F='Height*0.277788160946'/><Cell N='C' V='-1.570796326794955' U='DA' F='_ELLIPSE_THETA(-3.1410799096701,1.0000000000005,0.17529687499994,0.17448437500004,Width,Height)'/><Cell N='D' V='1.004656577414523' F='_ELLIPSE_ECC(-3.1410799096701,1.0000000000005,0.17529687499994,0.17448437500004,Width,Height,Geometry5.C32)'/></Row><Row T='LineTo' IX='33'><Cell N='X' V='0.07647080190230708' F='Width*0.50053615790601'/><Cell N='Y' V='0.03987544902615083' F='Height*0.26100293908026'/></Row></Section></Shape><Shape ID='133' Type='Group' LineStyle='3' FillStyle='3' TextStyle='3'><Cell N='PinX' V='0.1181102362204724' U='MM'/><Cell N='PinY' V='0.6692913385826771' U='MM'/><Cell N='Width' V='0.1666666666666667'/><Cell N='Height' V='0.1111111111111111'/><Cell N='LocPinX' V='0.08333333333333333' F='Width*0.5'/><Cell N='LocPinY' V='0.05555555555555555' F='Height*0.5'/><Cell N='Angle' V='0'/><Cell N='FlipX' V='0'/><Cell N='FlipY' V='0'/><Cell N='ResizeMode' V='0'/><Cell N='LayerMember' V='1'/><Cell N='LockWidth' V='1'/><Cell N='LockHeight' V='1'/><Cell N='LockAspect' V='1'/><Cell N='LockTextEdit' V='1'/><Cell N='LockThemeColors' V='1'/><Cell N='LockThemeEffects' V='1'/><Cell N='FillForegnd' V='0' F='GUARD(0)'/><Cell N='FillBkgnd' V='0' F='GUARD(0)'/><Cell N='FillPattern' V='0' F='GUARD(0)'/><Cell N='ShdwForegnd' V='0' F='GUARD(0)'/><Cell N='ShdwPattern' V='0' F='GUARD(0)'/><Cell N='ShapeShdwShow' V='2'/><Cell N='LinePattern' V='3' F='THEMEVAL("LinePattern",3)'/><Cell N='FillGradientEnabled' V='0' F='GUARD(FALSE)'/><Cell N='Copyright' V='Copyright (c) 2012 Microsoft Corporation.  All rights reserved.'/><Section N='Character'><Row IX='0'><Cell N='Font' V='Times New Roman'/><Cell N='Color' V='#000000' F='THEMEGUARD(RGB(0,0,0))'/><Cell N='Size' V='0.1944444444444444' U='PT'/><Cell N='ComplexScriptFont' V='Times New Roman'/></Row></Section><Shapes><Shape ID='134' Type='Shape' LineStyle='3' FillStyle='3' TextStyle='3'><Cell N='PinX' V='0.08333333333333333' F='Sheet.133!Width*0.5'/><Cell N='PinY' V='0.05555555555555555' F='Sheet.133!Height*0.5'/><Cell N='Width' V='0.166666666666665' F='Sheet.133!Width*0.99999999999999'/><Cell N='Height' V='0.1111111111111111' F='Sheet.133!Height*1'/><Cell N='LocPinX' V='0.0833333333333325' F='Width*0.5'/><Cell N='LocPinY' V='0.05555555555555555' F='Height*0.5'/><Cell N='Angle' V='0'/><Cell N='FlipX' V='0'/><Cell N='FlipY' V='0'/><Cell N='ResizeMode' V='0'/><Cell N='LayerMember' V='1'/><Cell N='LineWeight' V='0.01' U='PT' F='GUARD(0.72PT)'/><Cell N='LineColor' V='#c8c8c8' F='GUARD(IF(LUM(THEMEVAL())&lt;30,MSOTINT(THEMEVAL(),80),THEMEVAL()))'/><Cell N='LinePattern' V='1' F='GUARD(1)'/><Cell N='Rounding' V='0' F='GUARD(0)'/><Cell N='BeginArrow' V='0' F='GUARD(0)'/><Cell N='EndArrow' V='0' F='GUARD(0)'/><Cell N='LineCap' V='0' F='GUARD(0)'/><Cell N='LineColorTrans' V='0'/><Cell N='FillForegnd' V='0' F='GUARD(0)'/><Cell N='FillBkgnd' V='0' F='GUARD(0)'/><Cell N='FillPattern' V='1' F='GUARD(1)'/><Cell N='ShdwForegnd' V='0' F='GUARD(0)'/><Cell N='ShdwPattern' V='0' F='GUARD(0)'/><Cell N='LockWidth' V='1'/><Cell N='LockHeight' V='1'/><Cell N='LockAspect' V='1'/><Cell N='LockTextEdit' V='1'/><Cell N='LineGradientEnabled' V='0' F='GUARD(FALSE)'/><Cell N='FillGradientEnabled' V='0' F='GUARD(FALSE)'/><Cell N='BevelContourSize' V='0' F='GUARD(0)'/><Cell N='Copyright' V='Copyright (c) 2012 Microsoft Corporation.  All rights reserved.'/><Section N='Character'><Row IX='0'><Cell N='Font' V='Times New Roman'/><Cell N='Color' V='#000000' F='THEMEGUARD(RGB(0,0,0))'/><Cell N='Size' V='0.1944444444444444' U='PT'/><Cell N='ComplexScriptFont' V='Times New Roman'/></Row></Section><Section N='Geometry' IX='0'><Cell N='NoFill' V='0'/><Cell N='NoLine' V='0'/><Cell N='NoShow' V='1'/><Cell N='NoSnap' V='0'/><Cell N='NoQuickDrag' V='0'/><Row T='MoveTo' IX='1'><Cell N='X' V='0' F='Width*0'/><Cell N='Y' V='0' F='Height*0'/></Row><Row T='LineTo' IX='2'><Cell N='X' V='0.166666666666665' F='Width*1'/><Cell N='Y' V='0' F='Height*0'/></Row><Row T='LineTo' IX='3'><Cell N='X' V='0.166666666666665' F='Width*1'/><Cell N='Y' V='0.1111111111111111' F='Height*1'/></Row><Row T='LineTo' IX='4'><Cell N='X' V='0' F='Width*0'/><Cell N='Y' V='0.1111111111111111' F='Height*1'/></Row><Row T='LineTo' IX='5'><Cell N='X' V='0' F='Geometry1.X1'/><Cell N='Y' V='0' F='Geometry1.Y1'/></Row></Section></Shape><Shape ID='135' Type='Shape' LineStyle='3' FillStyle='3' TextStyle='3'><Cell N='PinX' V='0.08333333333333333' F='Sheet.133!Width*0.5'/><Cell N='PinY' V='0.08474576271186443' F='Sheet.133!Height*0.76271186440678'/><Cell N='Width' V='0.1666666666666667' F='Sheet.133!Width*1'/><Cell N='Height' V='0.05273069679849222' F='Sheet.133!Height*0.47457627118643'/><Cell N='LocPinX' V='0.08333333333333333' F='Width*0.5'/><Cell N='LocPinY' V='0.02636534839924611' F='Height*0.5'/><Cell N='Angle' V='0'/><Cell N='FlipX' V='0'/><Cell N='FlipY' V='0'/><Cell N='ResizeMode' V='0'/><Cell N='LayerMember' V='1'/><Cell N='LineWeight' V='0.01041666666666667'/><Cell N='LineColor' V='#c8c8c8' F='GUARD(IF(LUM(THEMEVAL())&lt;30,MSOTINT(THEMEVAL(),80),THEMEVAL()))'/><Cell N='LinePattern' V='1' F='GUARD(1)'/><Cell N='Rounding' V='0' F='GUARD(0)'/><Cell N='BeginArrow' V='0' F='GUARD(0)'/><Cell N='EndArrow' V='0' F='GUARD(0)'/><Cell N='LineCap' V='0' F='GUARD(0)'/><Cell N='LineColorTrans' V='0' F='GUARD(0)'/><Cell N='TextBkgnd' V='#ffffff' F='THEMEGUARD(THEME("BackgroundColor")+1)'/><Cell N='FillForegnd' V='0' F='GUARD(0)'/><Cell N='FillBkgnd' V='0' F='GUARD(0)'/><Cell N='FillPattern' V='1' F='GUARD(1)'/><Cell N='ShdwForegnd' V='0' F='GUARD(0)'/><Cell N='ShdwPattern' V='0' F='GUARD(0)'/><Cell N='LockWidth' V='1'/><Cell N='LockHeight' V='1'/><Cell N='LockAspect' V='1'/><Cell N='LockTextEdit' V='1'/><Cell N='LineGradientEnabled' V='0' F='GUARD(FALSE)'/><Cell N='FillGradientEnabled' V='0' F='GUARD(FALSE)'/><Cell N='BevelContourSize' V='0' F='GUARD(0)'/><Cell N='Copyright' V='Copyright (c) 2012 Microsoft Corporation.  All rights reserved.'/><Section N='Character'><Row IX='0'><Cell N='Font' V='Times New Roman'/><Cell N='Color' V='#000000' F='THEMEGUARD(RGB(0,0,0))'/><Cell N='Size' V='0.1944444444444444' U='PT'/><Cell N='ComplexScriptFont' V='Times New Roman'/></Row></Section><Section N='Geometry' IX='0'><Cell N='NoFill' V='1'/><Cell N='NoLine' V='0'/><Cell N='NoShow' V='1'/><Cell N='NoSnap' V='0'/><Cell N='NoQuickDrag' V='0'/><Row T='MoveTo' IX='1'><Cell N='X' V='0' F='Width*0'/><Cell N='Y' V='0.05273069679849222' F='Height*1'/></Row><Row T='LineTo' IX='2'><Cell N='X' V='0.08333333333333333' F='Width*0.5'/><Cell N='Y' V='0' F='Height*0'/></Row><Row T='LineTo' IX='3'><Cell N='X' V='0.1666666666666667' F='Width*1'/><Cell N='Y' V='0.05273069679849222' F='Height*1'/></Row></Section></Shape></Shapes></Shape><Shape ID='136' Type='Shape' LineStyle='3' FillStyle='3' TextStyle='3'><Cell N='PinX' V='0.1181102362204724' U='MM'/><Cell N='PinY' V='0.6692913385826771' U='MM'/><Cell N='Width' V='0.1666666666666667'/><Cell N='Height' V='0.1111111111111111'/><Cell N='LocPinX' V='0.08333333333333333' F='Width*0.5'/><Cell N='LocPinY' V='0.05555555555555555' F='Height*0.5'/><Cell N='Angle' V='0'/><Cell N='FlipX' V='0'/><Cell N='FlipY' V='0'/><Cell N='ResizeMode' V='0'/><Cell N='LayerMember' V='1'/><Cell N='LineWeight' V='0.01' U='PT' F='GUARD(0.72PT)'/><Cell N='LinePattern' V='1' F='GUARD(1)'/><Cell N='Rounding' V='0' F='GUARD(0)'/><Cell N='LineCap' V='0' F='GUARD(0)'/><Cell N='LineColorTrans' V='0'/><Cell N='FillForegnd' V='0' F='GUARD(0)'/><Cell N='FillBkgnd' V='0' F='GUARD(0)'/><Cell N='FillPattern' V='0' F='GUARD(0)'/><Cell N='ShdwForegnd' V='0' F='GUARD(0)'/><Cell N='ShdwPattern' V='0' F='GUARD(0)'/><Cell N='ShapeShdwShow' V='2'/><Cell N='LockWidth' V='1'/><Cell N='LockHeight' V='1'/><Cell N='LockAspect' V='1'/><Cell N='LockTextEdit' V='1'/><Cell N='LockFormat' V='1'/><Cell N='LockThemeColors' V='1'/><Cell N='LockThemeEffects' V='1'/><Cell N='FillGradientEnabled' V='0' F='GUARD(FALSE)'/><Cell N='Copyright' V='Copyright (c) 2012 Microsoft Corporation.  All rights reserved.'/><Section N='Geometry' IX='0'><Cell N='NoFill' V='1'/><Cell N='NoLine' V='0'/><Cell N='NoShow' V='1'/><Cell N='NoSnap' V='0'/><Cell N='NoQuickDrag' V='0'/><Row T='MoveTo' IX='1'><Cell N='X' V='0' F='Width*0'/><Cell N='Y' V='0' F='Height*0'/></Row><Row T='LineTo' IX='2'><Cell N='X' V='0.1666666666666667' F='Width*1'/><Cell N='Y' V='0' F='Height*0'/></Row><Row T='LineTo' IX='3'><Cell N='X' V='0.1666666666666667' F='Width*1'/><Cell N='Y' V='0.1111111111111111' F='Height*1'/></Row><Row T='LineTo' IX='4'><Cell N='X' V='0' F='Width*0'/><Cell N='Y' V='0.1111111111111111' F='Height*1'/></Row><Row T='LineTo' IX='5'><Cell N='X' V='0' F='Width*0'/><Cell N='Y' V='0' F='Height*0'/></Row></Section><Section N='Geometry' IX='1'><Cell N='NoFill' V='1'/><Cell N='NoLine' V='0'/><Cell N='NoShow' V='1'/><Cell N='NoSnap' V='0'/><Cell N='NoQuickDrag' V='0'/><Row T='MoveTo' IX='1'><Cell N='X' V='0.1666666666666667' F='Width*1'/><Cell N='Y' V='0.1111111111111111' F='Height*1'/></Row><Row T='LineTo' IX='2'><Cell N='X' V='0.08333333333333333' F='Width*0.5'/><Cell N='Y' V='0.05555555555555555' F='Height*0.5'/></Row><Row T='LineTo' IX='3'><Cell N='X' V='0' F='Width*0'/><Cell N='Y' V='0.1111111111111111' F='Height*1'/></Row></Section></Shape><Shape ID='137' Type='Shape' LineStyle='3' FillStyle='3' TextStyle='3'><Cell N='PinX' V='0.1181102362204724' U='MM'/><Cell N='PinY' V='0.6692913385826771' U='MM'/><Cell N='Width' V='0.1388888888888889'/><Cell N='Height' V='0.1388888888888889'/><Cell N='LocPinX' V='0.06944444444444445' F='Width*0.5'/><Cell N='LocPinY' V='0.06944444444444445' F='Height*0.5'/><Cell N='Angle' V='0'/><Cell N='FlipX' V='0'/><Cell N='FlipY' V='0'/><Cell N='ResizeMode' V='0'/><Cell N='LayerMember' V='1'/><Cell N='LineWeight' V='0.01' U='PT' F='GUARD(0.72PT)'/><Cell N='LinePattern' V='1' F='GUARD(1)'/><Cell N='Rounding' V='0' F='GUARD(0)'/><Cell N='BeginArrow' V='0' F='GUARD(0)'/><Cell N='EndArrow' V='0' F='GUARD(0)'/><Cell N='LineCap' V='0' F='GUARD(0)'/><Cell N='LineColorTrans' V='0' F='GUARD(0)'/><Cell N='LockWidth' V='1'/><Cell N='LockHeight' V='1'/><Cell N='LockAspect' V='1'/><Cell N='LockTextEdit' V='1'/><Cell N='LockFormat' V='1'/><Cell N='LockThemeColors' V='1'/><Cell N='LockThemeEffects' V='1'/><Cell N='FillForegnd' V='0' F='GUARD(0)'/><Cell N='FillBkgnd' V='0' F='GUARD(0)'/><Cell N='FillPattern' V='0' F='GUARD(0)'/><Cell N='ShdwForegnd' V='0' F='GUARD(0)'/><Cell N='ShdwPattern' V='0' F='GUARD(0)'/><Cell N='ShapeShdwShow' V='2'/><Cell N='FillGradientEnabled' V='0' F='GUARD(FALSE)'/><Cell N='Copyright' V='Copyright (c) 2012 Microsoft Corporation.  All rights reserved.'/><Section N='Geometry' IX='0'><Cell N='NoFill' V='1'/><Cell N='NoLine' V='0'/><Cell N='NoShow' V='1'/><Cell N='NoSnap' V='0'/><Cell N='NoQuickDrag' V='0'/><Row T='Ellipse' IX='1'><Cell N='X' V='0.06944444444444445' F='Width*0.5'/><Cell N='Y' V='0.06944444444444445' F='Height*0.5'/><Cell N='A' V='0.1388888888888889' U='DL' F='Width*1'/><Cell N='B' V='0.06944444444444445' U='DL' F='Height*0.5'/><Cell N='C' V='0.06944444444444445' U='DL' F='Width*0.5'/><Cell N='D' V='0.1388888888888889' U='DL' F='Height*1'/></Row></Section><Section N='Geometry' IX='1'><Cell N='NoFill' V='1'/><Cell N='NoLine' V='0'/><Cell N='NoShow' V='1' F='Geometry1.NoShow'/><Cell N='NoSnap' V='0'/><Cell N='NoQuickDrag' V='0'/><Row T='MoveTo' IX='1'><Cell N='X' V='0.02748582384092917' F='Width*0.19789793165469'/><Cell N='Y' V='0.03830534236133333' F='Height*0.2757984650016'/></Row><Row T='LineTo' IX='2'><Cell N='X' V='0.1114030650479625' F='Width*0.80210206834533'/><Cell N='Y' V='0.03830534236133333' F='Height*0.2757984650016'/></Row><Row T='LineTo' IX='3'><Cell N='X' V='0.1114030650479625' F='Width*0.80210206834533'/><Cell N='Y' V='0.1005835465275583' F='Height*0.72420153499842'/></Row><Row T='LineTo' IX='4'><Cell N='X' V='0.02748582384092917' F='Width*0.19789793165469'/><Cell N='Y' V='0.1005835465275583' F='Height*0.72420153499842'/></Row><Row T='LineTo' IX='5'><Cell N='X' V='0.02748582384092917' F='Width*0.19789793165469'/><Cell N='Y' V='0.03830534236133333' F='Height*0.2757984650016'/></Row></Section><Section N='Geometry' IX='2'><Cell N='NoFill' V='1'/><Cell N='NoLine' V='0'/><Cell N='NoShow' V='1' F='Geometry1.NoShow'/><Cell N='NoSnap' V='0'/><Cell N='NoQuickDrag' V='0'/><Row T='MoveTo' IX='1'><Cell N='X' V='0.1114030650479625' F='Width*0.80210206834533'/><Cell N='Y' V='0.1005835465275583' F='Height*0.72420153499842'/></Row><Row T='LineTo' IX='2'><Cell N='X' V='0.06944444444444584' F='Width*0.50000000000001'/><Cell N='Y' V='0.06944444444444584' F='Height*0.50000000000001'/></Row><Row T='LineTo' IX='3'><Cell N='X' V='0.02748582384092917' F='Width*0.19789793165469'/><Cell N='Y' V='0.1005835465275583' F='Height*0.72420153499842'/></Row></Section></Shape><Shape ID='138' Type='Shape' LineStyle='3' FillStyle='3' TextStyle='3'><Cell N='PinX' V='0.1181102362204724' U='MM'/><Cell N='PinY' V='0.6692913385826771' U='MM'/><Cell N='Width' V='0.1527777777777778'/><Cell N='Height' V='0.1111111111111111'/><Cell N='LocPinX' V='0.07638888888888888' F='Width*0.5'/><Cell N='LocPinY' V='0.05555555555555555' F='Height*0.5'/><Cell N='Angle' V='0'/><Cell N='FlipX' V='0'/><Cell N='FlipY' V='0'/><Cell N='ResizeMode' V='0'/><Cell N='LayerMember' V='1'/><Cell N='LineWeight' V='0.01' U='PT' F='GUARD(0.72PT)'/><Cell N='LinePattern' V='1' F='GUARD(1)'/><Cell N='Rounding' V='0' F='GUARD(0)'/><Cell N='BeginArrow' V='0' F='GUARD(0)'/><Cell N='EndArrow' V='0' F='GUARD(0)'/><Cell N='LineCap' V='0' F='GUARD(0)'/><Cell N='LineColorTrans' V='0' F='GUARD(0)'/><Cell N='TextBkgnd' V='#ffffff' F='THEMEGUARD(THEME("BackgroundColor")+1)'/><Cell N='FillForegnd' V='0' F='GUARD(0)'/><Cell N='FillBkgnd' V='0' F='GUARD(0)'/><Cell N='FillPattern' V='0' F='GUARD(0)'/><Cell N='ShdwForegnd' V='0' F='GUARD(0)'/><Cell N='ShdwPattern' V='0' F='GUARD(0)'/><Cell N='ShapeShdwShow' V='2'/><Cell N='LockWidth' V='1'/><Cell N='LockHeight' V='1'/><Cell N='LockAspect' V='1'/><Cell N='LockTextEdit' V='1'/><Cell N='LockFormat' V='1'/><Cell N='LockThemeColors' V='1'/><Cell N='LockThemeEffects' V='1'/><Cell N='FillGradientEnabled' V='0' F='GUARD(FALSE)'/><Cell N='Copyright' V='Copyright (c) 2012 Microsoft Corporation.  All rights reserved.'/><Section N='Geometry' IX='0'><Cell N='NoFill' V='1'/><Cell N='NoLine' V='0'/><Cell N='NoShow' V='1'/><Cell N='NoSnap' V='0'/><Cell N='NoQuickDrag' V='0'/><Row T='MoveTo' IX='1'><Cell N='X' V='0.1278563685636691' F='Width*0.83687804878038'/><Cell N='Y' V='0' F='Height*0'/></Row><Row T='LineTo' IX='2'><Cell N='X' V='0.08081571815717277' F='Width*0.52897560975604'/><Cell N='Y' V='0' F='Height*0'/></Row><Row T='LineTo' IX='3'><Cell N='X' V='0.01490514905148867' F='Width*0.097560975609744'/><Cell N='Y' V='0' F='Height*0'/></Row><Row T='EllipticalArcTo' IX='4'><Cell N='X' V='0' F='Width*0'/><Cell N='Y' V='0.01388888888888667' F='Height*0.12499999999998'/><Cell N='A' V='0.004365617082584694' U='DL' F='Width*0.028574948176918'/><Cell N='B' V='0.004067961372408111' U='DL' F='Height*0.036611652351673'/><Cell N='C' V='-3.141592653589797' U='DA' F='_ELLIPSE_THETA(-1.5707963267949,1.0000000000001,0.16015625000002,0.12500000000003,Width,Height)'/><Cell N='D' V='1.073170731707333' F='_ELLIPSE_ECC(-1.5707963267949,1.0000000000001,0.16015625000002,0.12500000000003,Width,Height,Geometry1.C4)'/></Row><Row T='LineTo' IX='5'><Cell N='X' V='0' F='Width*0'/><Cell N='Y' V='0.1006944444444256' F='Height*0.90624999999983'/></Row><Row T='EllipticalArcTo' IX='6'><Cell N='X' V='0.02235772357723514' F='Width*0.14634146341463'/><Cell N='Y' V='0.1111111111110867' F='Height*0.99999999999978'/><Cell N='A' V='0.01309371953768939' U='DL' F='Width*0.085704346064876'/><Cell N='B' V='0.1050106281446656' U='DL' F='Height*0.94509565330199'/><Cell N='C' V='-1.424570287484022E-14' U='DA'/><Cell N='D' V='2.146341463415188' F='Width/Height*1.5609756097565'/></Row><Row T='LineTo' IX='7'><Cell N='X' V='0.03610027100270708' F='Width*0.23629268292681'/><Cell N='Y' V='0.1111111111110867' F='Height*0.99999999999978'/></Row><Row T='LineTo' IX='8'><Cell N='X' V='0.083140921409205' F='Width*0.54419512195116'/><Cell N='Y' V='0.1111111111110867' F='Height*0.99999999999978'/></Row><Row T='EllipticalArcTo' IX='9'><Cell N='X' V='0.09315718157180415' F='Width*0.6097560975609'/><Cell N='Y' V='0.1017777777777555' F='Height*0.9159999999998'/><Cell N='A' V='0.09022348689230708' U='DL' F='Width*0.59055373238601'/><Cell N='B' V='0.1083774410688278' U='DL' F='Height*0.97539696961945'/><Cell N='C' V='0' U='DA'/><Cell N='D' V='1.073170731707429' F='Width/Height*0.78048780487813'/></Row><Row T='EllipticalArcTo' IX='10'><Cell N='X' V='0.08314092140920347' F='Width*0.54419512195115'/><Cell N='Y' V='0.09244444444442333' F='Height*0.83199999999981'/><Cell N='A' V='0.09022348689230708' U='DL' F='Width*0.59055373238601'/><Cell N='B' V='0.09517811448668222' U='DL' F='Height*0.85660303038014'/><Cell N='C' V='0' U='DA'/><Cell N='D' V='1.073170731707429' F='Width/Height*0.78048780487813'/></Row><Row T='LineTo' IX='11'><Cell N='X' V='0.03610027100270555' F='Width*0.2362926829268'/><Cell N='Y' V='0.09244444444442333' F='Height*0.83199999999981'/></Row><Row T='EllipticalArcTo' IX='12'><Cell N='X' V='0.03726287262872319' F='Width*0.24390243902437'/><Cell N='Y' V='0.08768910098270778' F='Height*0.78920190884437'/><Cell N='A' V='0.03648579523250138' U='DL' F='Width*0.2388161142491'/><Cell N='B' V='0.08972727711822999' U='DL' F='Height*0.80754549406407'/><Cell N='C' V='-1.570796326794904' U='DA' F='_ELLIPSE_THETA(-1.5707963267949,2.8581235697917,0.16015625000002,0.12500000000003,Width,Height)'/><Cell N='D' V='2.663251508214687' F='_ELLIPSE_ECC(-1.5707963267949,2.8581235697917,0.16015625000002,0.12500000000003,Width,Height,Geometry1.C12)'/></Row><Row T='LineTo' IX='13'><Cell N='X' V='0.07825203252033902' F='Width*0.51219512195131'/><Cell N='Y' V='0.08768910098270889' F='Height*0.78920190884438'/></Row><Row T='EllipticalArcTo' IX='14'><Cell N='X' V='0.08081571815717277' F='Width*0.52897560975604'/><Cell N='Y' V='0.08799999999998' F='Height*0.79199999999982'/><Cell N='A' V='0.07952306537611791' U='DL' F='Width*0.52051460973459'/><Cell N='B' V='0.08792194888981665' U='DL' F='Height*0.79129754000835'/><Cell N='C' V='0' U='DA'/><Cell N='D' V='1.07317073170747' F='Width/Height*0.78048780487816'/></Row><Row T='LineTo' IX='15'><Cell N='X' V='0.1427615176151572' F='Width*0.93443902439012'/><Cell N='Y' V='0.08799999999998' F='Height*0.79199999999982'/></Row><Row T='EllipticalArcTo' IX='16'><Cell N='X' V='0.1527777777777579' F='Width*0.99999999999987'/><Cell N='Y' V='0.07866666666664889' F='Height*0.70799999999984'/><Cell N='A' V='0.1498440830982608' U='DL' F='Width*0.98079763482498'/><Cell N='B' V='0.08526632995772111' U='DL' F='Height*0.76739696961949'/><Cell N='C' V='0' U='DA'/><Cell N='D' V='1.07317073170747' F='Width/Height*0.78048780487816'/></Row><Row T='EllipticalArcTo' IX='17'><Cell N='X' V='0.1427615176151572' F='Width*0.93443902439012'/><Cell N='Y' V='0.06933333333331777' F='Height*0.62399999999986'/><Cell N='A' V='0.1498440830982608' U='DL' F='Width*0.98079763482498'/><Cell N='B' V='0.07206700337557555' U='DL' F='Height*0.64860303038018'/><Cell N='C' V='0' U='DA'/><Cell N='D' V='1.07317073170747' F='Width/Height*0.78048780487816'/></Row><Row T='LineTo' IX='18'><Cell N='X' V='0.08081571815717277' F='Width*0.52897560975604'/><Cell N='Y' V='0.06933333333331777' F='Height*0.62399999999986'/></Row><Row T='EllipticalArcTo' IX='19'><Cell N='X' V='0.07825203252031611' F='Width*0.51219512195116'/><Cell N='Y' V='0.06964423235058889' F='Height*0.6267980911553'/><Cell N='A' V='0.07952306537610722' U='DL' F='Width*0.52051460973452'/><Cell N='B' V='0.06941138444348111' U='DL' F='Height*0.62470245999133'/><Cell N='C' V='0' U='DA' F='_ELLIPSE_THETA(-2.4691715326608,1,0.16015625000002,0.12500000000003,Width,Height)'/><Cell N='D' V='1.07317073170744' F='_ELLIPSE_ECC(-2.4691715326608,1,0.16015625000002,0.12500000000003,Width,Height,Geometry1.C19)'/></Row><Row T='LineTo' IX='20'><Cell N='X' V='0.07825203252031611' F='Width*0.51219512195116'/><Cell N='Y' V='0.06457798987160333' F='Height*0.58120190884443'/></Row><Row T='EllipticalArcTo' IX='21'><Cell N='X' V='0.08081571815717277' F='Width*0.52897560975604'/><Cell N='Y' V='0.06488888888887444' F='Height*0.58399999999987'/><Cell N='A' V='0.07952306537609041' U='DL' F='Width*0.52051460973441'/><Cell N='B' V='0.06481083777870778' U='DL' F='Height*0.58329754000837'/><Cell N='C' V='0' U='DA'/><Cell N='D' V='1.073170731707429' F='Width/Height*0.78048780487813'/></Row><Row T='LineTo' IX='22'><Cell N='X' V='0.139035230352286' F='Width*0.91004878048769'/><Cell N='Y' V='0.06488888888887444' F='Height*0.58399999999987'/></Row><Row T='EllipticalArcTo' IX='23'><Cell N='X' V='0.1490514905148867' F='Width*0.97560975609744'/><Cell N='Y' V='0.05555555555554333' F='Height*0.49999999999989'/><Cell N='A' V='0.1461177958353896' U='DL' F='Width*0.95640739092255'/><Cell N='B' V='0.06215521884661666' U='DL' F='Height*0.55939696961955'/><Cell N='C' V='0' U='DA'/><Cell N='D' V='1.073170731707429' F='Width/Height*0.78048780487813'/></Row><Row T='EllipticalArcTo' IX='24'><Cell N='X' V='0.139035230352286' F='Width*0.91004878048769'/><Cell N='Y' V='0.04622222222221222' F='Height*0.41599999999991'/><Cell N='A' V='0.1461177958353896' U='DL' F='Width*0.95640739092255'/><Cell N='B' V='0.04895589226447' U='DL' F='Height*0.44060303038023'/><Cell N='C' V='0' U='DA'/><Cell N='D' V='1.073170731707429' F='Width/Height*0.78048780487813'/></Row><Row T='LineTo' IX='25'><Cell N='X' V='0.08081571815717277' F='Width*0.52897560975604'/><Cell N='Y' V='0.04622222222221222' F='Height*0.41599999999991'/></Row><Row T='EllipticalArcTo' IX='26'><Cell N='X' V='0.07825203252031611' F='Width*0.51219512195116'/><Cell N='Y' V='0.04653312123948333' F='Height*0.41879809115535'/><Cell N='A' V='0.07952306537610569' U='DL' F='Width*0.52051460973451'/><Cell N='B' V='0.04630027333237666' U='DL' F='Height*0.41670245999139'/><Cell N='C' V='0' U='DA' F='_ELLIPSE_THETA(-2.5066512801273,1,0.16015625000002,0.12500000000003,Width,Height)'/><Cell N='D' V='1.07317073170744' F='_ELLIPSE_ECC(-2.5066512801273,1,0.16015625000002,0.12500000000003,Width,Height,Geometry1.C26)'/></Row><Row T='LineTo' IX='27'><Cell N='X' V='0.07825203252031611' F='Width*0.51219512195116'/><Cell N='Y' V='0.04146687876049778' F='Height*0.37320190884448'/></Row><Row T='EllipticalArcTo' IX='28'><Cell N='X' V='0.08081571815717277' F='Width*0.52897560975604'/><Cell N='Y' V='0.04177777777776778' F='Height*0.37599999999991'/><Cell N='A' V='0.07952306537612708' U='DL' F='Width*0.52051460973465'/><Cell N='B' V='0.04169972666760666' U='DL' F='Height*0.37529754000846'/><Cell N='C' V='0' U='DA'/><Cell N='D' V='1.073170731707429' F='Width/Height*0.78048780487813'/></Row><Row T='LineTo' IX='29'><Cell N='X' V='0.1315826558265419' F='Width*0.86126829268282'/><Cell N='Y' V='0.04177777777776889' F='Height*0.37599999999992'/></Row><Row T='EllipticalArcTo' IX='30'><Cell N='X' V='0.1415989159891426' F='Width*0.92682926829257'/><Cell N='Y' V='0.03244444444443777' F='Height*0.29199999999994'/><Cell N='A' V='0.1386652213096455' U='DL' F='Width*0.90762690311768'/><Cell N='B' V='0.03904410773551' U='DL' F='Height*0.35139696961959'/><Cell N='C' V='0' U='DA'/><Cell N='D' V='1.073170731707429' F='Width/Height*0.78048780487813'/></Row><Row T='EllipticalArcTo' IX='31'><Cell N='X' V='0.1315826558265419' F='Width*0.86126829268282'/><Cell N='Y' V='0.02311111111110556' F='Height*0.20799999999995'/><Cell N='A' V='0.1386652213096455' U='DL' F='Width*0.90762690311768'/><Cell N='B' V='0.02584478115336444' U='DL' F='Height*0.23260303038028'/><Cell N='C' V='0' U='DA'/><Cell N='D' V='1.073170731707429' F='Width/Height*0.78048780487813'/></Row><Row T='LineTo' IX='32'><Cell N='X' V='0.08081571815717277' F='Width*0.52897560975604'/><Cell N='Y' V='0.02311111111110556' F='Height*0.20799999999995'/></Row><Row T='EllipticalArcTo' IX='33'><Cell N='X' V='0.07825203252031611' F='Width*0.51219512195116'/><Cell N='Y' V='0.02342201012837778' F='Height*0.2107980911554'/><Cell N='A' V='0.07952306537610722' U='DL' F='Width*0.52051460973452'/><Cell N='B' V='0.02318916222127' U='DL' F='Height*0.20870245999143'/><Cell N='C' V='0' U='DA' F='_ELLIPSE_THETA(-2.4691715326608,1,0.16015625000002,0.12500000000003,Width,Height)'/><Cell N='D' V='1.07317073170744' F='_ELLIPSE_ECC(-2.4691715326608,1,0.16015625000002,0.12500000000003,Width,Height,Geometry1.C33)'/></Row><Row T='LineTo' IX='34'><Cell N='X' V='0.07825203252031611' F='Width*0.51219512195116'/><Cell N='Y' V='0.01835576764939222' F='Height*0.16520190884453'/></Row><Row T='EllipticalArcTo' IX='35'><Cell N='X' V='0.08081571815717277' F='Width*0.52897560975604'/><Cell N='Y' V='0.01866666666666222' F='Height*0.16799999999996'/><Cell N='A' V='0.07952306537610875' U='DL' F='Width*0.52051460973453'/><Cell N='B' V='0.01858861555649889' U='DL' F='Height*0.16729754000849'/><Cell N='C' V='0' U='DA'/><Cell N='D' V='1.073170731707429' F='Width/Height*0.78048780487813'/></Row><Row T='LineTo' IX='36'><Cell N='X' V='0.1278563685636707' F='Width*0.83687804878039'/><Cell N='Y' V='0.01866666666666333' F='Height*0.16799999999997'/></Row><Row T='EllipticalArcTo' IX='37'><Cell N='X' V='0.1378726287262714' F='Width*0.90243902439014'/><Cell N='Y' V='0.009333333333331667' F='Height*0.083999999999985'/><Cell N='A' V='0.1349389340467743' U='DL' F='Width*0.88323665921525'/><Cell N='B' V='0.01593299662440444' U='DL' F='Height*0.14339696961964'/><Cell N='C' V='0' U='DA'/><Cell N='D' V='1.073170731707429' F='Width/Height*0.78048780487813'/></Row><Row T='EllipticalArcTo' IX='38'><Cell N='X' V='0.1278563685636707' F='Width*0.83687804878039'/><Cell N='Y' V='0' F='Height*0'/><Cell N='A' V='0.1349389340467743' U='DL' F='Width*0.88323665921525'/><Cell N='B' V='0.002733670042258666' U='DL' F='Height*0.024603030380328'/><Cell N='C' V='0' U='DA'/><Cell N='D' V='1.073170731707429' F='Width/Height*0.78048780487813'/></Row></Section><Section N='Geometry' IX='1'><Cell N='NoFill' V='1'/><Cell N='NoLine' V='0'/><Cell N='NoShow' V='1' F='Geometry1.NoShow'/><Cell N='NoSnap' V='0'/><Cell N='NoQuickDrag' V='0'/><Row T='MoveTo' IX='1'><Cell N='X' V='0.08081571815717277' F='Width*0.52897560975604'/><Cell N='Y' V='0' F='Height*0'/></Row><Row T='EllipticalArcTo' IX='2'><Cell N='X' V='0.07825203252031611' F='Width*0.51219512195116'/><Cell N='Y' V='0.0003108990172711333' F='Height*0.0027980911554402'/><Cell N='A' V='0.07952306537610722' U='DL' F='Width*0.52051460973452'/><Cell N='B' V='7.805111016363776E-5' U='DL' F='Height*0.00070245999147274'/><Cell N='C' V='0' U='DA' F='_ELLIPSE_THETA(-2.4691715326608,1,0.16015625000002,0.12500000000003,Width,Height)'/><Cell N='D' V='1.07317073170744' F='_ELLIPSE_ECC(-2.4691715326608,1,0.16015625000002,0.12500000000003,Width,Height,Geometry2.C2)'/></Row></Section></Shape><Shape ID='139' Type='Shape' LineStyle='3' FillStyle='3' TextStyle='3'><Cell N='PinX' V='0.1181102362204724' U='MM'/><Cell N='PinY' V='0.6692913385826771' U='MM'/><Cell N='Width' V='0.1527777777777778'/><Cell N='Height' V='0.1111111111111111'/><Cell N='LocPinX' V='0.07638888888888888' F='Width*0.5'/><Cell N='LocPinY' V='0.05555555555555555' F='Height*0.5'/><Cell N='Angle' V='0'/><Cell N='FlipX' V='0'/><Cell N='FlipY' V='0'/><Cell N='ResizeMode' V='0'/><Cell N='LayerMember' V='1'/><Cell N='FillForegnd' V='#c8c8c8' F='GUARD(RGB(200,200,200))'/><Cell N='FillBkgnd' V='0' F='GUARD(0)'/><Cell N='FillPattern' V='1' F='GUARD(1)'/><Cell N='ShdwForegnd' V='0' F='GUARD(0)'/><Cell N='ShdwPattern' V='0' F='GUARD(0)'/><Cell N='ShapeShdwShow' V='2'/><Cell N='LineWeight' V='0.01' U='PT' F='GUARD(0.72PT)'/><Cell N='LinePattern' V='1' F='GUARD(1)'/><Cell N='Rounding' V='0' F='GUARD(0)'/><Cell N='BeginArrow' V='0' F='GUARD(0)'/><Cell N='EndArrow' V='0' F='GUARD(0)'/><Cell N='LineCap' V='0' F='GUARD(0)'/><Cell N='LineColorTrans' V='0' F='GUARD(0)'/><Cell N='LockWidth' V='1'/><Cell N='LockHeight' V='1'/><Cell N='LockAspect' V='1'/><Cell N='LockTextEdit' V='1'/><Cell N='LockFormat' V='1'/><Cell N='LockThemeColors' V='1'/><Cell N='LockThemeEffects' V='1'/><Cell N='FillGradientEnabled' V='0' F='GUARD(FALSE)'/><Cell N='Copyright' V='Copyright (c) 2012 Microsoft Corporation.  All rights reserved.'/><Section N='Geometry' IX='0'><Cell N='NoFill' V='1'/><Cell N='NoLine' V='0'/><Cell N='NoShow' V='1'/><Cell N='NoSnap' V='0'/><Cell N='NoQuickDrag' V='0'/><Row T='MoveTo' IX='1'><Cell N='X' V='0.04583333333333333' F='Width*0.3'/><Cell N='Y' V='0' F='Height*0'/></Row><Row T='LineTo' IX='2'><Cell N='X' V='0.04583333333333333' F='Width*0.3'/><Cell N='Y' V='0.07444444444444444' F='Height*0.67'/></Row></Section><Section N='Geometry' IX='1'><Cell N='NoFill' V='1'/><Cell N='NoLine' V='0'/><Cell N='NoShow' V='1' F='Geometry1.NoShow'/><Cell N='NoSnap' V='0'/><Cell N='NoQuickDrag' V='0'/><Row T='MoveTo' IX='1'><Cell N='X' V='0.1527777777777778' F='Width*1'/><Cell N='Y' V='0.03666666666666667' F='Height*0.33'/></Row><Row T='LineTo' IX='2'><Cell N='X' V='0' F='Width*0'/><Cell N='Y' V='0.03666666666666667' F='Height*0.33'/></Row></Section><Section N='Geometry' IX='2'><Cell N='NoFill' V='1'/><Cell N='NoLine' V='0'/><Cell N='NoShow' V='1' F='Geometry1.NoShow'/><Cell N='NoSnap' V='0'/><Cell N='NoQuickDrag' V='0'/><Row T='MoveTo' IX='1'><Cell N='X' V='0' F='Width*0'/><Cell N='Y' V='0' F='Height*0'/></Row><Row T='LineTo' IX='2'><Cell N='X' V='0' F='Width*0'/><Cell N='Y' V='0.07444444444444444' F='Height*0.67'/></Row><Row T='LineTo' IX='3'><Cell N='X' V='0.1527777777777778' F='Width*1'/><Cell N='Y' V='0.07444444444444444' F='Height*0.67'/></Row><Row T='LineTo' IX='4'><Cell N='X' V='0.1527777777777778' F='Width*1'/><Cell N='Y' V='0' F='Height*0'/></Row><Row T='LineTo' IX='5'><Cell N='X' V='0' F='Width*0'/><Cell N='Y' V='0' F='Height*0'/></Row></Section><Section N='Geometry' IX='3'><Cell N='NoFill' V='0'/><Cell N='NoLine' V='0'/><Cell N='NoShow' V='1' F='Geometry1.NoShow'/><Cell N='NoSnap' V='0'/><Cell N='NoQuickDrag' V='0'/><Row T='MoveTo' IX='1'><Cell N='X' V='0' F='Width*0'/><Cell N='Y' V='0.07444444444444444' F='Height*0.67'/></Row><Row T='LineTo' IX='2'><Cell N='X' V='0' F='Width*0'/><Cell N='Y' V='0.1111111111111111' F='Height*1'/></Row><Row T='LineTo' IX='3'><Cell N='X' V='0.1527777777777778' F='Width*1'/><Cell N='Y' V='0.1111111111111111' F='Height*1'/></Row><Row T='LineTo' IX='4'><Cell N='X' V='0.1527777777777778' F='Width*1'/><Cell N='Y' V='0.07444444444444444' F='Height*0.67'/></Row><Row T='LineTo' IX='5'><Cell N='X' V='0' F='Width*0'/><Cell N='Y' V='0.07444444444444444' F='Height*0.67'/></Row></Section></Shape><Shape ID='140' Type='Shape' LineStyle='3' FillStyle='3' TextStyle='3'><Cell N='PinX' V='1.369527559055118'/><Cell N='PinY' V='0.1181102362204724' U='MM'/><Cell N='Width' V='0.1165354330708661'/><Cell N='Height' V='0.1338582677165354'/><Cell N='LocPinX' V='0.05826771653543306' F='Width*0.5'/><Cell N='LocPinY' V='0.06692913385826771' F='Height*0.5'/><Cell N='Angle' V='1.5707963267949'/><Cell N='FlipX' V='0'/><Cell N='FlipY' V='0'/><Cell N='ResizeMode' V='0'/><Cell N='LayerMember' V='1'/><Cell N='LineWeight' V='0.01' U='PT' F='GUARD(0.72PT)'/><Cell N='LinePattern' V='1' F='GUARD(1)'/><Cell N='Rounding' V='0' U='MM' F='GUARD(0MM)'/><Cell N='EndArrowSize' V='2' F='GUARD(2)'/><Cell N='BeginArrow' V='0' F='GUARD(0)'/><Cell N='EndArrow' V='0' F='GUARD(0)'/><Cell N='BeginArrowSize' V='2' F='GUARD(2)'/><Cell N='LineColorTrans' V='0'/><Cell N='FillForegnd' V='#000000' F='GUARD(RGB(0,0,0))'/><Cell N='FillBkgnd' V='#1e1e1e' F='GUARD(SHADE(FillForegnd,LUMDIFF(THEME("FillColor"),THEME("FillColor2"))))'/><Cell N='FillPattern' V='1' F='GUARD(1)'/><Cell N='ShdwPattern' V='0' F='GUARD(0)'/><Cell N='FillForegndTrans' V='0'/><Cell N='FillBkgndTrans' V='0'/><Cell N='ShapeShdwShow' V='2'/><Cell N='LockWidth' V='1'/><Cell N='LockHeight' V='1'/><Cell N='LockAspect' V='1'/><Cell N='LockTextEdit' V='1'/><Cell N='LockFormat' V='1'/><Cell N='LockThemeColors' V='1'/><Cell N='LockThemeEffects' V='1'/><Cell N='Copyright' V='Copyright (c) 2012 Microsoft Corporation.  All rights reserved.'/><Cell N='FillGradientEnabled' V='0' F='GUARD(FALSE)'/><Section N='User'><Row N='BpmnIconPosition'><Cell N='Value' V='1'/><Cell N='Prompt' V=''/></Row><Row N='BpmnIconWidth'><Cell N='Value' V='0.18' U='PER'/><Cell N='Prompt' V=''/></Row></Section><Section N='Geometry' IX='0'><Cell N='NoFill' V='0'/><Cell N='NoLine' V='0'/><Cell N='NoShow' V='1'/><Cell N='NoSnap' V='0'/><Cell N='NoQuickDrag' V='0' F='No Formula'/><Row T='MoveTo' IX='1'><Cell N='X' V='0.1002204724409449' F='Width*0.86'/><Cell N='Y' V='0' F='Height*0'/></Row><Row T='LineTo' IX='2'><Cell N='X' V='0.1165354330708661' F='Width*1'/><Cell N='Y' V='0' F='Geometry1.Y1'/></Row><Row T='LineTo' IX='3'><Cell N='X' V='0.1165354330708661' F='Geometry1.X2'/><Cell N='Y' V='0.1338582677165354' F='Height*1'/></Row><Row T='LineTo' IX='4'><Cell N='X' V='0.1002204724409449' F='Geometry1.X1'/><Cell N='Y' V='0.1338582677165354' F='Geometry1.Y3'/></Row><Row T='LineTo' IX='5'><Cell N='X' V='0.1002204724409449' F='Geometry1.X1'/><Cell N='Y' V='0' F='Geometry1.Y1'/></Row></Section><Section N='Geometry' IX='1'><Cell N='NoFill' V='0'/><Cell N='NoLine' V='0'/><Cell N='NoShow' V='1' F='Geometry1.NoShow'/><Cell N='NoSnap' V='0'/><Cell N='NoQuickDrag' V='0' F='No Formula'/><Row T='MoveTo' IX='1'><Cell N='X' V='0.05011023622047243' F='Width*0.5-(Geometry1.X2-Geometry1.X1)/2'/><Cell N='Y' V='0' F='Geometry1.Y1'/></Row><Row T='LineTo' IX='2'><Cell N='X' V='0.06642519685039368' F='Geometry2.X1+Geometry1.X2-Geometry1.X1'/><Cell N='Y' V='0' F='Geometry1.Y1'/></Row><Row T='LineTo' IX='3'><Cell N='X' V='0.06642519685039368' F='Geometry2.X2'/><Cell N='Y' V='0.1338582677165354' F='Geometry1.Y3'/></Row><Row T='LineTo' IX='4'><Cell N='X' V='0.05011023622047243' F='Geometry2.X1'/><Cell N='Y' V='0.1338582677165354' F='Geometry1.Y3'/></Row><Row T='LineTo' IX='5'><Cell N='X' V='0.05011023622047243' F='Geometry2.X1'/><Cell N='Y' V='0' F='Geometry1.Y1'/></Row></Section><Section N='Geometry' IX='2'><Cell N='NoFill' V='0'/><Cell N='NoLine' V='0'/><Cell N='NoShow' V='1' F='Geometry2.NoShow'/><Cell N='NoSnap' V='0'/><Cell N='NoQuickDrag' V='0' F='No Formula'/><Row T='MoveTo' IX='1'><Cell N='X' V='0' F='Geometry1.X2-Width'/><Cell N='Y' V='0' F='Geometry1.Y1'/></Row><Row T='LineTo' IX='2'><Cell N='X' V='0.01631496062992126' F='Geometry3.X1+Geometry1.X2-Geometry1.X1'/><Cell N='Y' V='0' F='Geometry1.Y1'/></Row><Row T='LineTo' IX='3'><Cell N='X' V='0.01631496062992126' F='Geometry3.X2'/><Cell N='Y' V='0.1338582677165354' F='Geometry1.Y3'/></Row><Row T='LineTo' IX='4'><Cell N='X' V='0' F='Geometry3.X1'/><Cell N='Y' V='0.1338582677165354' F='Geometry1.Y3'/></Row><Row T='LineTo' IX='5'><Cell N='X' V='0' F='Geometry3.X1'/><Cell N='Y' V='0' F='Geometry1.Y1'/></Row></Section></Shape><Shape ID='239' NameU='Task.239' Name='任务.239' Type='Group' Master='4'><Cell N='PinX' V='13.45272642086543'/><Cell N='PinY' V='10.72047244094488'/><Cell N='Width' V='5.559114087403'/><Cell N='LocPinX' V='2.7795570437015' F='Inh'/><Cell N='LayerMember' V='1'/><Cell N='TxtPinX' V='2.7795570437015' F='Inh'/><Cell N='TxtWidth' V='5.559114087403' F='Inh'/><Cell N='TxtLocPinX' V='2.7795570437015' F='Inh'/><Cell N='Relationships' V='0' F='SUM(DEPENDSON(4,REF(),REF()))'/><Cell N='FillForegnd' V='#bdd0e9' F='THEMEGUARD(THEMEVAL("VariantColor4"))'/><Cell N='FillBkgnd' V='#4d80c4' F='THEMEGUARD(SHADE(FillForegnd,LUMDIFF(THEMEVAL("FillColor"),THEMEVAL("FillColor2"))))'/><Cell N='FillGradientEnabled' V='0'/><Cell N='VerticalAlign' V='1' F='SETATREF(Controls.Text_Reposition.Y,(2-SETATREFEXPR(1))*Height*0.5,TRUE)+SETATREFEXPR(1)'/><Cell N='SketchEnabled' V='0'/><Cell N='BevelTopType' V='11'/><Cell N='BevelTopWidth' V='0.125'/><Cell N='BevelTopHeight' V='0.08333333333333333'/><Cell N='BevelMaterialType' V='2'/><Cell N='BevelLightingType' V='1'/><Section N='Actions'><Row N='SetDefaultSize'><Cell N='Invisible' V='0' F='Inh'/></Row></Section><Section N='User'><Row N='IsInstance'><Cell N='Value' V='1' U='BOOL' F='Inh'/></Row></Section><Section N='Control'><Row N='Text_Reposition'><Cell N='X' V='2.7795570437015' F='Inh'/><Cell N='Y' V='0.3937007874015748' U='MM' F='(2-1)*Height*0.5'/><Cell N='XDyn' V='2.7795570437015' F='Inh'/></Row></Section><Section N='Connection'><Row IX='3'><Cell N='X' V='1.38977852185075' F='Inh'/></Row><Row IX='4'><Cell N='X' V='2.7795570437015' F='Inh'/></Row><Row IX='5'><Cell N='X' V='4.16933556555225' F='Inh'/></Row><Row IX='6'><Cell N='X' V='5.559114087403' F='Inh'/></Row><Row IX='7'><Cell N='X' V='5.559114087403' F='Inh'/></Row><Row IX='8'><Cell N='X' V='5.559114087403' F='Inh'/></Row><Row IX='9'><Cell N='X' V='4.16933556555225' F='Inh'/></Row><Row IX='10'><Cell N='X' V='2.7795570437015' F='Inh'/></Row><Row IX='11'><Cell N='X' V='1.38977852185075' F='Inh'/></Row></Section><Section N='Character'><Row IX='0'><Cell N='Font' V='Times New Roman'/><Cell N='Color' V='#000000' F='THEMEGUARD(RGB(0,0,0))'/><Cell N='Style' V='0'/><Cell N='Size' V='0.1944444444444444' U='PT'/><Cell N='AsianFont' V='SimHei'/><Cell N='ComplexScriptFont' V='Times New Roman'/><Cell N='LangID' V='en-US'/></Row></Section><Text/><Shapes><Shape ID='240' Type='Shape' MasterShape='6'><Cell N='PinX' V='2.7795570437015' F='Inh'/><Cell N='Width' V='5.559114087403' F='Inh'/><Cell N='LocPinX' V='2.7795570437015' F='Inh'/><Cell N='LayerMember' V='1'/><Cell N='FillForegnd' V='#bdd0e9' F='THEMEGUARD(THEMEVAL("VariantColor4"))'/><Cell N='FillBkgnd' V='#4d80c4' F='THEMEGUARD(SHADE(FillForegnd,LUMDIFF(THEMEVAL("FillColor"),THEMEVAL("FillColor2"))))'/><Cell N='ShdwPattern' V='0'/><Cell N='FillGradientEnabled' V='0'/><Cell N='SketchEnabled' V='0'/><Cell N='BevelTopType' V='11'/><Cell N='BevelTopWidth' V='0.125'/><Cell N='BevelTopHeight' V='0.08333333333333333'/><Cell N='BevelMaterialType' V='2'/><Cell N='BevelLightingType' V='1'/><Section N='Character'><Row IX='0'><Cell N='Font' V='Times New Roman'/><Cell N='Color' V='#000000' F='THEMEGUARD(RGB(0,0,0))'/><Cell N='Style' V='0'/><Cell N='AsianFont' V='SimHei'/><Cell N='ComplexScriptFont' V='Times New Roman'/></Row></Section><Section N='Geometry' IX='0'><Row T='LineTo' IX='2'><Cell N='X' V='5.559114087403' F='Inh'/></Row><Row T='LineTo' IX='3'><Cell N='X' V='5.559114087403' F='Inh'/></Row></Section></Shape><Shape ID='241' Type='Group' MasterShape='7'><Cell N='PinX' V='2.7795570437015' F='Inh'/><Cell N='Width' V='5.559114087403' F='Inh'/><Cell N='LocPinX' V='2.7795570437015' F='Inh'/><Cell N='LayerMember' V='1'/><Cell N='LeftMargin' V='0.02777777777777778' U='PT'/><Cell N='RightMargin' V='0.02777777777777778' U='PT'/><Cell N='TopMargin' V='0.02777777777777778' U='PT'/><Cell N='BottomMargin' V='0.02777777777777778' U='PT'/><Cell N='SketchEnabled' V='0'/><Cell N='BevelTopType' V='11'/><Cell N='BevelTopWidth' V='0.125'/><Cell N='BevelTopHeight' V='0.08333333333333333'/><Cell N='BevelMaterialType' V='2'/><Cell N='BevelLightingType' V='1'/><Section N='Character'><Row IX='0'><Cell N='Font' V='Times New Roman'/><Cell N='Color' V='#000000' F='THEMEGUARD(RGB(0,0,0))'/><Cell N='Style' V='0'/><Cell N='AsianFont' V='SimHei'/><Cell N='ComplexScriptFont' V='Times New Roman'/></Row></Section><Shapes><Shape ID='242' Type='Shape' MasterShape='8'><Cell N='PinX' V='2.7795570437015' F='Inh'/><Cell N='Width' V='5.559114087403' F='Inh'/><Cell N='LocPinX' V='2.7795570437015' F='Inh'/><Cell N='LayerMember' V='1'/><Cell N='FillForegnd' V='#bdd0e9' F='THEMEGUARD(THEMEVAL("VariantColor4"))'/><Cell N='FillBkgnd' V='#4d80c4' F='THEMEGUARD(SHADE(FillForegnd,LUMDIFF(THEMEVAL("FillColor"),THEMEVAL("FillColor2"))))'/><Cell N='FillGradientEnabled' V='0'/><Cell N='LineWeight' V='0.003333333333333333' U='PT'/><Cell N='SketchEnabled' V='0'/><Cell N='BevelTopType' V='11'/><Cell N='BevelTopWidth' V='0.125'/><Cell N='BevelTopHeight' V='0.08333333333333333'/><Cell N='BevelMaterialType' V='2'/><Cell N='BevelLightingType' V='1'/><Section N='Character'><Row IX='0'><Cell N='Font' V='Times New Roman'/><Cell N='Color' V='#000000' F='THEMEGUARD(RGB(0,0,0))'/><Cell N='Style' V='0'/><Cell N='AsianFont' V='SimHei'/><Cell N='ComplexScriptFont' V='Times New Roman'/></Row></Section><Section N='Geometry' IX='0'><Row T='LineTo' IX='2'><Cell N='X' V='5.559114087403' F='Inh'/></Row><Row T='LineTo' IX='3'><Cell N='X' V='5.559114087403' F='Inh'/></Row></Section></Shape><Shape ID='243' Type='Shape' MasterShape='9'><Cell N='PinX' V='2.7795570437015' F='Inh'/><Cell N='Width' V='5.509114087403' F='Inh'/><Cell N='LocPinX' V='2.7545570437015' F='Inh'/><Cell N='LayerMember' V='1'/><Cell N='FillForegnd' V='#bdd0e9' F='THEMEGUARD(THEMEVAL("VariantColor4"))'/><Cell N='FillBkgnd' V='#4d80c4' F='THEMEGUARD(SHADE(FillForegnd,LUMDIFF(THEMEVAL("FillColor"),THEMEVAL("FillColor2"))))'/><Cell N='FillGradientEnabled' V='0'/><Cell N='LineWeight' V='0.003333333333333333' U='PT'/><Cell N='SketchEnabled' V='0'/><Cell N='BevelTopType' V='11'/><Cell N='BevelTopWidth' V='0.125'/><Cell N='BevelTopHeight' V='0.08333333333333333'/><Cell N='BevelMaterialType' V='2'/><Cell N='BevelLightingType' V='1'/><Section N='Character'><Row IX='0'><Cell N='Font' V='Times New Roman'/><Cell N='Color' V='#000000' F='THEMEGUARD(RGB(0,0,0))'/><Cell N='Style' V='0'/><Cell N='AsianFont' V='SimHei'/><Cell N='ComplexScriptFont' V='Times New Roman'/></Row></Section><Section N='Geometry' IX='0'><Row T='LineTo' IX='2'><Cell N='X' V='5.509114087403' F='Inh'/></Row><Row T='LineTo' IX='3'><Cell N='X' V='5.509114087403' F='Inh'/></Row></Section></Shape></Shapes></Shape><Shape ID='244' Type='Shape' MasterShape='10'><Cell N='PinX' V='2.8695570437015' F='Inh'/><Cell N='LayerMember' V='1'/></Shape><Shape ID='245' Type='Group' MasterShape='11'><Cell N='PinX' V='2.8745570437015' F='Inh'/><Cell N='PinY' V='0.1181102362204724' U='MM' F='Inh'/><Cell N='Width' V='0.1574803149606299' U='MM' F='Inh'/><Cell N='Height' V='0.1574803149606299' U='MM' F='Inh'/><Cell N='LocPinX' V='0.07874015748031495' U='MM' F='Inh'/><Cell N='LocPinY' V='0.07874015748031495' U='MM' F='Inh'/><Cell N='LayerMember' V='1'/><Shapes><Shape ID='246' Type='Shape' MasterShape='12'><Cell N='PinX' V='0.07874015748031495' U='MM' F='Inh'/><Cell N='PinY' V='0.07874015748031495' U='MM' F='Inh'/><Cell N='Width' V='0.1574803149606299' U='MM' F='Inh'/><Cell N='Height' V='0.1574803149606299' U='MM' F='Inh'/><Cell N='LocPinX' V='0.07874015748031495' U='MM' F='Inh'/><Cell N='LocPinY' V='0.07874015748031495' U='MM' F='Inh'/><Cell N='LayerMember' V='1'/><Section N='Geometry' IX='0'><Row T='LineTo' IX='2'><Cell N='X' V='0.1574803149606299' U='MM' F='Inh'/></Row><Row T='LineTo' IX='3'><Cell N='X' V='0.1574803149606299' U='MM' F='Inh'/><Cell N='Y' V='0.1574803149606299' U='MM' F='Inh'/></Row><Row T='LineTo' IX='4'><Cell N='Y' V='0.1574803149606299' U='MM' F='Inh'/></Row></Section></Shape><Shape ID='247' Type='Shape' MasterShape='13'><Cell N='PinX' V='0.07874015748031495' U='MM' F='Inh'/><Cell N='PinY' V='0.07874015748031495' U='MM' F='Inh'/><Cell N='Width' V='0.07874015748031495' U='MM' F='Inh'/><Cell N='Height' V='0.07874015748031495' U='MM' F='Inh'/><Cell N='LocPinX' V='0.03937007874015747' U='MM' F='Inh'/><Cell N='LocPinY' V='0.03937007874015747' U='MM' F='Inh'/><Cell N='LayerMember' V='1'/><Section N='Geometry' IX='0'><Row T='MoveTo' IX='1'><Cell N='X' V='0.03385826771653543' U='MM' F='Inh'/><Cell N='Y' V='0.04488188976377953' U='MM' F='Inh'/></Row><Row T='LineTo' IX='2'><Cell N='Y' V='0.04488188976377953' U='MM' F='Inh'/></Row><Row T='LineTo' IX='3'><Cell N='Y' V='0.03385826771653543' U='MM' F='Inh'/></Row><Row T='LineTo' IX='4'><Cell N='X' V='0.03385826771653543' U='MM' F='Inh'/><Cell N='Y' V='0.03385826771653543' U='MM' F='Inh'/></Row><Row T='LineTo' IX='5'><Cell N='X' V='0.03385826771653543' U='MM' F='Inh'/></Row><Row T='LineTo' IX='6'><Cell N='X' V='0.04488188976377953' U='MM' F='Inh'/></Row><Row T='LineTo' IX='7'><Cell N='X' V='0.04488188976377953' U='MM' F='Inh'/><Cell N='Y' V='0.03385826771653543' U='MM' F='Inh'/></Row><Row T='LineTo' IX='8'><Cell N='X' V='0.07874015748031495' U='MM' F='Inh'/><Cell N='Y' V='0.03385826771653543' U='MM' F='Inh'/></Row><Row T='LineTo' IX='9'><Cell N='X' V='0.07874015748031495' U='MM' F='Inh'/><Cell N='Y' V='0.04488188976377953' U='MM' F='Inh'/></Row><Row T='LineTo' IX='10'><Cell N='X' V='0.04488188976377953' U='MM' F='Inh'/><Cell N='Y' V='0.04488188976377953' U='MM' F='Inh'/></Row><Row T='LineTo' IX='11'><Cell N='X' V='0.04488188976377953' U='MM' F='Inh'/><Cell N='Y' V='0.07874015748031495' U='MM' F='Inh'/></Row><Row T='LineTo' IX='12'><Cell N='X' V='0.03385826771653543' U='MM' F='Inh'/><Cell N='Y' V='0.07874015748031495' U='MM' F='Inh'/></Row><Row T='LineTo' IX='13'><Cell N='X' V='0.03385826771653543' U='MM' F='Inh'/><Cell N='Y' V='0.04488188976377953' U='MM' F='Inh'/></Row></Section></Shape></Shapes></Shape><Shape ID='248' Type='Shape' MasterShape='14'><Cell N='PinX' V='2.8745570437015' F='Inh'/><Cell N='LayerMember' V='1'/></Shape><Shape ID='249' Type='Shape' MasterShape='15'><Cell N='PinX' V='2.8695570437015' F='Inh'/><Cell N='LayerMember' V='1'/></Shape><Shape ID='250' Type='Group' MasterShape='16'><Cell N='PinX' V='2.8695570437015' F='Inh'/><Cell N='LayerMember' V='1'/><Shapes><Shape ID='251' Type='Shape' MasterShape='17'><Cell N='LayerMember' V='1'/></Shape></Shapes></Shape><Shape ID='252' Type='Shape' MasterShape='18'><Cell N='LayerMember' V='1'/></Shape><Shape ID='253' Type='Shape' MasterShape='19'><Cell N='LayerMember' V='1'/></Shape><Shape ID='254' Type='Group' MasterShape='20'><Cell N='LayerMember' V='1'/><Cell N='LineWeight' V='0.003333333333333333' U='PT'/><Cell N='LinePattern' V='1'/><Cell N='Rounding' V='0.07874015748031496' U='MM'/><Cell N='LeftMargin' V='0.02777777777777778' U='PT'/><Cell N='RightMargin' V='0.02777777777777778' U='PT'/><Cell N='TopMargin' V='0.02777777777777778' U='PT'/><Cell N='BottomMargin' V='0.02777777777777778' U='PT'/><Cell N='SketchEnabled' V='0'/><Cell N='BevelTopType' V='11'/><Cell N='BevelTopWidth' V='0.125'/><Cell N='BevelTopHeight' V='0.08333333333333333'/><Cell N='BevelMaterialType' V='2'/><Cell N='BevelLightingType' V='1'/><Section N='Character'><Row IX='0'><Cell N='Font' V='Times New Roman'/><Cell N='Color' V='#000000' F='THEMEGUARD(RGB(0,0,0))'/><Cell N='Style' V='0'/><Cell N='Size' V='0.1944444444444444' U='PT'/><Cell N='AsianFont' V='SimHei'/><Cell N='ComplexScriptFont' V='Times New Roman'/></Row></Section><Shapes><Shape ID='255' Type='Shape' MasterShape='21'><Cell N='LayerMember' V='1'/><Cell N='LineColor' V='#c8c8c8' F='Inh'/><Cell N='LeftMargin' V='0.02777777777777778' U='PT'/><Cell N='RightMargin' V='0.02777777777777778' U='PT'/><Cell N='TopMargin' V='0.02777777777777778' U='PT'/><Cell N='BottomMargin' V='0.02777777777777778' U='PT'/><Cell N='SketchEnabled' V='0'/><Cell N='BevelTopType' V='11'/><Cell N='BevelTopWidth' V='0.125'/><Cell N='BevelTopHeight' V='0.08333333333333333'/><Cell N='BevelMaterialType' V='2'/><Cell N='BevelLightingType' V='1'/><Section N='Character'><Row IX='0'><Cell N='Font' V='Times New Roman'/><Cell N='Color' V='#000000' F='THEMEGUARD(RGB(0,0,0))'/><Cell N='Style' V='0'/><Cell N='Size' V='0.1944444444444444' U='PT'/><Cell N='AsianFont' V='SimHei'/><Cell N='ComplexScriptFont' V='Times New Roman'/></Row></Section></Shape><Shape ID='256' Type='Shape' MasterShape='22'><Cell N='LayerMember' V='1'/><Cell N='LineWeight' V='0.003333333333333333' U='PT'/><Cell N='LineColor' V='#c8c8c8' F='Inh'/><Cell N='LeftMargin' V='0.02777777777777778' U='PT'/><Cell N='RightMargin' V='0.02777777777777778' U='PT'/><Cell N='TopMargin' V='0.02777777777777778' U='PT'/><Cell N='BottomMargin' V='0.02777777777777778' U='PT'/><Cell N='TextBkgnd' V='0'/><Cell N='SketchEnabled' V='0'/><Cell N='BevelTopType' V='11'/><Cell N='BevelTopWidth' V='0.125'/><Cell N='BevelTopHeight' V='0.08333333333333333'/><Cell N='BevelMaterialType' V='2'/><Cell N='BevelLightingType' V='1'/><Section N='Character'><Row IX='0'><Cell N='Font' V='Times New Roman'/><Cell N='Color' V='#000000' F='THEMEGUARD(RGB(0,0,0))'/><Cell N='Style' V='0'/><Cell N='Size' V='0.1944444444444444' U='PT'/><Cell N='AsianFont' V='SimHei'/><Cell N='ComplexScriptFont' V='Times New Roman'/></Row></Section></Shape></Shapes></Shape><Shape ID='257' Type='Shape' MasterShape='23'><Cell N='LayerMember' V='1'/></Shape><Shape ID='258' Type='Shape' MasterShape='24'><Cell N='LayerMember' V='1'/></Shape><Shape ID='259' Type='Shape' MasterShape='25'><Cell N='LayerMember' V='1'/></Shape><Shape ID='260' Type='Shape' MasterShape='26'><Cell N='LayerMember' V='1'/></Shape><Shape ID='261' Type='Shape' MasterShape='27'><Cell N='PinX' V='2.8695570437015' F='Inh'/><Cell N='LayerMember' V='1'/></Shape></Shapes></Shape><Shape ID='262' NameU='Circle' Name='圆形' Type='Shape' Master='5'><Cell N='PinX' V='11.2474111206412'/><Cell N='PinY' V='10.72047244094488'/><Cell N='Width' V='0.5209257902136706'/><Cell N='Height' V='0.5209257902136706'/><Cell N='LocPinX' V='0.2604628951068353' F='Inh'/><Cell N='LocPinY' V='0.2604628951068353' F='Inh'/><Cell N='LineWeight' V='0.003472222222222222' U='PT' F='Inh'/><Cell N='TxtPinX' V='0.2604628951068353' F='Inh'/><Cell N='TxtPinY' V='0.2604628951068353' F='Inh'/><Cell N='TxtWidth' V='0.4558100664369618' F='Inh'/><Cell N='TxtHeight' V='0.3906943426602529' F='Inh'/><Cell N='TxtLocPinX' V='0.2279050332184809' F='Inh'/><Cell N='TxtLocPinY' V='0.1953471713301265' F='Inh'/><Cell N='FillForegnd' V='#ffcccc' F='THEMEGUARD(RGB(255,204,204))'/><Cell N='FillBkgnd' V='#ff3535' F='THEMEGUARD(SHADE(FillForegnd,LUMDIFF(THEMEVAL("FillColor"),THEMEVAL("FillColor2"))))'/><Cell N='FillGradientEnabled' V='0'/><Section N='Connection'><Row IX='0'><Cell N='X' V='0.2604628951068353' F='Inh'/><Cell N='Y' V='0.5209257902136706' F='Inh'/></Row><Row IX='1'><Cell N='X' V='0.2604628951068353' F='Inh'/><Cell N='Y' V='0.2604628951068353' F='Inh'/></Row><Row IX='2'><Cell N='Y' V='0.2604628951068353' F='Inh'/></Row><Row IX='3'><Cell N='X' V='0.2604628951068353' F='Inh'/></Row><Row IX='4'><Cell N='X' V='0.5209257902136706' F='Inh'/><Cell N='Y' V='0.2604628951068353' F='Inh'/></Row><Row IX='5'><Cell N='X' V='0.07626353568728138' F='Inh'/><Cell N='Y' V='0.07626353568728138' F='Inh'/></Row><Row IX='6'><Cell N='X' V='0.4446622545263892' F='Inh'/><Cell N='Y' V='0.07626353568728138' F='Inh'/></Row><Row IX='7'><Cell N='X' V='0.4446622545263892' F='Inh'/><Cell N='Y' V='0.4446622545263892' F='Inh'/></Row><Row IX='8'><Cell N='X' V='0.07626353568728138' F='Inh'/><Cell N='Y' V='0.4446622545263892' F='Inh'/></Row></Section><Section N='Geometry' IX='0'><Row T='MoveTo' IX='1'><Cell N='Y' V='0.2604628951068353' F='Inh'/></Row><Row T='EllipticalArcTo' IX='2'><Cell N='X' V='0.5209257902136706' F='Inh'/><Cell N='Y' V='0.2604628951068353' F='Inh'/><Cell N='A' V='0.2604628951068353' U='DL' F='Inh'/><Cell N='B' V='0.5209257902136706' U='DL' F='Inh'/></Row><Row T='EllipticalArcTo' IX='3'><Cell N='Y' V='0.2604628951068353' F='Inh'/><Cell N='A' V='0.2604628951068353' U='DL' F='Inh'/></Row></Section></Shape><Shape ID='263' NameU='Circle.263' Name='圆形.263' Type='Shape' Master='5'><Cell N='PinX' V='12.2755905511811'/><Cell N='PinY' V='10.72047244094488'/><Cell N='Width' V='0.5209257902136706'/><Cell N='Height' V='0.5209257902136706'/><Cell N='LocPinX' V='0.2604628951068353' F='Inh'/><Cell N='LocPinY' V='0.2604628951068353' F='Inh'/><Cell N='LineWeight' V='0.003472222222222222' U='PT' F='Inh'/><Cell N='TxtPinX' V='0.2604628951068353' F='Inh'/><Cell N='TxtPinY' V='0.2604628951068353' F='Inh'/><Cell N='TxtWidth' V='0.4558100664369618' F='Inh'/><Cell N='TxtHeight' V='0.3906943426602529' F='Inh'/><Cell N='TxtLocPinX' V='0.2279050332184809' F='Inh'/><Cell N='TxtLocPinY' V='0.1953471713301265' F='Inh'/><Cell N='FillForegnd' V='#ffcccc' F='THEMEGUARD(RGB(255,204,204))'/><Cell N='FillBkgnd' V='#ff3535' F='THEMEGUARD(SHADE(FillForegnd,LUMDIFF(THEMEVAL("FillColor"),THEMEVAL("FillColor2"))))'/><Cell N='FillGradientEnabled' V='0'/><Section N='Connection'><Row IX='0'><Cell N='X' V='0.2604628951068353' F='Inh'/><Cell N='Y' V='0.5209257902136706' F='Inh'/></Row><Row IX='1'><Cell N='X' V='0.2604628951068353' F='Inh'/><Cell N='Y' V='0.2604628951068353' F='Inh'/></Row><Row IX='2'><Cell N='Y' V='0.2604628951068353' F='Inh'/></Row><Row IX='3'><Cell N='X' V='0.2604628951068353' F='Inh'/></Row><Row IX='4'><Cell N='X' V='0.5209257902136706' F='Inh'/><Cell N='Y' V='0.2604628951068353' F='Inh'/></Row><Row IX='5'><Cell N='X' V='0.07626353568728138' F='Inh'/><Cell N='Y' V='0.07626353568728138' F='Inh'/></Row><Row IX='6'><Cell N='X' V='0.4446622545263892' F='Inh'/><Cell N='Y' V='0.07626353568728138' F='Inh'/></Row><Row IX='7'><Cell N='X' V='0.4446622545263892' F='Inh'/><Cell N='Y' V='0.4446622545263892' F='Inh'/></Row><Row IX='8'><Cell N='X' V='0.07626353568728138' F='Inh'/><Cell N='Y' V='0.4446622545263892' F='Inh'/></Row></Section><Section N='Geometry' IX='0'><Row T='MoveTo' IX='1'><Cell N='Y' V='0.2604628951068353' F='Inh'/></Row><Row T='EllipticalArcTo' IX='2'><Cell N='X' V='0.5209257902136706' F='Inh'/><Cell N='Y' V='0.2604628951068353' F='Inh'/><Cell N='A' V='0.2604628951068353' U='DL' F='Inh'/><Cell N='B' V='0.5209257902136706' U='DL' F='Inh'/></Row><Row T='EllipticalArcTo' IX='3'><Cell N='Y' V='0.2604628951068353' F='Inh'/><Cell N='A' V='0.2604628951068353' U='DL' F='Inh'/></Row></Section></Shape><Shape ID='264' NameU='Circle.264' Name='圆形.264' Type='Shape' Master='5'><Cell N='PinX' V='13.75196850393701'/><Cell N='PinY' V='10.72047244094488'/><Cell N='Width' V='0.5209257902136706'/><Cell N='Height' V='0.5209257902136706'/><Cell N='LocPinX' V='0.2604628951068353' F='Inh'/><Cell N='LocPinY' V='0.2604628951068353' F='Inh'/><Cell N='LineWeight' V='0.003472222222222222' U='PT' F='Inh'/><Cell N='TxtPinX' V='0.2604628951068353' F='Inh'/><Cell N='TxtPinY' V='0.2604628951068353' F='Inh'/><Cell N='TxtWidth' V='0.4558100664369618' F='Inh'/><Cell N='TxtHeight' V='0.3906943426602529' F='Inh'/><Cell N='TxtLocPinX' V='0.2279050332184809' F='Inh'/><Cell N='TxtLocPinY' V='0.1953471713301265' F='Inh'/><Cell N='FillForegnd' V='#ffcccc' F='THEMEGUARD(RGB(255,204,204))'/><Cell N='FillBkgnd' V='#ff3535' F='THEMEGUARD(SHADE(FillForegnd,LUMDIFF(THEMEVAL("FillColor"),THEMEVAL("FillColor2"))))'/><Cell N='FillGradientEnabled' V='0'/><Section N='Connection'><Row IX='0'><Cell N='X' V='0.2604628951068353' F='Inh'/><Cell N='Y' V='0.5209257902136706' F='Inh'/></Row><Row IX='1'><Cell N='X' V='0.2604628951068353' F='Inh'/><Cell N='Y' V='0.2604628951068353' F='Inh'/></Row><Row IX='2'><Cell N='Y' V='0.2604628951068353' F='Inh'/></Row><Row IX='3'><Cell N='X' V='0.2604628951068353' F='Inh'/></Row><Row IX='4'><Cell N='X' V='0.5209257902136706' F='Inh'/><Cell N='Y' V='0.2604628951068353' F='Inh'/></Row><Row IX='5'><Cell N='X' V='0.07626353568728138' F='Inh'/><Cell N='Y' V='0.07626353568728138' F='Inh'/></Row><Row IX='6'><Cell N='X' V='0.4446622545263892' F='Inh'/><Cell N='Y' V='0.07626353568728138' F='Inh'/></Row><Row IX='7'><Cell N='X' V='0.4446622545263892' F='Inh'/><Cell N='Y' V='0.4446622545263892' F='Inh'/></Row><Row IX='8'><Cell N='X' V='0.07626353568728138' F='Inh'/><Cell N='Y' V='0.4446622545263892' F='Inh'/></Row></Section><Section N='Geometry' IX='0'><Row T='MoveTo' IX='1'><Cell N='Y' V='0.2604628951068353' F='Inh'/></Row><Row T='EllipticalArcTo' IX='2'><Cell N='X' V='0.5209257902136706' F='Inh'/><Cell N='Y' V='0.2604628951068353' F='Inh'/><Cell N='A' V='0.2604628951068353' U='DL' F='Inh'/><Cell N='B' V='0.5209257902136706' U='DL' F='Inh'/></Row><Row T='EllipticalArcTo' IX='3'><Cell N='Y' V='0.2604628951068353' F='Inh'/><Cell N='A' V='0.2604628951068353' U='DL' F='Inh'/></Row></Section></Shape><Shape ID='265' NameU='Circle.265' Name='圆形.265' Type='Shape' Master='5'><Cell N='PinX' V='14.7014077769966'/><Cell N='PinY' V='10.72047244094488'/><Cell N='Width' V='0.5209257902136706'/><Cell N='Height' V='0.5209257902136706'/><Cell N='LocPinX' V='0.2604628951068353' F='Inh'/><Cell N='LocPinY' V='0.2604628951068353' F='Inh'/><Cell N='LineWeight' V='0.003472222222222222' U='PT' F='Inh'/><Cell N='TxtPinX' V='0.2604628951068353' F='Inh'/><Cell N='TxtPinY' V='0.2604628951068353' F='Inh'/><Cell N='TxtWidth' V='0.4558100664369618' F='Inh'/><Cell N='TxtHeight' V='0.3906943426602529' F='Inh'/><Cell N='TxtLocPinX' V='0.2279050332184809' F='Inh'/><Cell N='TxtLocPinY' V='0.1953471713301265' F='Inh'/><Cell N='FillForegnd' V='#ffcccc' F='THEMEGUARD(RGB(255,204,204))'/><Cell N='FillBkgnd' V='#ff3535' F='THEMEGUARD(SHADE(FillForegnd,LUMDIFF(THEMEVAL("FillColor"),THEMEVAL("FillColor2"))))'/><Cell N='FillGradientEnabled' V='0'/><Section N='Connection'><Row IX='0'><Cell N='X' V='0.2604628951068353' F='Inh'/><Cell N='Y' V='0.5209257902136706' F='Inh'/></Row><Row IX='1'><Cell N='X' V='0.2604628951068353' F='Inh'/><Cell N='Y' V='0.2604628951068353' F='Inh'/></Row><Row IX='2'><Cell N='Y' V='0.2604628951068353' F='Inh'/></Row><Row IX='3'><Cell N='X' V='0.2604628951068353' F='Inh'/></Row><Row IX='4'><Cell N='X' V='0.5209257902136706' F='Inh'/><Cell N='Y' V='0.2604628951068353' F='Inh'/></Row><Row IX='5'><Cell N='X' V='0.07626353568728138' F='Inh'/><Cell N='Y' V='0.07626353568728138' F='Inh'/></Row><Row IX='6'><Cell N='X' V='0.4446622545263892' F='Inh'/><Cell N='Y' V='0.07626353568728138' F='Inh'/></Row><Row IX='7'><Cell N='X' V='0.4446622545263892' F='Inh'/><Cell N='Y' V='0.4446622545263892' F='Inh'/></Row><Row IX='8'><Cell N='X' V='0.07626353568728138' F='Inh'/><Cell N='Y' V='0.4446622545263892' F='Inh'/></Row></Section><Section N='Geometry' IX='0'><Row T='MoveTo' IX='1'><Cell N='Y' V='0.2604628951068353' F='Inh'/></Row><Row T='EllipticalArcTo' IX='2'><Cell N='X' V='0.5209257902136706' F='Inh'/><Cell N='Y' V='0.2604628951068353' F='Inh'/><Cell N='A' V='0.2604628951068353' U='DL' F='Inh'/><Cell N='B' V='0.5209257902136706' U='DL' F='Inh'/></Row><Row T='EllipticalArcTo' IX='3'><Cell N='Y' V='0.2604628951068353' F='Inh'/><Cell N='A' V='0.2604628951068353' U='DL' F='Inh'/></Row></Section></Shape><Shape ID='266' NameU='Circle.266' Name='圆形.266' Type='Shape' Master='5'><Cell N='PinX' V='15.65084705005619'/><Cell N='PinY' V='10.72047244094488'/><Cell N='Width' V='0.5209257902136706'/><Cell N='Height' V='0.5209257902136706'/><Cell N='LocPinX' V='0.2604628951068353' F='Inh'/><Cell N='LocPinY' V='0.2604628951068353' F='Inh'/><Cell N='LineWeight' V='0.003472222222222222' U='PT' F='Inh'/><Cell N='TxtPinX' V='0.2604628951068353' F='Inh'/><Cell N='TxtPinY' V='0.2604628951068353' F='Inh'/><Cell N='TxtWidth' V='0.4558100664369618' F='Inh'/><Cell N='TxtHeight' V='0.3906943426602529' F='Inh'/><Cell N='TxtLocPinX' V='0.2279050332184809' F='Inh'/><Cell N='TxtLocPinY' V='0.1953471713301265' F='Inh'/><Cell N='FillForegnd' V='#ffcccc' F='THEMEGUARD(RGB(255,204,204))'/><Cell N='FillBkgnd' V='#ff3535' F='THEMEGUARD(SHADE(FillForegnd,LUMDIFF(THEMEVAL("FillColor"),THEMEVAL("FillColor2"))))'/><Cell N='FillGradientEnabled' V='0'/><Section N='Connection'><Row IX='0'><Cell N='X' V='0.2604628951068353' F='Inh'/><Cell N='Y' V='0.5209257902136706' F='Inh'/></Row><Row IX='1'><Cell N='X' V='0.2604628951068353' F='Inh'/><Cell N='Y' V='0.2604628951068353' F='Inh'/></Row><Row IX='2'><Cell N='Y' V='0.2604628951068353' F='Inh'/></Row><Row IX='3'><Cell N='X' V='0.2604628951068353' F='Inh'/></Row><Row IX='4'><Cell N='X' V='0.5209257902136706' F='Inh'/><Cell N='Y' V='0.2604628951068353' F='Inh'/></Row><Row IX='5'><Cell N='X' V='0.07626353568728138' F='Inh'/><Cell N='Y' V='0.07626353568728138' F='Inh'/></Row><Row IX='6'><Cell N='X' V='0.4446622545263892' F='Inh'/><Cell N='Y' V='0.07626353568728138' F='Inh'/></Row><Row IX='7'><Cell N='X' V='0.4446622545263892' F='Inh'/><Cell N='Y' V='0.4446622545263892' F='Inh'/></Row><Row IX='8'><Cell N='X' V='0.07626353568728138' F='Inh'/><Cell N='Y' V='0.4446622545263892' F='Inh'/></Row></Section><Section N='Geometry' IX='0'><Row T='MoveTo' IX='1'><Cell N='Y' V='0.2604628951068353' F='Inh'/></Row><Row T='EllipticalArcTo' IX='2'><Cell N='X' V='0.5209257902136706' F='Inh'/><Cell N='Y' V='0.2604628951068353' F='Inh'/><Cell N='A' V='0.2604628951068353' U='DL' F='Inh'/><Cell N='B' V='0.5209257902136706' U='DL' F='Inh'/></Row><Row T='EllipticalArcTo' IX='3'><Cell N='Y' V='0.2604628951068353' F='Inh'/><Cell N='A' V='0.2604628951068353' U='DL' F='Inh'/></Row></Section></Shape><Shape ID='290' NameU='Task.290' Name='任务.290' Type='Group' Master='4'><Cell N='PinX' V='13.45272642086543'/><Cell N='PinY' V='9.539370078740157'/><Cell N='Width' V='4.153543307086613'/><Cell N='LocPinX' V='2.076771653543307' F='Inh'/><Cell N='LayerMember' V='1'/><Cell N='TxtPinX' V='2.076771653543307' F='Inh'/><Cell N='TxtWidth' V='4.153543307086613' F='Inh'/><Cell N='TxtLocPinX' V='2.076771653543307' F='Inh'/><Cell N='Relationships' V='0' F='SUM(DEPENDSON(4,REF(),REF()))'/><Cell N='FillForegnd' V='#bdd0e9' F='THEMEGUARD(THEMEVAL("VariantColor4"))'/><Cell N='FillBkgnd' V='#4d80c4' F='THEMEGUARD(SHADE(FillForegnd,LUMDIFF(THEMEVAL("FillColor"),THEMEVAL("FillColor2"))))'/><Cell N='FillGradientEnabled' V='0'/><Cell N='VerticalAlign' V='1' F='SETATREF(Controls.Text_Reposition.Y,(2-SETATREFEXPR(1))*Height*0.5,TRUE)+SETATREFEXPR(1)'/><Cell N='SketchEnabled' V='0'/><Cell N='BevelTopType' V='11'/><Cell N='BevelTopWidth' V='0.125'/><Cell N='BevelTopHeight' V='0.08333333333333333'/><Cell N='BevelMaterialType' V='2'/><Cell N='BevelLightingType' V='1'/><Section N='Actions'><Row N='SetDefaultSize'><Cell N='Invisible' V='0' F='Inh'/></Row></Section><Section N='User'><Row N='IsInstance'><Cell N='Value' V='1' U='BOOL' F='Inh'/></Row></Section><Section N='Control'><Row N='Text_Reposition'><Cell N='X' V='2.076771653543307' F='Inh'/><Cell N='Y' V='0.3937007874015748' U='MM' F='(2-1)*Height*0.5'/><Cell N='XDyn' V='2.076771653543307' F='Inh'/></Row></Section><Section N='Connection'><Row IX='3'><Cell N='X' V='1.038385826771653' F='Inh'/></Row><Row IX='4'><Cell N='X' V='2.076771653543307' F='Inh'/></Row><Row IX='5'><Cell N='X' V='3.11515748031496' F='Inh'/></Row><Row IX='6'><Cell N='X' V='4.153543307086613' F='Inh'/></Row><Row IX='7'><Cell N='X' V='4.153543307086613' F='Inh'/></Row><Row IX='8'><Cell N='X' V='4.153543307086613' F='Inh'/></Row><Row IX='9'><Cell N='X' V='3.11515748031496' F='Inh'/></Row><Row IX='10'><Cell N='X' V='2.076771653543307' F='Inh'/></Row><Row IX='11'><Cell N='X' V='1.038385826771653' F='Inh'/></Row></Section><Section N='Character'><Row IX='0'><Cell N='Font' V='Times New Roman'/><Cell N='Color' V='#000000' F='THEMEGUARD(RGB(0,0,0))'/><Cell N='Style' V='0'/><Cell N='Size' V='0.1944444444444444' U='PT'/><Cell N='AsianFont' V='SimHei'/><Cell N='ComplexScriptFont' V='Times New Roman'/><Cell N='LangID' V='en-US'/></Row></Section><Text/><Shapes><Shape ID='291' Type='Shape' MasterShape='6'><Cell N='PinX' V='2.076771653543307' F='Inh'/><Cell N='Width' V='4.153543307086613' F='Inh'/><Cell N='LocPinX' V='2.076771653543307' F='Inh'/><Cell N='LayerMember' V='1'/><Cell N='FillForegnd' V='#bdd0e9' F='THEMEGUARD(THEMEVAL("VariantColor4"))'/><Cell N='FillBkgnd' V='#4d80c4' F='THEMEGUARD(SHADE(FillForegnd,LUMDIFF(THEMEVAL("FillColor"),THEMEVAL("FillColor2"))))'/><Cell N='ShdwPattern' V='0'/><Cell N='FillGradientEnabled' V='0'/><Cell N='SketchEnabled' V='0'/><Cell N='BevelTopType' V='11'/><Cell N='BevelTopWidth' V='0.125'/><Cell N='BevelTopHeight' V='0.08333333333333333'/><Cell N='BevelMaterialType' V='2'/><Cell N='BevelLightingType' V='1'/><Section N='Character'><Row IX='0'><Cell N='Font' V='Times New Roman'/><Cell N='Color' V='#000000' F='THEMEGUARD(RGB(0,0,0))'/><Cell N='Style' V='0'/><Cell N='AsianFont' V='SimHei'/><Cell N='ComplexScriptFont' V='Times New Roman'/></Row></Section><Section N='Geometry' IX='0'><Row T='LineTo' IX='2'><Cell N='X' V='4.153543307086613' F='Inh'/></Row><Row T='LineTo' IX='3'><Cell N='X' V='4.153543307086613' F='Inh'/></Row></Section></Shape><Shape ID='292' Type='Group' MasterShape='7'><Cell N='PinX' V='2.076771653543307' F='Inh'/><Cell N='Width' V='4.153543307086613' F='Inh'/><Cell N='LocPinX' V='2.076771653543307' F='Inh'/><Cell N='LayerMember' V='1'/><Cell N='LeftMargin' V='0.02777777777777778' U='PT'/><Cell N='RightMargin' V='0.02777777777777778' U='PT'/><Cell N='TopMargin' V='0.02777777777777778' U='PT'/><Cell N='BottomMargin' V='0.02777777777777778' U='PT'/><Cell N='SketchEnabled' V='0'/><Cell N='BevelTopType' V='11'/><Cell N='BevelTopWidth' V='0.125'/><Cell N='BevelTopHeight' V='0.08333333333333333'/><Cell N='BevelMaterialType' V='2'/><Cell N='BevelLightingType' V='1'/><Section N='Character'><Row IX='0'><Cell N='Font' V='Times New Roman'/><Cell N='Color' V='#000000' F='THEMEGUARD(RGB(0,0,0))'/><Cell N='Style' V='0'/><Cell N='AsianFont' V='SimHei'/><Cell N='ComplexScriptFont' V='Times New Roman'/></Row></Section><Shapes><Shape ID='293' Type='Shape' MasterShape='8'><Cell N='PinX' V='2.076771653543307' F='Inh'/><Cell N='Width' V='4.153543307086613' F='Inh'/><Cell N='LocPinX' V='2.076771653543307' F='Inh'/><Cell N='LayerMember' V='1'/><Cell N='FillForegnd' V='#bdd0e9' F='THEMEGUARD(THEMEVAL("VariantColor4"))'/><Cell N='FillBkgnd' V='#4d80c4' F='THEMEGUARD(SHADE(FillForegnd,LUMDIFF(THEMEVAL("FillColor"),THEMEVAL("FillColor2"))))'/><Cell N='FillGradientEnabled' V='0'/><Cell N='LineWeight' V='0.003333333333333333' U='PT'/><Cell N='SketchEnabled' V='0'/><Cell N='BevelTopType' V='11'/><Cell N='BevelTopWidth' V='0.125'/><Cell N='BevelTopHeight' V='0.08333333333333333'/><Cell N='BevelMaterialType' V='2'/><Cell N='BevelLightingType' V='1'/><Section N='Character'><Row IX='0'><Cell N='Font' V='Times New Roman'/><Cell N='Color' V='#000000' F='THEMEGUARD(RGB(0,0,0))'/><Cell N='Style' V='0'/><Cell N='AsianFont' V='SimHei'/><Cell N='ComplexScriptFont' V='Times New Roman'/></Row></Section><Section N='Geometry' IX='0'><Row T='LineTo' IX='2'><Cell N='X' V='4.153543307086613' F='Inh'/></Row><Row T='LineTo' IX='3'><Cell N='X' V='4.153543307086613' F='Inh'/></Row></Section></Shape><Shape ID='294' Type='Shape' MasterShape='9'><Cell N='PinX' V='2.076771653543307' F='Inh'/><Cell N='Width' V='4.103543307086613' F='Inh'/><Cell N='LocPinX' V='2.051771653543307' F='Inh'/><Cell N='LayerMember' V='1'/><Cell N='FillForegnd' V='#bdd0e9' F='THEMEGUARD(THEMEVAL("VariantColor4"))'/><Cell N='FillBkgnd' V='#4d80c4' F='THEMEGUARD(SHADE(FillForegnd,LUMDIFF(THEMEVAL("FillColor"),THEMEVAL("FillColor2"))))'/><Cell N='FillGradientEnabled' V='0'/><Cell N='LineWeight' V='0.003333333333333333' U='PT'/><Cell N='SketchEnabled' V='0'/><Cell N='BevelTopType' V='11'/><Cell N='BevelTopWidth' V='0.125'/><Cell N='BevelTopHeight' V='0.08333333333333333'/><Cell N='BevelMaterialType' V='2'/><Cell N='BevelLightingType' V='1'/><Section N='Character'><Row IX='0'><Cell N='Font' V='Times New Roman'/><Cell N='Color' V='#000000' F='THEMEGUARD(RGB(0,0,0))'/><Cell N='Style' V='0'/><Cell N='AsianFont' V='SimHei'/><Cell N='ComplexScriptFont' V='Times New Roman'/></Row></Section><Section N='Geometry' IX='0'><Row T='LineTo' IX='2'><Cell N='X' V='4.103543307086613' F='Inh'/></Row><Row T='LineTo' IX='3'><Cell N='X' V='4.103543307086613' F='Inh'/></Row></Section></Shape></Shapes></Shape><Shape ID='295' Type='Shape' MasterShape='10'><Cell N='PinX' V='2.166771653543306' F='Inh'/><Cell N='LayerMember' V='1'/></Shape><Shape ID='296' Type='Group' MasterShape='11'><Cell N='PinX' V='2.171771653543307' F='Inh'/><Cell N='PinY' V='0.1181102362204724' U='MM' F='Inh'/><Cell N='Width' V='0.1574803149606299' U='MM' F='Inh'/><Cell N='Height' V='0.1574803149606299' U='MM' F='Inh'/><Cell N='LocPinX' V='0.07874015748031495' U='MM' F='Inh'/><Cell N='LocPinY' V='0.07874015748031495' U='MM' F='Inh'/><Cell N='LayerMember' V='1'/><Shapes><Shape ID='297' Type='Shape' MasterShape='12'><Cell N='PinX' V='0.07874015748031495' U='MM' F='Inh'/><Cell N='PinY' V='0.07874015748031495' U='MM' F='Inh'/><Cell N='Width' V='0.1574803149606299' U='MM' F='Inh'/><Cell N='Height' V='0.1574803149606299' U='MM' F='Inh'/><Cell N='LocPinX' V='0.07874015748031495' U='MM' F='Inh'/><Cell N='LocPinY' V='0.07874015748031495' U='MM' F='Inh'/><Cell N='LayerMember' V='1'/><Section N='Geometry' IX='0'><Row T='LineTo' IX='2'><Cell N='X' V='0.1574803149606299' U='MM' F='Inh'/></Row><Row T='LineTo' IX='3'><Cell N='X' V='0.1574803149606299' U='MM' F='Inh'/><Cell N='Y' V='0.1574803149606299' U='MM' F='Inh'/></Row><Row T='LineTo' IX='4'><Cell N='Y' V='0.1574803149606299' U='MM' F='Inh'/></Row></Section></Shape><Shape ID='298' Type='Shape' MasterShape='13'><Cell N='PinX' V='0.07874015748031495' U='MM' F='Inh'/><Cell N='PinY' V='0.07874015748031495' U='MM' F='Inh'/><Cell N='Width' V='0.07874015748031495' U='MM' F='Inh'/><Cell N='Height' V='0.07874015748031495' U='MM' F='Inh'/><Cell N='LocPinX' V='0.03937007874015747' U='MM' F='Inh'/><Cell N='LocPinY' V='0.03937007874015747' U='MM' F='Inh'/><Cell N='LayerMember' V='1'/><Section N='Geometry' IX='0'><Row T='MoveTo' IX='1'><Cell N='X' V='0.03385826771653543' U='MM' F='Inh'/><Cell N='Y' V='0.04488188976377953' U='MM' F='Inh'/></Row><Row T='LineTo' IX='2'><Cell N='Y' V='0.04488188976377953' U='MM' F='Inh'/></Row><Row T='LineTo' IX='3'><Cell N='Y' V='0.03385826771653543' U='MM' F='Inh'/></Row><Row T='LineTo' IX='4'><Cell N='X' V='0.03385826771653543' U='MM' F='Inh'/><Cell N='Y' V='0.03385826771653543' U='MM' F='Inh'/></Row><Row T='LineTo' IX='5'><Cell N='X' V='0.03385826771653543' U='MM' F='Inh'/></Row><Row T='LineTo' IX='6'><Cell N='X' V='0.04488188976377953' U='MM' F='Inh'/></Row><Row T='LineTo' IX='7'><Cell N='X' V='0.04488188976377953' U='MM' F='Inh'/><Cell N='Y' V='0.03385826771653543' U='MM' F='Inh'/></Row><Row T='LineTo' IX='8'><Cell N='X' V='0.07874015748031495' U='MM' F='Inh'/><Cell N='Y' V='0.03385826771653543' U='MM' F='Inh'/></Row><Row T='LineTo' IX='9'><Cell N='X' V='0.07874015748031495' U='MM' F='Inh'/><Cell N='Y' V='0.04488188976377953' U='MM' F='Inh'/></Row><Row T='LineTo' IX='10'><Cell N='X' V='0.04488188976377953' U='MM' F='Inh'/><Cell N='Y' V='0.04488188976377953' U='MM' F='Inh'/></Row><Row T='LineTo' IX='11'><Cell N='X' V='0.04488188976377953' U='MM' F='Inh'/><Cell N='Y' V='0.07874015748031495' U='MM' F='Inh'/></Row><Row T='LineTo' IX='12'><Cell N='X' V='0.03385826771653543' U='MM' F='Inh'/><Cell N='Y' V='0.07874015748031495' U='MM' F='Inh'/></Row><Row T='LineTo' IX='13'><Cell N='X' V='0.03385826771653543' U='MM' F='Inh'/><Cell N='Y' V='0.04488188976377953' U='MM' F='Inh'/></Row></Section></Shape></Shapes></Shape><Shape ID='299' Type='Shape' MasterShape='14'><Cell N='PinX' V='2.171771653543307' F='Inh'/><Cell N='LayerMember' V='1'/></Shape><Shape ID='300' Type='Shape' MasterShape='15'><Cell N='PinX' V='2.166771653543306' F='Inh'/><Cell N='LayerMember' V='1'/></Shape><Shape ID='301' Type='Group' MasterShape='16'><Cell N='PinX' V='2.166771653543306' F='Inh'/><Cell N='LayerMember' V='1'/><Shapes><Shape ID='302' Type='Shape' MasterShape='17'><Cell N='LayerMember' V='1'/></Shape></Shapes></Shape><Shape ID='303' Type='Shape' MasterShape='18'><Cell N='LayerMember' V='1'/></Shape><Shape ID='304' Type='Shape' MasterShape='19'><Cell N='LayerMember' V='1'/></Shape><Shape ID='305' Type='Group' MasterShape='20'><Cell N='LayerMember' V='1'/><Cell N='LineWeight' V='0.003333333333333333' U='PT'/><Cell N='LinePattern' V='1'/><Cell N='Rounding' V='0.07874015748031496' U='MM'/><Cell N='LeftMargin' V='0.02777777777777778' U='PT'/><Cell N='RightMargin' V='0.02777777777777778' U='PT'/><Cell N='TopMargin' V='0.02777777777777778' U='PT'/><Cell N='BottomMargin' V='0.02777777777777778' U='PT'/><Cell N='SketchEnabled' V='0'/><Cell N='BevelTopType' V='11'/><Cell N='BevelTopWidth' V='0.125'/><Cell N='BevelTopHeight' V='0.08333333333333333'/><Cell N='BevelMaterialType' V='2'/><Cell N='BevelLightingType' V='1'/><Section N='Character'><Row IX='0'><Cell N='Font' V='Times New Roman'/><Cell N='Color' V='#000000' F='THEMEGUARD(RGB(0,0,0))'/><Cell N='Style' V='0'/><Cell N='Size' V='0.1944444444444444' U='PT'/><Cell N='AsianFont' V='SimHei'/><Cell N='ComplexScriptFont' V='Times New Roman'/></Row></Section><Shapes><Shape ID='306' Type='Shape' MasterShape='21'><Cell N='LayerMember' V='1'/><Cell N='LineColor' V='#c8c8c8' F='Inh'/><Cell N='LeftMargin' V='0.02777777777777778' U='PT'/><Cell N='RightMargin' V='0.02777777777777778' U='PT'/><Cell N='TopMargin' V='0.02777777777777778' U='PT'/><Cell N='BottomMargin' V='0.02777777777777778' U='PT'/><Cell N='SketchEnabled' V='0'/><Cell N='BevelTopType' V='11'/><Cell N='BevelTopWidth' V='0.125'/><Cell N='BevelTopHeight' V='0.08333333333333333'/><Cell N='BevelMaterialType' V='2'/><Cell N='BevelLightingType' V='1'/><Section N='Character'><Row IX='0'><Cell N='Font' V='Times New Roman'/><Cell N='Color' V='#000000' F='THEMEGUARD(RGB(0,0,0))'/><Cell N='Style' V='0'/><Cell N='Size' V='0.1944444444444444' U='PT'/><Cell N='AsianFont' V='SimHei'/><Cell N='ComplexScriptFont' V='Times New Roman'/></Row></Section></Shape><Shape ID='307' Type='Shape' MasterShape='22'><Cell N='LayerMember' V='1'/><Cell N='LineWeight' V='0.003333333333333333' U='PT'/><Cell N='LineColor' V='#c8c8c8' F='Inh'/><Cell N='LeftMargin' V='0.02777777777777778' U='PT'/><Cell N='RightMargin' V='0.02777777777777778' U='PT'/><Cell N='TopMargin' V='0.02777777777777778' U='PT'/><Cell N='BottomMargin' V='0.02777777777777778' U='PT'/><Cell N='TextBkgnd' V='0'/><Cell N='SketchEnabled' V='0'/><Cell N='BevelTopType' V='11'/><Cell N='BevelTopWidth' V='0.125'/><Cell N='BevelTopHeight' V='0.08333333333333333'/><Cell N='BevelMaterialType' V='2'/><Cell N='BevelLightingType' V='1'/><Section N='Character'><Row IX='0'><Cell N='Font' V='Times New Roman'/><Cell N='Color' V='#000000' F='THEMEGUARD(RGB(0,0,0))'/><Cell N='Style' V='0'/><Cell N='Size' V='0.1944444444444444' U='PT'/><Cell N='AsianFont' V='SimHei'/><Cell N='ComplexScriptFont' V='Times New Roman'/></Row></Section></Shape></Shapes></Shape><Shape ID='308' Type='Shape' MasterShape='23'><Cell N='LayerMember' V='1'/></Shape><Shape ID='309' Type='Shape' MasterShape='24'><Cell N='LayerMember' V='1'/></Shape><Shape ID='310' Type='Shape' MasterShape='25'><Cell N='LayerMember' V='1'/></Shape><Shape ID='311' Type='Shape' MasterShape='26'><Cell N='LayerMember' V='1'/></Shape><Shape ID='312' Type='Shape' MasterShape='27'><Cell N='PinX' V='2.166771653543306' F='Inh'/><Cell N='LayerMember' V='1'/></Shape></Shapes></Shape><Shape ID='313' NameU='Circle.313' Name='圆形.313' Type='Shape' Master='5'><Cell N='PinX' V='12.04392746203597'/><Cell N='PinY' V='9.539370078740157'/><Cell N='Width' V='0.5209257902136706'/><Cell N='Height' V='0.5209257902136706'/><Cell N='LocPinX' V='0.2604628951068353' F='Inh'/><Cell N='LocPinY' V='0.2604628951068353' F='Inh'/><Cell N='LineWeight' V='0.003472222222222222' U='PT' F='Inh'/><Cell N='TxtPinX' V='0.2604628951068353' F='Inh'/><Cell N='TxtPinY' V='0.2604628951068353' F='Inh'/><Cell N='TxtWidth' V='0.4558100664369618' F='Inh'/><Cell N='TxtHeight' V='0.3906943426602529' F='Inh'/><Cell N='TxtLocPinX' V='0.2279050332184809' F='Inh'/><Cell N='TxtLocPinY' V='0.1953471713301265' F='Inh'/><Cell N='FillForegnd' V='#ffff00' F='THEMEGUARD(RGB(255,255,0))'/><Cell N='FillBkgnd' V='#686800' F='THEMEGUARD(SHADE(FillForegnd,LUMDIFF(THEMEVAL("FillColor"),THEMEVAL("FillColor2"))))'/><Cell N='FillGradientEnabled' V='0'/><Section N='Connection'><Row IX='0'><Cell N='X' V='0.2604628951068353' F='Inh'/><Cell N='Y' V='0.5209257902136706' F='Inh'/></Row><Row IX='1'><Cell N='X' V='0.2604628951068353' F='Inh'/><Cell N='Y' V='0.2604628951068353' F='Inh'/></Row><Row IX='2'><Cell N='Y' V='0.2604628951068353' F='Inh'/></Row><Row IX='3'><Cell N='X' V='0.2604628951068353' F='Inh'/></Row><Row IX='4'><Cell N='X' V='0.5209257902136706' F='Inh'/><Cell N='Y' V='0.2604628951068353' F='Inh'/></Row><Row IX='5'><Cell N='X' V='0.07626353568728138' F='Inh'/><Cell N='Y' V='0.07626353568728138' F='Inh'/></Row><Row IX='6'><Cell N='X' V='0.4446622545263892' F='Inh'/><Cell N='Y' V='0.07626353568728138' F='Inh'/></Row><Row IX='7'><Cell N='X' V='0.4446622545263892' F='Inh'/><Cell N='Y' V='0.4446622545263892' F='Inh'/></Row><Row IX='8'><Cell N='X' V='0.07626353568728138' F='Inh'/><Cell N='Y' V='0.4446622545263892' F='Inh'/></Row></Section><Section N='Geometry' IX='0'><Row T='MoveTo' IX='1'><Cell N='Y' V='0.2604628951068353' F='Inh'/></Row><Row T='EllipticalArcTo' IX='2'><Cell N='X' V='0.5209257902136706' F='Inh'/><Cell N='Y' V='0.2604628951068353' F='Inh'/><Cell N='A' V='0.2604628951068353' U='DL' F='Inh'/><Cell N='B' V='0.5209257902136706' U='DL' F='Inh'/></Row><Row T='EllipticalArcTo' IX='3'><Cell N='Y' V='0.2604628951068353' F='Inh'/><Cell N='A' V='0.2604628951068353' U='DL' F='Inh'/></Row></Section></Shape><Shape ID='314' NameU='Circle.314' Name='圆形.314' Type='Shape' Master='5'><Cell N='PinX' V='12.86012884280082'/><Cell N='PinY' V='9.539370078740157'/><Cell N='Width' V='0.5209257902136706'/><Cell N='Height' V='0.5209257902136706'/><Cell N='LocPinX' V='0.2604628951068353' F='Inh'/><Cell N='LocPinY' V='0.2604628951068353' F='Inh'/><Cell N='LineWeight' V='0.003472222222222222' U='PT' F='Inh'/><Cell N='TxtPinX' V='0.2604628951068353' F='Inh'/><Cell N='TxtPinY' V='0.2604628951068353' F='Inh'/><Cell N='TxtWidth' V='0.4558100664369618' F='Inh'/><Cell N='TxtHeight' V='0.3906943426602529' F='Inh'/><Cell N='TxtLocPinX' V='0.2279050332184809' F='Inh'/><Cell N='TxtLocPinY' V='0.1953471713301265' F='Inh'/><Cell N='FillForegnd' V='#ffff00' F='THEMEGUARD(RGB(255,255,0))'/><Cell N='FillBkgnd' V='#686800' F='THEMEGUARD(SHADE(FillForegnd,LUMDIFF(THEMEVAL("FillColor"),THEMEVAL("FillColor2"))))'/><Cell N='FillGradientEnabled' V='0'/><Section N='Connection'><Row IX='0'><Cell N='X' V='0.2604628951068353' F='Inh'/><Cell N='Y' V='0.5209257902136706' F='Inh'/></Row><Row IX='1'><Cell N='X' V='0.2604628951068353' F='Inh'/><Cell N='Y' V='0.2604628951068353' F='Inh'/></Row><Row IX='2'><Cell N='Y' V='0.2604628951068353' F='Inh'/></Row><Row IX='3'><Cell N='X' V='0.2604628951068353' F='Inh'/></Row><Row IX='4'><Cell N='X' V='0.5209257902136706' F='Inh'/><Cell N='Y' V='0.2604628951068353' F='Inh'/></Row><Row IX='5'><Cell N='X' V='0.07626353568728138' F='Inh'/><Cell N='Y' V='0.07626353568728138' F='Inh'/></Row><Row IX='6'><Cell N='X' V='0.4446622545263892' F='Inh'/><Cell N='Y' V='0.07626353568728138' F='Inh'/></Row><Row IX='7'><Cell N='X' V='0.4446622545263892' F='Inh'/><Cell N='Y' V='0.4446622545263892' F='Inh'/></Row><Row IX='8'><Cell N='X' V='0.07626353568728138' F='Inh'/><Cell N='Y' V='0.4446622545263892' F='Inh'/></Row></Section><Section N='Geometry' IX='0'><Row T='MoveTo' IX='1'><Cell N='Y' V='0.2604628951068353' F='Inh'/></Row><Row T='EllipticalArcTo' IX='2'><Cell N='X' V='0.5209257902136706' F='Inh'/><Cell N='Y' V='0.2604628951068353' F='Inh'/><Cell N='A' V='0.2604628951068353' U='DL' F='Inh'/><Cell N='B' V='0.5209257902136706' U='DL' F='Inh'/></Row><Row T='EllipticalArcTo' IX='3'><Cell N='Y' V='0.2604628951068353' F='Inh'/><Cell N='A' V='0.2604628951068353' U='DL' F='Inh'/></Row></Section></Shape><Shape ID='315' NameU='Circle.315' Name='圆形.315' Type='Shape' Master='5'><Cell N='PinX' V='14.07604390044989'/><Cell N='PinY' V='9.539370078740157'/><Cell N='Width' V='0.5209257902136706'/><Cell N='Height' V='0.5209257902136706'/><Cell N='LocPinX' V='0.2604628951068353' F='Inh'/><Cell N='LocPinY' V='0.2604628951068353' F='Inh'/><Cell N='LineWeight' V='0.003472222222222222' U='PT' F='Inh'/><Cell N='TxtPinX' V='0.2604628951068353' F='Inh'/><Cell N='TxtPinY' V='0.2604628951068353' F='Inh'/><Cell N='TxtWidth' V='0.4558100664369618' F='Inh'/><Cell N='TxtHeight' V='0.3906943426602529' F='Inh'/><Cell N='TxtLocPinX' V='0.2279050332184809' F='Inh'/><Cell N='TxtLocPinY' V='0.1953471713301265' F='Inh'/><Cell N='FillForegnd' V='#ffff00' F='THEMEGUARD(RGB(255,255,0))'/><Cell N='FillBkgnd' V='#686800' F='THEMEGUARD(SHADE(FillForegnd,LUMDIFF(THEMEVAL("FillColor"),THEMEVAL("FillColor2"))))'/><Cell N='FillGradientEnabled' V='0'/><Section N='Connection'><Row IX='0'><Cell N='X' V='0.2604628951068353' F='Inh'/><Cell N='Y' V='0.5209257902136706' F='Inh'/></Row><Row IX='1'><Cell N='X' V='0.2604628951068353' F='Inh'/><Cell N='Y' V='0.2604628951068353' F='Inh'/></Row><Row IX='2'><Cell N='Y' V='0.2604628951068353' F='Inh'/></Row><Row IX='3'><Cell N='X' V='0.2604628951068353' F='Inh'/></Row><Row IX='4'><Cell N='X' V='0.5209257902136706' F='Inh'/><Cell N='Y' V='0.2604628951068353' F='Inh'/></Row><Row IX='5'><Cell N='X' V='0.07626353568728138' F='Inh'/><Cell N='Y' V='0.07626353568728138' F='Inh'/></Row><Row IX='6'><Cell N='X' V='0.4446622545263892' F='Inh'/><Cell N='Y' V='0.07626353568728138' F='Inh'/></Row><Row IX='7'><Cell N='X' V='0.4446622545263892' F='Inh'/><Cell N='Y' V='0.4446622545263892' F='Inh'/></Row><Row IX='8'><Cell N='X' V='0.07626353568728138' F='Inh'/><Cell N='Y' V='0.4446622545263892' F='Inh'/></Row></Section><Section N='Geometry' IX='0'><Row T='MoveTo' IX='1'><Cell N='Y' V='0.2604628951068353' F='Inh'/></Row><Row T='EllipticalArcTo' IX='2'><Cell N='X' V='0.5209257902136706' F='Inh'/><Cell N='Y' V='0.2604628951068353' F='Inh'/><Cell N='A' V='0.2604628951068353' U='DL' F='Inh'/><Cell N='B' V='0.5209257902136706' U='DL' F='Inh'/></Row><Row T='EllipticalArcTo' IX='3'><Cell N='Y' V='0.2604628951068353' F='Inh'/><Cell N='A' V='0.2604628951068353' U='DL' F='Inh'/></Row></Section></Shape><Shape ID='316' NameU='Circle.316' Name='圆形.316' Type='Shape' Master='5'><Cell N='PinX' V='14.89224528121474'/><Cell N='PinY' V='9.539370078740157'/><Cell N='Width' V='0.5209257902136706'/><Cell N='Height' V='0.5209257902136706'/><Cell N='LocPinX' V='0.2604628951068353' F='Inh'/><Cell N='LocPinY' V='0.2604628951068353' F='Inh'/><Cell N='LineWeight' V='0.003472222222222222' U='PT' F='Inh'/><Cell N='TxtPinX' V='0.2604628951068353' F='Inh'/><Cell N='TxtPinY' V='0.2604628951068353' F='Inh'/><Cell N='TxtWidth' V='0.4558100664369618' F='Inh'/><Cell N='TxtHeight' V='0.3906943426602529' F='Inh'/><Cell N='TxtLocPinX' V='0.2279050332184809' F='Inh'/><Cell N='TxtLocPinY' V='0.1953471713301265' F='Inh'/><Cell N='FillForegnd' V='#ffff00' F='THEMEGUARD(RGB(255,255,0))'/><Cell N='FillBkgnd' V='#686800' F='THEMEGUARD(SHADE(FillForegnd,LUMDIFF(THEMEVAL("FillColor"),THEMEVAL("FillColor2"))))'/><Cell N='FillGradientEnabled' V='0'/><Section N='Connection'><Row IX='0'><Cell N='X' V='0.2604628951068353' F='Inh'/><Cell N='Y' V='0.5209257902136706' F='Inh'/></Row><Row IX='1'><Cell N='X' V='0.2604628951068353' F='Inh'/><Cell N='Y' V='0.2604628951068353' F='Inh'/></Row><Row IX='2'><Cell N='Y' V='0.2604628951068353' F='Inh'/></Row><Row IX='3'><Cell N='X' V='0.2604628951068353' F='Inh'/></Row><Row IX='4'><Cell N='X' V='0.5209257902136706' F='Inh'/><Cell N='Y' V='0.2604628951068353' F='Inh'/></Row><Row IX='5'><Cell N='X' V='0.07626353568728138' F='Inh'/><Cell N='Y' V='0.07626353568728138' F='Inh'/></Row><Row IX='6'><Cell N='X' V='0.4446622545263892' F='Inh'/><Cell N='Y' V='0.07626353568728138' F='Inh'/></Row><Row IX='7'><Cell N='X' V='0.4446622545263892' F='Inh'/><Cell N='Y' V='0.4446622545263892' F='Inh'/></Row><Row IX='8'><Cell N='X' V='0.07626353568728138' F='Inh'/><Cell N='Y' V='0.4446622545263892' F='Inh'/></Row></Section><Section N='Geometry' IX='0'><Row T='MoveTo' IX='1'><Cell N='Y' V='0.2604628951068353' F='Inh'/></Row><Row T='EllipticalArcTo' IX='2'><Cell N='X' V='0.5209257902136706' F='Inh'/><Cell N='Y' V='0.2604628951068353' F='Inh'/><Cell N='A' V='0.2604628951068353' U='DL' F='Inh'/><Cell N='B' V='0.5209257902136706' U='DL' F='Inh'/></Row><Row T='EllipticalArcTo' IX='3'><Cell N='Y' V='0.2604628951068353' F='Inh'/><Cell N='A' V='0.2604628951068353' U='DL' F='Inh'/></Row></Section></Shape><Shape ID='317' Type='Shape' LineStyle='1' FillStyle='1' TextStyle='3'><Cell N='PinX' V='13.00393700787402'/><Cell N='PinY' V='10.72047244094488'/><Cell N='Width' V='0.866141732283463'/><Cell N='Height' V='0.2777777777777821'/><Cell N='LocPinX' V='0.4330708661417315' F='Width*0.5'/><Cell N='LocPinY' V='0.1388888888888911' F='Height*0.5'/><Cell N='Angle' V='0'/><Cell N='FlipX' V='0'/><Cell N='FlipY' V='0'/><Cell N='ResizeMode' V='0'/><Cell N='EventDblClick' V='0' F='OPENTEXTWIN()'/><Cell N='LinePattern' V='0' F='THEMEGUARD(0)'/><Cell N='FillPattern' V='0' F='THEMEGUARD(0)'/><Cell N='ShdwPattern' V='0' F='THEMEGUARD(0)'/><Cell N='LineGradientEnabled' V='0' F='THEMEGUARD(FALSE)'/><Cell N='FillGradientEnabled' V='0' F='THEMEGUARD(FALSE)'/><Cell N='QuickStyleVariation' V='3'/><Cell N='Relationships' V='0' F='SUM(DEPENDSON(4,REF(),REF()))'/><Cell N='ObjType' V='1'/><Section N='Character'><Row IX='0'><Cell N='Font' V='Times New Roman'/><Cell N='Color' V='#000000' F='THEMEGUARD(RGB(0,0,0))'/><Cell N='Style' V='17'/><Cell N='Size' V='0.3333333333333333' U='PT'/><Cell N='ComplexScriptFont' V='Times New Roman'/></Row></Section><Section N='Geometry' IX='0'><Cell N='NoFill' V='0'/><Cell N='NoLine' V='0'/><Cell N='NoShow' V='0'/><Cell N='NoSnap' V='0'/><Cell N='NoQuickDrag' V='0'/><Row T='RelMoveTo' IX='1'><Cell N='X' V='0'/><Cell N='Y' V='0'/></Row><Row T='RelLineTo' IX='2'><Cell N='X' V='1'/><Cell N='Y' V='0'/></Row><Row T='RelLineTo' IX='3'><Cell N='X' V='1'/><Cell N='Y' V='1'/></Row><Row T='RelLineTo' IX='4'><Cell N='X' V='0'/><Cell N='Y' V='1'/></Row><Row T='RelLineTo' IX='5'><Cell N='X' V='0'/><Cell N='Y' V='0'/></Row></Section><Text><cp IX='0'/>...
</Text></Shape><Shape ID='318' Type='Shape' LineStyle='1' FillStyle='1' TextStyle='3'><Cell N='PinX' V='13.45272642086543'/><Cell N='PinY' V='9.539370078740157'/><Cell N='Width' V='0.866141732283463'/><Cell N='Height' V='0.2777777777777821'/><Cell N='LocPinX' V='0.4330708661417315' F='Width*0.5'/><Cell N='LocPinY' V='0.1388888888888911' F='Height*0.5'/><Cell N='Angle' V='0'/><Cell N='FlipX' V='0'/><Cell N='FlipY' V='0'/><Cell N='ResizeMode' V='0'/><Cell N='EventDblClick' V='0' F='OPENTEXTWIN()'/><Cell N='LinePattern' V='0' F='THEMEGUARD(0)'/><Cell N='FillPattern' V='0' F='THEMEGUARD(0)'/><Cell N='ShdwPattern' V='0' F='THEMEGUARD(0)'/><Cell N='LineGradientEnabled' V='0' F='THEMEGUARD(FALSE)'/><Cell N='FillGradientEnabled' V='0' F='THEMEGUARD(FALSE)'/><Cell N='QuickStyleVariation' V='3'/><Cell N='Relationships' V='0' F='SUM(DEPENDSON(4,REF(),REF()))'/><Cell N='ObjType' V='1'/><Section N='Character'><Row IX='0'><Cell N='Font' V='Times New Roman'/><Cell N='Color' V='#000000' F='THEMEGUARD(RGB(0,0,0))'/><Cell N='Style' V='17'/><Cell N='Size' V='0.3333333333333333' U='PT'/><Cell N='ComplexScriptFont' V='Times New Roman'/></Row></Section><Section N='Geometry' IX='0'><Cell N='NoFill' V='0'/><Cell N='NoLine' V='0'/><Cell N='NoShow' V='0'/><Cell N='NoSnap' V='0'/><Cell N='NoQuickDrag' V='0'/><Row T='RelMoveTo' IX='1'><Cell N='X' V='0'/><Cell N='Y' V='0'/></Row><Row T='RelLineTo' IX='2'><Cell N='X' V='1'/><Cell N='Y' V='0'/></Row><Row T='RelLineTo' IX='3'><Cell N='X' V='1'/><Cell N='Y' V='1'/></Row><Row T='RelLineTo' IX='4'><Cell N='X' V='0'/><Cell N='Y' V='1'/></Row><Row T='RelLineTo' IX='5'><Cell N='X' V='0'/><Cell N='Y' V='0'/></Row></Section><Text><cp IX='0'/>...
</Text></Shape><Shape ID='319' NameU='Task.319' Name='任务.319' Type='Group' Master='4'><Cell N='PinX' V='13.53146657834575'/><Cell N='PinY' V='8.161417322834645'/><Cell N='Width' V='5.559114087403'/><Cell N='LocPinX' V='2.7795570437015' F='Inh'/><Cell N='LayerMember' V='1'/><Cell N='TxtPinX' V='2.7795570437015' F='Inh'/><Cell N='TxtWidth' V='5.559114087403' F='Inh'/><Cell N='TxtLocPinX' V='2.7795570437015' F='Inh'/><Cell N='Relationships' V='0' F='SUM(DEPENDSON(4,REF(),REF()))'/><Cell N='FillForegnd' V='#bdd0e9' F='THEMEGUARD(THEMEVAL("VariantColor4"))'/><Cell N='FillBkgnd' V='#4d80c4' F='THEMEGUARD(SHADE(FillForegnd,LUMDIFF(THEMEVAL("FillColor"),THEMEVAL("FillColor2"))))'/><Cell N='FillGradientEnabled' V='0'/><Cell N='VerticalAlign' V='1' F='SETATREF(Controls.Text_Reposition.Y,(2-SETATREFEXPR(1))*Height*0.5,TRUE)+SETATREFEXPR(1)'/><Cell N='SketchEnabled' V='0'/><Cell N='BevelTopType' V='11'/><Cell N='BevelTopWidth' V='0.125'/><Cell N='BevelTopHeight' V='0.08333333333333333'/><Cell N='BevelMaterialType' V='2'/><Cell N='BevelLightingType' V='1'/><Section N='Actions'><Row N='SetDefaultSize'><Cell N='Invisible' V='0' F='Inh'/></Row></Section><Section N='User'><Row N='IsInstance'><Cell N='Value' V='1' U='BOOL' F='Inh'/></Row></Section><Section N='Control'><Row N='Text_Reposition'><Cell N='X' V='2.7795570437015' F='Inh'/><Cell N='Y' V='0.3937007874015748' U='MM' F='(2-1)*Height*0.5'/><Cell N='XDyn' V='2.7795570437015' F='Inh'/></Row></Section><Section N='Connection'><Row IX='3'><Cell N='X' V='1.38977852185075' F='Inh'/></Row><Row IX='4'><Cell N='X' V='2.7795570437015' F='Inh'/></Row><Row IX='5'><Cell N='X' V='4.16933556555225' F='Inh'/></Row><Row IX='6'><Cell N='X' V='5.559114087403' F='Inh'/></Row><Row IX='7'><Cell N='X' V='5.559114087403' F='Inh'/></Row><Row IX='8'><Cell N='X' V='5.559114087403' F='Inh'/></Row><Row IX='9'><Cell N='X' V='4.16933556555225' F='Inh'/></Row><Row IX='10'><Cell N='X' V='2.7795570437015' F='Inh'/></Row><Row IX='11'><Cell N='X' V='1.38977852185075' F='Inh'/></Row></Section><Section N='Character'><Row IX='0'><Cell N='Font' V='Times New Roman'/><Cell N='Color' V='#000000' F='THEMEGUARD(RGB(0,0,0))'/><Cell N='Style' V='0'/><Cell N='Size' V='0.1944444444444444' U='PT'/><Cell N='AsianFont' V='SimHei'/><Cell N='ComplexScriptFont' V='Times New Roman'/><Cell N='LangID' V='en-US'/></Row></Section><Text/><Shapes><Shape ID='320' Type='Shape' MasterShape='6'><Cell N='PinX' V='2.7795570437015' F='Inh'/><Cell N='Width' V='5.559114087403' F='Inh'/><Cell N='LocPinX' V='2.7795570437015' F='Inh'/><Cell N='LayerMember' V='1'/><Cell N='FillForegnd' V='#bdd0e9' F='THEMEGUARD(THEMEVAL("VariantColor4"))'/><Cell N='FillBkgnd' V='#4d80c4' F='THEMEGUARD(SHADE(FillForegnd,LUMDIFF(THEMEVAL("FillColor"),THEMEVAL("FillColor2"))))'/><Cell N='ShdwPattern' V='0'/><Cell N='FillGradientEnabled' V='0'/><Cell N='SketchEnabled' V='0'/><Cell N='BevelTopType' V='11'/><Cell N='BevelTopWidth' V='0.125'/><Cell N='BevelTopHeight' V='0.08333333333333333'/><Cell N='BevelMaterialType' V='2'/><Cell N='BevelLightingType' V='1'/><Section N='Character'><Row IX='0'><Cell N='Font' V='Times New Roman'/><Cell N='Color' V='#000000' F='THEMEGUARD(RGB(0,0,0))'/><Cell N='Style' V='0'/><Cell N='AsianFont' V='SimHei'/><Cell N='ComplexScriptFont' V='Times New Roman'/></Row></Section><Section N='Geometry' IX='0'><Row T='LineTo' IX='2'><Cell N='X' V='5.559114087403' F='Inh'/></Row><Row T='LineTo' IX='3'><Cell N='X' V='5.559114087403' F='Inh'/></Row></Section></Shape><Shape ID='321' Type='Group' MasterShape='7'><Cell N='PinX' V='2.7795570437015' F='Inh'/><Cell N='Width' V='5.559114087403' F='Inh'/><Cell N='LocPinX' V='2.7795570437015' F='Inh'/><Cell N='LayerMember' V='1'/><Cell N='LeftMargin' V='0.02777777777777778' U='PT'/><Cell N='RightMargin' V='0.02777777777777778' U='PT'/><Cell N='TopMargin' V='0.02777777777777778' U='PT'/><Cell N='BottomMargin' V='0.02777777777777778' U='PT'/><Cell N='SketchEnabled' V='0'/><Cell N='BevelTopType' V='11'/><Cell N='BevelTopWidth' V='0.125'/><Cell N='BevelTopHeight' V='0.08333333333333333'/><Cell N='BevelMaterialType' V='2'/><Cell N='BevelLightingType' V='1'/><Section N='Character'><Row IX='0'><Cell N='Font' V='Times New Roman'/><Cell N='Color' V='#000000' F='THEMEGUARD(RGB(0,0,0))'/><Cell N='Style' V='0'/><Cell N='AsianFont' V='SimHei'/><Cell N='ComplexScriptFont' V='Times New Roman'/></Row></Section><Shapes><Shape ID='322' Type='Shape' MasterShape='8'><Cell N='PinX' V='2.7795570437015' F='Inh'/><Cell N='Width' V='5.559114087403' F='Inh'/><Cell N='LocPinX' V='2.7795570437015' F='Inh'/><Cell N='LayerMember' V='1'/><Cell N='FillForegnd' V='#bdd0e9' F='THEMEGUARD(THEMEVAL("VariantColor4"))'/><Cell N='FillBkgnd' V='#4d80c4' F='THEMEGUARD(SHADE(FillForegnd,LUMDIFF(THEMEVAL("FillColor"),THEMEVAL("FillColor2"))))'/><Cell N='FillGradientEnabled' V='0'/><Cell N='LineWeight' V='0.003333333333333333' U='PT'/><Cell N='SketchEnabled' V='0'/><Cell N='BevelTopType' V='11'/><Cell N='BevelTopWidth' V='0.125'/><Cell N='BevelTopHeight' V='0.08333333333333333'/><Cell N='BevelMaterialType' V='2'/><Cell N='BevelLightingType' V='1'/><Section N='Character'><Row IX='0'><Cell N='Font' V='Times New Roman'/><Cell N='Color' V='#000000' F='THEMEGUARD(RGB(0,0,0))'/><Cell N='Style' V='0'/><Cell N='AsianFont' V='SimHei'/><Cell N='ComplexScriptFont' V='Times New Roman'/></Row></Section><Section N='Geometry' IX='0'><Row T='LineTo' IX='2'><Cell N='X' V='5.559114087403' F='Inh'/></Row><Row T='LineTo' IX='3'><Cell N='X' V='5.559114087403' F='Inh'/></Row></Section></Shape><Shape ID='323' Type='Shape' MasterShape='9'><Cell N='PinX' V='2.7795570437015' F='Inh'/><Cell N='Width' V='5.509114087403' F='Inh'/><Cell N='LocPinX' V='2.7545570437015' F='Inh'/><Cell N='LayerMember' V='1'/><Cell N='FillForegnd' V='#bdd0e9' F='THEMEGUARD(THEMEVAL("VariantColor4"))'/><Cell N='FillBkgnd' V='#4d80c4' F='THEMEGUARD(SHADE(FillForegnd,LUMDIFF(THEMEVAL("FillColor"),THEMEVAL("FillColor2"))))'/><Cell N='FillGradientEnabled' V='0'/><Cell N='LineWeight' V='0.003333333333333333' U='PT'/><Cell N='SketchEnabled' V='0'/><Cell N='BevelTopType' V='11'/><Cell N='BevelTopWidth' V='0.125'/><Cell N='BevelTopHeight' V='0.08333333333333333'/><Cell N='BevelMaterialType' V='2'/><Cell N='BevelLightingType' V='1'/><Section N='Character'><Row IX='0'><Cell N='Font' V='Times New Roman'/><Cell N='Color' V='#000000' F='THEMEGUARD(RGB(0,0,0))'/><Cell N='Style' V='0'/><Cell N='AsianFont' V='SimHei'/><Cell N='ComplexScriptFont' V='Times New Roman'/></Row></Section><Section N='Geometry' IX='0'><Row T='LineTo' IX='2'><Cell N='X' V='5.509114087403' F='Inh'/></Row><Row T='LineTo' IX='3'><Cell N='X' V='5.509114087403' F='Inh'/></Row></Section></Shape></Shapes></Shape><Shape ID='324' Type='Shape' MasterShape='10'><Cell N='PinX' V='2.8695570437015' F='Inh'/><Cell N='LayerMember' V='1'/></Shape><Shape ID='325' Type='Group' MasterShape='11'><Cell N='PinX' V='2.8745570437015' F='Inh'/><Cell N='PinY' V='0.1181102362204724' U='MM' F='Inh'/><Cell N='Width' V='0.1574803149606299' U='MM' F='Inh'/><Cell N='Height' V='0.1574803149606299' U='MM' F='Inh'/><Cell N='LocPinX' V='0.07874015748031495' U='MM' F='Inh'/><Cell N='LocPinY' V='0.07874015748031495' U='MM' F='Inh'/><Cell N='LayerMember' V='1'/><Shapes><Shape ID='326' Type='Shape' MasterShape='12'><Cell N='PinX' V='0.07874015748031495' U='MM' F='Inh'/><Cell N='PinY' V='0.07874015748031495' U='MM' F='Inh'/><Cell N='Width' V='0.1574803149606299' U='MM' F='Inh'/><Cell N='Height' V='0.1574803149606299' U='MM' F='Inh'/><Cell N='LocPinX' V='0.07874015748031495' U='MM' F='Inh'/><Cell N='LocPinY' V='0.07874015748031495' U='MM' F='Inh'/><Cell N='LayerMember' V='1'/><Section N='Geometry' IX='0'><Row T='LineTo' IX='2'><Cell N='X' V='0.1574803149606299' U='MM' F='Inh'/></Row><Row T='LineTo' IX='3'><Cell N='X' V='0.1574803149606299' U='MM' F='Inh'/><Cell N='Y' V='0.1574803149606299' U='MM' F='Inh'/></Row><Row T='LineTo' IX='4'><Cell N='Y' V='0.1574803149606299' U='MM' F='Inh'/></Row></Section></Shape><Shape ID='327' Type='Shape' MasterShape='13'><Cell N='PinX' V='0.07874015748031495' U='MM' F='Inh'/><Cell N='PinY' V='0.07874015748031495' U='MM' F='Inh'/><Cell N='Width' V='0.07874015748031495' U='MM' F='Inh'/><Cell N='Height' V='0.07874015748031495' U='MM' F='Inh'/><Cell N='LocPinX' V='0.03937007874015747' U='MM' F='Inh'/><Cell N='LocPinY' V='0.03937007874015747' U='MM' F='Inh'/><Cell N='LayerMember' V='1'/><Section N='Geometry' IX='0'><Row T='MoveTo' IX='1'><Cell N='X' V='0.03385826771653543' U='MM' F='Inh'/><Cell N='Y' V='0.04488188976377953' U='MM' F='Inh'/></Row><Row T='LineTo' IX='2'><Cell N='Y' V='0.04488188976377953' U='MM' F='Inh'/></Row><Row T='LineTo' IX='3'><Cell N='Y' V='0.03385826771653543' U='MM' F='Inh'/></Row><Row T='LineTo' IX='4'><Cell N='X' V='0.03385826771653543' U='MM' F='Inh'/><Cell N='Y' V='0.03385826771653543' U='MM' F='Inh'/></Row><Row T='LineTo' IX='5'><Cell N='X' V='0.03385826771653543' U='MM' F='Inh'/></Row><Row T='LineTo' IX='6'><Cell N='X' V='0.04488188976377953' U='MM' F='Inh'/></Row><Row T='LineTo' IX='7'><Cell N='X' V='0.04488188976377953' U='MM' F='Inh'/><Cell N='Y' V='0.03385826771653543' U='MM' F='Inh'/></Row><Row T='LineTo' IX='8'><Cell N='X' V='0.07874015748031495' U='MM' F='Inh'/><Cell N='Y' V='0.03385826771653543' U='MM' F='Inh'/></Row><Row T='LineTo' IX='9'><Cell N='X' V='0.07874015748031495' U='MM' F='Inh'/><Cell N='Y' V='0.04488188976377953' U='MM' F='Inh'/></Row><Row T='LineTo' IX='10'><Cell N='X' V='0.04488188976377953' U='MM' F='Inh'/><Cell N='Y' V='0.04488188976377953' U='MM' F='Inh'/></Row><Row T='LineTo' IX='11'><Cell N='X' V='0.04488188976377953' U='MM' F='Inh'/><Cell N='Y' V='0.07874015748031495' U='MM' F='Inh'/></Row><Row T='LineTo' IX='12'><Cell N='X' V='0.03385826771653543' U='MM' F='Inh'/><Cell N='Y' V='0.07874015748031495' U='MM' F='Inh'/></Row><Row T='LineTo' IX='13'><Cell N='X' V='0.03385826771653543' U='MM' F='Inh'/><Cell N='Y' V='0.04488188976377953' U='MM' F='Inh'/></Row></Section></Shape></Shapes></Shape><Shape ID='328' Type='Shape' MasterShape='14'><Cell N='PinX' V='2.8745570437015' F='Inh'/><Cell N='LayerMember' V='1'/></Shape><Shape ID='329' Type='Shape' MasterShape='15'><Cell N='PinX' V='2.8695570437015' F='Inh'/><Cell N='LayerMember' V='1'/></Shape><Shape ID='330' Type='Group' MasterShape='16'><Cell N='PinX' V='2.8695570437015' F='Inh'/><Cell N='LayerMember' V='1'/><Shapes><Shape ID='331' Type='Shape' MasterShape='17'><Cell N='LayerMember' V='1'/></Shape></Shapes></Shape><Shape ID='332' Type='Shape' MasterShape='18'><Cell N='LayerMember' V='1'/></Shape><Shape ID='333' Type='Shape' MasterShape='19'><Cell N='LayerMember' V='1'/></Shape><Shape ID='334' Type='Group' MasterShape='20'><Cell N='LayerMember' V='1'/><Cell N='LineWeight' V='0.003333333333333333' U='PT'/><Cell N='LinePattern' V='1'/><Cell N='Rounding' V='0.07874015748031496' U='MM'/><Cell N='LeftMargin' V='0.02777777777777778' U='PT'/><Cell N='RightMargin' V='0.02777777777777778' U='PT'/><Cell N='TopMargin' V='0.02777777777777778' U='PT'/><Cell N='BottomMargin' V='0.02777777777777778' U='PT'/><Cell N='SketchEnabled' V='0'/><Cell N='BevelTopType' V='11'/><Cell N='BevelTopWidth' V='0.125'/><Cell N='BevelTopHeight' V='0.08333333333333333'/><Cell N='BevelMaterialType' V='2'/><Cell N='BevelLightingType' V='1'/><Section N='Character'><Row IX='0'><Cell N='Font' V='Times New Roman'/><Cell N='Color' V='#000000' F='THEMEGUARD(RGB(0,0,0))'/><Cell N='Style' V='0'/><Cell N='Size' V='0.1944444444444444' U='PT'/><Cell N='AsianFont' V='SimHei'/><Cell N='ComplexScriptFont' V='Times New Roman'/></Row></Section><Shapes><Shape ID='335' Type='Shape' MasterShape='21'><Cell N='LayerMember' V='1'/><Cell N='LineColor' V='#c8c8c8' F='Inh'/><Cell N='LeftMargin' V='0.02777777777777778' U='PT'/><Cell N='RightMargin' V='0.02777777777777778' U='PT'/><Cell N='TopMargin' V='0.02777777777777778' U='PT'/><Cell N='BottomMargin' V='0.02777777777777778' U='PT'/><Cell N='SketchEnabled' V='0'/><Cell N='BevelTopType' V='11'/><Cell N='BevelTopWidth' V='0.125'/><Cell N='BevelTopHeight' V='0.08333333333333333'/><Cell N='BevelMaterialType' V='2'/><Cell N='BevelLightingType' V='1'/><Section N='Character'><Row IX='0'><Cell N='Font' V='Times New Roman'/><Cell N='Color' V='#000000' F='THEMEGUARD(RGB(0,0,0))'/><Cell N='Style' V='0'/><Cell N='Size' V='0.1944444444444444' U='PT'/><Cell N='AsianFont' V='SimHei'/><Cell N='ComplexScriptFont' V='Times New Roman'/></Row></Section></Shape><Shape ID='336' Type='Shape' MasterShape='22'><Cell N='LayerMember' V='1'/><Cell N='LineWeight' V='0.003333333333333333' U='PT'/><Cell N='LineColor' V='#c8c8c8' F='Inh'/><Cell N='LeftMargin' V='0.02777777777777778' U='PT'/><Cell N='RightMargin' V='0.02777777777777778' U='PT'/><Cell N='TopMargin' V='0.02777777777777778' U='PT'/><Cell N='BottomMargin' V='0.02777777777777778' U='PT'/><Cell N='TextBkgnd' V='0'/><Cell N='SketchEnabled' V='0'/><Cell N='BevelTopType' V='11'/><Cell N='BevelTopWidth' V='0.125'/><Cell N='BevelTopHeight' V='0.08333333333333333'/><Cell N='BevelMaterialType' V='2'/><Cell N='BevelLightingType' V='1'/><Section N='Character'><Row IX='0'><Cell N='Font' V='Times New Roman'/><Cell N='Color' V='#000000' F='THEMEGUARD(RGB(0,0,0))'/><Cell N='Style' V='0'/><Cell N='Size' V='0.1944444444444444' U='PT'/><Cell N='AsianFont' V='SimHei'/><Cell N='ComplexScriptFont' V='Times New Roman'/></Row></Section></Shape></Shapes></Shape><Shape ID='337' Type='Shape' MasterShape='23'><Cell N='LayerMember' V='1'/></Shape><Shape ID='338' Type='Shape' MasterShape='24'><Cell N='LayerMember' V='1'/></Shape><Shape ID='339' Type='Shape' MasterShape='25'><Cell N='LayerMember' V='1'/></Shape><Shape ID='340' Type='Shape' MasterShape='26'><Cell N='LayerMember' V='1'/></Shape><Shape ID='341' Type='Shape' MasterShape='27'><Cell N='PinX' V='2.8695570437015' F='Inh'/><Cell N='LayerMember' V='1'/></Shape></Shapes></Shape><Shape ID='342' NameU='Circle.342' Name='圆形.342' Type='Shape' Master='5'><Cell N='PinX' V='11.32615127812151'/><Cell N='PinY' V='8.161417322834645'/><Cell N='Width' V='0.5209257902136706'/><Cell N='Height' V='0.5209257902136706'/><Cell N='LocPinX' V='0.2604628951068353' F='Inh'/><Cell N='LocPinY' V='0.2604628951068353' F='Inh'/><Cell N='LineWeight' V='0.003472222222222222' U='PT' F='Inh'/><Cell N='TxtPinX' V='0.2604628951068353' F='Inh'/><Cell N='TxtPinY' V='0.2604628951068353' F='Inh'/><Cell N='TxtWidth' V='0.4558100664369618' F='Inh'/><Cell N='TxtHeight' V='0.3906943426602529' F='Inh'/><Cell N='TxtLocPinX' V='0.2279050332184809' F='Inh'/><Cell N='TxtLocPinY' V='0.1953471713301265' F='Inh'/><Cell N='FillForegnd' V='#ffcccc' F='THEMEGUARD(RGB(255,204,204))'/><Cell N='FillBkgnd' V='#ff3535' F='THEMEGUARD(SHADE(FillForegnd,LUMDIFF(THEMEVAL("FillColor"),THEMEVAL("FillColor2"))))'/><Cell N='FillGradientEnabled' V='0'/><Section N='Connection'><Row IX='0'><Cell N='X' V='0.2604628951068353' F='Inh'/><Cell N='Y' V='0.5209257902136706' F='Inh'/></Row><Row IX='1'><Cell N='X' V='0.2604628951068353' F='Inh'/><Cell N='Y' V='0.2604628951068353' F='Inh'/></Row><Row IX='2'><Cell N='Y' V='0.2604628951068353' F='Inh'/></Row><Row IX='3'><Cell N='X' V='0.2604628951068353' F='Inh'/></Row><Row IX='4'><Cell N='X' V='0.5209257902136706' F='Inh'/><Cell N='Y' V='0.2604628951068353' F='Inh'/></Row><Row IX='5'><Cell N='X' V='0.07626353568728138' F='Inh'/><Cell N='Y' V='0.07626353568728138' F='Inh'/></Row><Row IX='6'><Cell N='X' V='0.4446622545263892' F='Inh'/><Cell N='Y' V='0.07626353568728138' F='Inh'/></Row><Row IX='7'><Cell N='X' V='0.4446622545263892' F='Inh'/><Cell N='Y' V='0.4446622545263892' F='Inh'/></Row><Row IX='8'><Cell N='X' V='0.07626353568728138' F='Inh'/><Cell N='Y' V='0.4446622545263892' F='Inh'/></Row></Section><Section N='Geometry' IX='0'><Row T='MoveTo' IX='1'><Cell N='Y' V='0.2604628951068353' F='Inh'/></Row><Row T='EllipticalArcTo' IX='2'><Cell N='X' V='0.5209257902136706' F='Inh'/><Cell N='Y' V='0.2604628951068353' F='Inh'/><Cell N='A' V='0.2604628951068353' U='DL' F='Inh'/><Cell N='B' V='0.5209257902136706' U='DL' F='Inh'/></Row><Row T='EllipticalArcTo' IX='3'><Cell N='Y' V='0.2604628951068353' F='Inh'/><Cell N='A' V='0.2604628951068353' U='DL' F='Inh'/></Row></Section></Shape><Shape ID='343' NameU='Circle.343' Name='圆形.343' Type='Shape' Master='5'><Cell N='PinX' V='12.35433070866142'/><Cell N='PinY' V='8.161417322834645'/><Cell N='Width' V='0.5209257902136706'/><Cell N='Height' V='0.5209257902136706'/><Cell N='LocPinX' V='0.2604628951068353' F='Inh'/><Cell N='LocPinY' V='0.2604628951068353' F='Inh'/><Cell N='LineWeight' V='0.003472222222222222' U='PT' F='Inh'/><Cell N='TxtPinX' V='0.2604628951068353' F='Inh'/><Cell N='TxtPinY' V='0.2604628951068353' F='Inh'/><Cell N='TxtWidth' V='0.4558100664369618' F='Inh'/><Cell N='TxtHeight' V='0.3906943426602529' F='Inh'/><Cell N='TxtLocPinX' V='0.2279050332184809' F='Inh'/><Cell N='TxtLocPinY' V='0.1953471713301265' F='Inh'/><Cell N='FillForegnd' V='#ffcccc' F='THEMEGUARD(RGB(255,204,204))'/><Cell N='FillBkgnd' V='#ff3535' F='THEMEGUARD(SHADE(FillForegnd,LUMDIFF(THEMEVAL("FillColor"),THEMEVAL("FillColor2"))))'/><Cell N='FillGradientEnabled' V='0'/><Section N='Connection'><Row IX='0'><Cell N='X' V='0.2604628951068353' F='Inh'/><Cell N='Y' V='0.5209257902136706' F='Inh'/></Row><Row IX='1'><Cell N='X' V='0.2604628951068353' F='Inh'/><Cell N='Y' V='0.2604628951068353' F='Inh'/></Row><Row IX='2'><Cell N='Y' V='0.2604628951068353' F='Inh'/></Row><Row IX='3'><Cell N='X' V='0.2604628951068353' F='Inh'/></Row><Row IX='4'><Cell N='X' V='0.5209257902136706' F='Inh'/><Cell N='Y' V='0.2604628951068353' F='Inh'/></Row><Row IX='5'><Cell N='X' V='0.07626353568728138' F='Inh'/><Cell N='Y' V='0.07626353568728138' F='Inh'/></Row><Row IX='6'><Cell N='X' V='0.4446622545263892' F='Inh'/><Cell N='Y' V='0.07626353568728138' F='Inh'/></Row><Row IX='7'><Cell N='X' V='0.4446622545263892' F='Inh'/><Cell N='Y' V='0.4446622545263892' F='Inh'/></Row><Row IX='8'><Cell N='X' V='0.07626353568728138' F='Inh'/><Cell N='Y' V='0.4446622545263892' F='Inh'/></Row></Section><Section N='Geometry' IX='0'><Row T='MoveTo' IX='1'><Cell N='Y' V='0.2604628951068353' F='Inh'/></Row><Row T='EllipticalArcTo' IX='2'><Cell N='X' V='0.5209257902136706' F='Inh'/><Cell N='Y' V='0.2604628951068353' F='Inh'/><Cell N='A' V='0.2604628951068353' U='DL' F='Inh'/><Cell N='B' V='0.5209257902136706' U='DL' F='Inh'/></Row><Row T='EllipticalArcTo' IX='3'><Cell N='Y' V='0.2604628951068353' F='Inh'/><Cell N='A' V='0.2604628951068353' U='DL' F='Inh'/></Row></Section></Shape><Shape ID='344' NameU='Circle.344' Name='圆形.344' Type='Shape' Master='5'><Cell N='PinX' V='13.83070866141733'/><Cell N='PinY' V='8.161417322834645'/><Cell N='Width' V='0.5209257902136706'/><Cell N='Height' V='0.5209257902136706'/><Cell N='LocPinX' V='0.2604628951068353' F='Inh'/><Cell N='LocPinY' V='0.2604628951068353' F='Inh'/><Cell N='LineWeight' V='0.003472222222222222' U='PT' F='Inh'/><Cell N='TxtPinX' V='0.2604628951068353' F='Inh'/><Cell N='TxtPinY' V='0.2604628951068353' F='Inh'/><Cell N='TxtWidth' V='0.4558100664369618' F='Inh'/><Cell N='TxtHeight' V='0.3906943426602529' F='Inh'/><Cell N='TxtLocPinX' V='0.2279050332184809' F='Inh'/><Cell N='TxtLocPinY' V='0.1953471713301265' F='Inh'/><Cell N='FillForegnd' V='#ffcccc' F='THEMEGUARD(RGB(255,204,204))'/><Cell N='FillBkgnd' V='#ff3535' F='THEMEGUARD(SHADE(FillForegnd,LUMDIFF(THEMEVAL("FillColor"),THEMEVAL("FillColor2"))))'/><Cell N='FillGradientEnabled' V='0'/><Section N='Connection'><Row IX='0'><Cell N='X' V='0.2604628951068353' F='Inh'/><Cell N='Y' V='0.5209257902136706' F='Inh'/></Row><Row IX='1'><Cell N='X' V='0.2604628951068353' F='Inh'/><Cell N='Y' V='0.2604628951068353' F='Inh'/></Row><Row IX='2'><Cell N='Y' V='0.2604628951068353' F='Inh'/></Row><Row IX='3'><Cell N='X' V='0.2604628951068353' F='Inh'/></Row><Row IX='4'><Cell N='X' V='0.5209257902136706' F='Inh'/><Cell N='Y' V='0.2604628951068353' F='Inh'/></Row><Row IX='5'><Cell N='X' V='0.07626353568728138' F='Inh'/><Cell N='Y' V='0.07626353568728138' F='Inh'/></Row><Row IX='6'><Cell N='X' V='0.4446622545263892' F='Inh'/><Cell N='Y' V='0.07626353568728138' F='Inh'/></Row><Row IX='7'><Cell N='X' V='0.4446622545263892' F='Inh'/><Cell N='Y' V='0.4446622545263892' F='Inh'/></Row><Row IX='8'><Cell N='X' V='0.07626353568728138' F='Inh'/><Cell N='Y' V='0.4446622545263892' F='Inh'/></Row></Section><Section N='Geometry' IX='0'><Row T='MoveTo' IX='1'><Cell N='Y' V='0.2604628951068353' F='Inh'/></Row><Row T='EllipticalArcTo' IX='2'><Cell N='X' V='0.5209257902136706' F='Inh'/><Cell N='Y' V='0.2604628951068353' F='Inh'/><Cell N='A' V='0.2604628951068353' U='DL' F='Inh'/><Cell N='B' V='0.5209257902136706' U='DL' F='Inh'/></Row><Row T='EllipticalArcTo' IX='3'><Cell N='Y' V='0.2604628951068353' F='Inh'/><Cell N='A' V='0.2604628951068353' U='DL' F='Inh'/></Row></Section></Shape><Shape ID='345' NameU='Circle.345' Name='圆形.345' Type='Shape' Master='5'><Cell N='PinX' V='14.78014793447692'/><Cell N='PinY' V='8.161417322834645'/><Cell N='Width' V='0.5209257902136706'/><Cell N='Height' V='0.5209257902136706'/><Cell N='LocPinX' V='0.2604628951068353' F='Inh'/><Cell N='LocPinY' V='0.2604628951068353' F='Inh'/><Cell N='LineWeight' V='0.003472222222222222' U='PT' F='Inh'/><Cell N='TxtPinX' V='0.2604628951068353' F='Inh'/><Cell N='TxtPinY' V='0.2604628951068353' F='Inh'/><Cell N='TxtWidth' V='0.4558100664369618' F='Inh'/><Cell N='TxtHeight' V='0.3906943426602529' F='Inh'/><Cell N='TxtLocPinX' V='0.2279050332184809' F='Inh'/><Cell N='TxtLocPinY' V='0.1953471713301265' F='Inh'/><Cell N='FillForegnd' V='#ffcccc' F='THEMEGUARD(RGB(255,204,204))'/><Cell N='FillBkgnd' V='#ff3535' F='THEMEGUARD(SHADE(FillForegnd,LUMDIFF(THEMEVAL("FillColor"),THEMEVAL("FillColor2"))))'/><Cell N='FillGradientEnabled' V='0'/><Section N='Connection'><Row IX='0'><Cell N='X' V='0.2604628951068353' F='Inh'/><Cell N='Y' V='0.5209257902136706' F='Inh'/></Row><Row IX='1'><Cell N='X' V='0.2604628951068353' F='Inh'/><Cell N='Y' V='0.2604628951068353' F='Inh'/></Row><Row IX='2'><Cell N='Y' V='0.2604628951068353' F='Inh'/></Row><Row IX='3'><Cell N='X' V='0.2604628951068353' F='Inh'/></Row><Row IX='4'><Cell N='X' V='0.5209257902136706' F='Inh'/><Cell N='Y' V='0.2604628951068353' F='Inh'/></Row><Row IX='5'><Cell N='X' V='0.07626353568728138' F='Inh'/><Cell N='Y' V='0.07626353568728138' F='Inh'/></Row><Row IX='6'><Cell N='X' V='0.4446622545263892' F='Inh'/><Cell N='Y' V='0.07626353568728138' F='Inh'/></Row><Row IX='7'><Cell N='X' V='0.4446622545263892' F='Inh'/><Cell N='Y' V='0.4446622545263892' F='Inh'/></Row><Row IX='8'><Cell N='X' V='0.07626353568728138' F='Inh'/><Cell N='Y' V='0.4446622545263892' F='Inh'/></Row></Section><Section N='Geometry' IX='0'><Row T='MoveTo' IX='1'><Cell N='Y' V='0.2604628951068353' F='Inh'/></Row><Row T='EllipticalArcTo' IX='2'><Cell N='X' V='0.5209257902136706' F='Inh'/><Cell N='Y' V='0.2604628951068353' F='Inh'/><Cell N='A' V='0.2604628951068353' U='DL' F='Inh'/><Cell N='B' V='0.5209257902136706' U='DL' F='Inh'/></Row><Row T='EllipticalArcTo' IX='3'><Cell N='Y' V='0.2604628951068353' F='Inh'/><Cell N='A' V='0.2604628951068353' U='DL' F='Inh'/></Row></Section></Shape><Shape ID='346' NameU='Circle.346' Name='圆形.346' Type='Shape' Master='5'><Cell N='PinX' V='15.7295872075365'/><Cell N='PinY' V='8.161417322834645'/><Cell N='Width' V='0.5209257902136706'/><Cell N='Height' V='0.5209257902136706'/><Cell N='LocPinX' V='0.2604628951068353' F='Inh'/><Cell N='LocPinY' V='0.2604628951068353' F='Inh'/><Cell N='LineWeight' V='0.003472222222222222' U='PT' F='Inh'/><Cell N='TxtPinX' V='0.2604628951068353' F='Inh'/><Cell N='TxtPinY' V='0.2604628951068353' F='Inh'/><Cell N='TxtWidth' V='0.4558100664369618' F='Inh'/><Cell N='TxtHeight' V='0.3906943426602529' F='Inh'/><Cell N='TxtLocPinX' V='0.2279050332184809' F='Inh'/><Cell N='TxtLocPinY' V='0.1953471713301265' F='Inh'/><Cell N='FillForegnd' V='#ffcccc' F='THEMEGUARD(RGB(255,204,204))'/><Cell N='FillBkgnd' V='#ff3535' F='THEMEGUARD(SHADE(FillForegnd,LUMDIFF(THEMEVAL("FillColor"),THEMEVAL("FillColor2"))))'/><Cell N='FillGradientEnabled' V='0'/><Section N='Connection'><Row IX='0'><Cell N='X' V='0.2604628951068353' F='Inh'/><Cell N='Y' V='0.5209257902136706' F='Inh'/></Row><Row IX='1'><Cell N='X' V='0.2604628951068353' F='Inh'/><Cell N='Y' V='0.2604628951068353' F='Inh'/></Row><Row IX='2'><Cell N='Y' V='0.2604628951068353' F='Inh'/></Row><Row IX='3'><Cell N='X' V='0.2604628951068353' F='Inh'/></Row><Row IX='4'><Cell N='X' V='0.5209257902136706' F='Inh'/><Cell N='Y' V='0.2604628951068353' F='Inh'/></Row><Row IX='5'><Cell N='X' V='0.07626353568728138' F='Inh'/><Cell N='Y' V='0.07626353568728138' F='Inh'/></Row><Row IX='6'><Cell N='X' V='0.4446622545263892' F='Inh'/><Cell N='Y' V='0.07626353568728138' F='Inh'/></Row><Row IX='7'><Cell N='X' V='0.4446622545263892' F='Inh'/><Cell N='Y' V='0.4446622545263892' F='Inh'/></Row><Row IX='8'><Cell N='X' V='0.07626353568728138' F='Inh'/><Cell N='Y' V='0.4446622545263892' F='Inh'/></Row></Section><Section N='Geometry' IX='0'><Row T='MoveTo' IX='1'><Cell N='Y' V='0.2604628951068353' F='Inh'/></Row><Row T='EllipticalArcTo' IX='2'><Cell N='X' V='0.5209257902136706' F='Inh'/><Cell N='Y' V='0.2604628951068353' F='Inh'/><Cell N='A' V='0.2604628951068353' U='DL' F='Inh'/><Cell N='B' V='0.5209257902136706' U='DL' F='Inh'/></Row><Row T='EllipticalArcTo' IX='3'><Cell N='Y' V='0.2604628951068353' F='Inh'/><Cell N='A' V='0.2604628951068353' U='DL' F='Inh'/></Row></Section></Shape><Shape ID='347' Type='Shape' LineStyle='1' FillStyle='1' TextStyle='3'><Cell N='PinX' V='13.08267716535433'/><Cell N='PinY' V='8.161417322834645'/><Cell N='Width' V='0.866141732283463'/><Cell N='Height' V='0.2777777777777821'/><Cell N='LocPinX' V='0.4330708661417315' F='Width*0.5'/><Cell N='LocPinY' V='0.1388888888888911' F='Height*0.5'/><Cell N='Angle' V='0'/><Cell N='FlipX' V='0'/><Cell N='FlipY' V='0'/><Cell N='ResizeMode' V='0'/><Cell N='EventDblClick' V='0' F='OPENTEXTWIN()'/><Cell N='LinePattern' V='0' F='THEMEGUARD(0)'/><Cell N='FillPattern' V='0' F='THEMEGUARD(0)'/><Cell N='ShdwPattern' V='0' F='THEMEGUARD(0)'/><Cell N='LineGradientEnabled' V='0' F='THEMEGUARD(FALSE)'/><Cell N='FillGradientEnabled' V='0' F='THEMEGUARD(FALSE)'/><Cell N='QuickStyleVariation' V='3'/><Cell N='Relationships' V='0' F='SUM(DEPENDSON(4,REF(),REF()))'/><Cell N='ObjType' V='1'/><Section N='Character'><Row IX='0'><Cell N='Font' V='Times New Roman'/><Cell N='Color' V='#000000' F='THEMEGUARD(RGB(0,0,0))'/><Cell N='Style' V='17'/><Cell N='Size' V='0.3333333333333333' U='PT'/><Cell N='ComplexScriptFont' V='Times New Roman'/></Row></Section><Section N='Geometry' IX='0'><Cell N='NoFill' V='0'/><Cell N='NoLine' V='0'/><Cell N='NoShow' V='0'/><Cell N='NoSnap' V='0'/><Cell N='NoQuickDrag' V='0'/><Row T='RelMoveTo' IX='1'><Cell N='X' V='0'/><Cell N='Y' V='0'/></Row><Row T='RelLineTo' IX='2'><Cell N='X' V='1'/><Cell N='Y' V='0'/></Row><Row T='RelLineTo' IX='3'><Cell N='X' V='1'/><Cell N='Y' V='1'/></Row><Row T='RelLineTo' IX='4'><Cell N='X' V='0'/><Cell N='Y' V='1'/></Row><Row T='RelLineTo' IX='5'><Cell N='X' V='0'/><Cell N='Y' V='0'/></Row></Section><Text><cp IX='0'/>...
</Text></Shape><Shape ID='348' Type='Shape' LineStyle='3' FillStyle='3' TextStyle='3'><Cell N='PinX' V='12.97290358621976' F='(BeginX+EndX)/2'/><Cell N='PinY' V='8.8503937007874' U='MM' F='(BeginY+EndY)/2'/><Cell N='Width' V='1.263614324939508' U='MM' F='SQRT((EndX-BeginX)^2+(EndY-BeginY)^2)'/><Cell N='Height' V='0'/><Cell N='LocPinX' V='0.6318071624697538' U='MM' F='Width*0.5'/><Cell N='LocPinY' V='0' F='Height*0.5'/><Cell N='Angle' V='2.655300832110787' F='ATAN2(EndY-BeginY,EndX-BeginX)'/><Cell N='FlipX' V='0'/><Cell N='FlipY' V='0'/><Cell N='ResizeMode' V='0'/><Cell N='BeginX' V='13.53146657834575' F='PAR(PNT(Sheet.319!Connections.X5,Sheet.319!Connections.Y5))'/><Cell N='BeginY' V='8.555118110236219' U='MM' F='PAR(PNT(Sheet.319!Connections.X5,Sheet.319!Connections.Y5))'/><Cell N='EndX' V='12.41434059409378' F='PAR(PNT(Sheet.290!Connections.X12,Sheet.290!Connections.Y12))'/><Cell N='EndY' V='9.145669291338583' U='MM' F='PAR(PNT(Sheet.290!Connections.X12,Sheet.290!Connections.Y12))'/><Cell N='TextBkgnd' V='#ffffff' F='THEMEGUARD(THEMEVAL("BackgroundColor")+1)'/><Cell N='QuickStyleLineMatrix' V='1'/><Cell N='QuickStyleFillMatrix' V='1'/><Cell N='QuickStyleEffectsMatrix' V='1'/><Cell N='QuickStyleFontMatrix' V='1'/><Cell N='LineColor' V='#000000' F='THEMEGUARD(RGB(0,0,0))'/><Cell N='EndArrow' V='5'/><Section N='Geometry' IX='0'><Cell N='NoFill' V='1'/><Cell N='NoLine' V='0'/><Cell N='NoShow' V='0'/><Cell N='NoSnap' V='0'/><Cell N='NoQuickDrag' V='0'/><Row T='MoveTo' IX='1'><Cell N='X' V='0' U='MM' F='Width*0'/><Cell N='Y' V='0'/></Row><Row T='LineTo' IX='2'><Cell N='X' V='1.263614324939508' U='MM' F='Width*1'/><Cell N='Y' V='0'/></Row></Section></Shape><Shape ID='349' Type='Shape' LineStyle='3' FillStyle='3' TextStyle='3'><Cell N='PinX' V='14.01128941299142' F='(BeginX+EndX)/2'/><Cell N='PinY' V='8.8503937007874' U='MM' F='(BeginY+EndY)/2'/><Cell N='Width' V='1.126796569080247' U='MM' F='SQRT((EndX-BeginX)^2+(EndY-BeginY)^2)'/><Cell N='Height' V='0'/><Cell N='LocPinX' V='0.5633982845401236' U='MM' F='Width*0.5'/><Cell N='LocPinY' V='0' F='Height*0.5'/><Cell N='Angle' V='0.5516549825285495' F='ATAN2(EndY-BeginY,EndX-BeginX)'/><Cell N='FlipX' V='0'/><Cell N='FlipY' V='0'/><Cell N='ResizeMode' V='0'/><Cell N='BeginX' V='13.53146657834575' F='PAR(PNT(Sheet.319!Connections.X5,Sheet.319!Connections.Y5))'/><Cell N='BeginY' V='8.555118110236219' U='MM' F='PAR(PNT(Sheet.319!Connections.X5,Sheet.319!Connections.Y5))'/><Cell N='EndX' V='14.49111224763708' F='PAR(PNT(Sheet.290!Connections.X10,Sheet.290!Connections.Y10))'/><Cell N='EndY' V='9.145669291338583' U='MM' F='PAR(PNT(Sheet.290!Connections.X10,Sheet.290!Connections.Y10))'/><Cell N='TextBkgnd' V='#ffffff' F='THEMEGUARD(THEMEVAL("BackgroundColor")+1)'/><Cell N='QuickStyleLineMatrix' V='1'/><Cell N='QuickStyleFillMatrix' V='1'/><Cell N='QuickStyleEffectsMatrix' V='1'/><Cell N='QuickStyleFontMatrix' V='1'/><Cell N='LineColor' V='#000000' F='THEMEGUARD(RGB(0,0,0))'/><Cell N='EndArrow' V='5'/><Section N='Geometry' IX='0'><Cell N='NoFill' V='1'/><Cell N='NoLine' V='0'/><Cell N='NoShow' V='0'/><Cell N='NoSnap' V='0'/><Cell N='NoQuickDrag' V='0'/><Row T='MoveTo' IX='1'><Cell N='X' V='0' U='MM' F='Width*0'/><Cell N='Y' V='0'/></Row><Row T='LineTo' IX='2'><Cell N='X' V='1.126796569080247' U='MM' F='Width*1'/><Cell N='Y' V='0'/></Row></Section></Shape><Shape ID='350' Type='Shape' LineStyle='3' FillStyle='3' TextStyle='3'><Cell N='PinX' V='13.49209649960559' F='(BeginX+EndX)/2'/><Cell N='PinY' V='8.8503937007874' U='MM' F='(BeginY+EndY)/2'/><Cell N='Width' V='0.5957773996228983' U='MM' F='SQRT((EndX-BeginX)^2+(EndY-BeginY)^2)'/><Cell N='Height' V='0'/><Cell N='LocPinX' V='0.2978886998114492' U='MM' F='Width*0.5'/><Cell N='LocPinY' V='0' F='Height*0.5'/><Cell N='Angle' V='1.70334785909157' F='ATAN2(EndY-BeginY,EndX-BeginX)'/><Cell N='FlipX' V='0'/><Cell N='FlipY' V='0'/><Cell N='ResizeMode' V='0'/><Cell N='BeginX' V='13.53146657834575' F='PAR(PNT(Sheet.319!Connections.X5,Sheet.319!Connections.Y5))'/><Cell N='BeginY' V='8.555118110236219' U='MM' F='PAR(PNT(Sheet.319!Connections.X5,Sheet.319!Connections.Y5))'/><Cell N='EndX' V='13.45272642086543' F='PAR(PNT(Sheet.290!Connections.X11,Sheet.290!Connections.Y11))'/><Cell N='EndY' V='9.145669291338583' U='MM' F='PAR(PNT(Sheet.290!Connections.X11,Sheet.290!Connections.Y11))'/><Cell N='TextBkgnd' V='#ffffff' F='THEMEGUARD(THEMEVAL("BackgroundColor")+1)'/><Cell N='QuickStyleLineMatrix' V='1'/><Cell N='QuickStyleFillMatrix' V='1'/><Cell N='QuickStyleEffectsMatrix' V='1'/><Cell N='QuickStyleFontMatrix' V='1'/><Cell N='LineColor' V='#000000' F='THEMEGUARD(RGB(0,0,0))'/><Cell N='EndArrow' V='5'/><Section N='Geometry' IX='0'><Cell N='NoFill' V='1'/><Cell N='NoLine' V='0'/><Cell N='NoShow' V='0'/><Cell N='NoSnap' V='0'/><Cell N='NoQuickDrag' V='0'/><Row T='MoveTo' IX='1'><Cell N='X' V='0' U='MM' F='Width*0'/><Cell N='Y' V='0'/></Row><Row T='LineTo' IX='2'><Cell N='X' V='0.5957773996228983' U='MM' F='Width*1'/><Cell N='Y' V='0'/></Row></Section></Shape><Shape ID='351' Type='Shape' LineStyle='3' FillStyle='3' TextStyle='3'><Cell N='PinX' V='12.75783715994006' F='(BeginX+EndX)/2'/><Cell N='PinY' V='10.12992125984252' U='MM' F='(BeginY+EndY)/2'/><Cell N='Width' V='1.444466908516175' U='MM' F='SQRT((EndX-BeginX)^2+(EndY-BeginY)^2)'/><Cell N='Height' V='0'/><Cell N='LocPinX' V='0.7222334542580877' U='MM' F='Width*0.5'/><Cell N='LocPinY' V='0' F='Height*0.5'/><Cell N='Angle' V='2.865542122258438' F='ATAN2(EndY-BeginY,EndX-BeginX)'/><Cell N='FlipX' V='0'/><Cell N='FlipY' V='0'/><Cell N='ResizeMode' V='0'/><Cell N='BeginX' V='13.45272642086543' F='PAR(PNT(Sheet.290!Connections.X5,Sheet.290!Connections.Y5))'/><Cell N='BeginY' V='9.933070866141733' U='MM' F='PAR(PNT(Sheet.290!Connections.X5,Sheet.290!Connections.Y5))'/><Cell N='EndX' V='12.06294789901468' F='PAR(PNT(Sheet.239!Connections.X12,Sheet.239!Connections.Y12))'/><Cell N='EndY' V='10.32677165354331' U='MM' F='PAR(PNT(Sheet.239!Connections.X12,Sheet.239!Connections.Y12))'/><Cell N='TextBkgnd' V='#ffffff' F='THEMEGUARD(THEMEVAL("BackgroundColor")+1)'/><Cell N='QuickStyleLineMatrix' V='1'/><Cell N='QuickStyleFillMatrix' V='1'/><Cell N='QuickStyleEffectsMatrix' V='1'/><Cell N='QuickStyleFontMatrix' V='1'/><Cell N='LineColor' V='#000000' F='THEMEGUARD(RGB(0,0,0))'/><Cell N='EndArrow' V='5'/><Section N='Geometry' IX='0'><Cell N='NoFill' V='1'/><Cell N='NoLine' V='0'/><Cell N='NoShow' V='0'/><Cell N='NoSnap' V='0'/><Cell N='NoQuickDrag' V='0'/><Row T='MoveTo' IX='1'><Cell N='X' V='0' U='MM' F='Width*0'/><Cell N='Y' V='0'/></Row><Row T='LineTo' IX='2'><Cell N='X' V='1.444466908516175' U='MM' F='Width*1'/><Cell N='Y' V='0'/></Row></Section></Shape><Shape ID='352' Type='Shape' LineStyle='3' FillStyle='3' TextStyle='3'><Cell N='PinX' V='14.14761568179081' F='(BeginX+EndX)/2'/><Cell N='PinY' V='10.12992125984252' U='MM' F='(BeginY+EndY)/2'/><Cell N='Width' V='1.444466908516172' U='MM' F='SQRT((EndX-BeginX)^2+(EndY-BeginY)^2)'/><Cell N='Height' V='0'/><Cell N='LocPinX' V='0.7222334542580861' U='MM' F='Width*0.5'/><Cell N='LocPinY' V='0' F='Height*0.5'/><Cell N='Angle' V='0.2760505313313562' F='ATAN2(EndY-BeginY,EndX-BeginX)'/><Cell N='FlipX' V='0'/><Cell N='FlipY' V='0'/><Cell N='ResizeMode' V='0'/><Cell N='BeginX' V='13.45272642086543' F='PAR(PNT(Sheet.290!Connections.X5,Sheet.290!Connections.Y5))'/><Cell N='BeginY' V='9.933070866141733' U='MM' F='PAR(PNT(Sheet.290!Connections.X5,Sheet.290!Connections.Y5))'/><Cell N='EndX' V='14.84250494271618' F='PAR(PNT(Sheet.239!Connections.X10,Sheet.239!Connections.Y10))'/><Cell N='EndY' V='10.32677165354331' U='MM' F='PAR(PNT(Sheet.239!Connections.X10,Sheet.239!Connections.Y10))'/><Cell N='TextBkgnd' V='#ffffff' F='THEMEGUARD(THEMEVAL("BackgroundColor")+1)'/><Cell N='QuickStyleLineMatrix' V='1'/><Cell N='QuickStyleFillMatrix' V='1'/><Cell N='QuickStyleEffectsMatrix' V='1'/><Cell N='QuickStyleFontMatrix' V='1'/><Cell N='LineColor' V='#000000' F='THEMEGUARD(RGB(0,0,0))'/><Cell N='EndArrow' V='5'/><Section N='Geometry' IX='0'><Cell N='NoFill' V='1'/><Cell N='NoLine' V='0'/><Cell N='NoShow' V='0'/><Cell N='NoSnap' V='0'/><Cell N='NoQuickDrag' V='0'/><Row T='MoveTo' IX='1'><Cell N='X' V='0' U='MM' F='Width*0'/><Cell N='Y' V='0'/></Row><Row T='LineTo' IX='2'><Cell N='X' V='1.444466908516172' U='MM' F='Width*1'/><Cell N='Y' V='0'/></Row></Section></Shape><Shape ID='353' Type='Shape' LineStyle='1' FillStyle='1' TextStyle='3'><Cell N='PinX' V='16.28515966754156'/><Cell N='PinY' V='9.132560434121936'/><Cell N='Width' V='2.310476815398078'/><Cell N='Height' V='0.2777777777777821'/><Cell N='LocPinX' V='1.155238407699039' F='Width*0.5'/><Cell N='LocPinY' V='0.1388888888888911' F='Height*0.5'/><Cell N='Angle' V='0'/><Cell N='FlipX' V='0'/><Cell N='FlipY' V='0'/><Cell N='ResizeMode' V='0'/><Cell N='EventDblClick' V='0' F='OPENTEXTWIN()'/><Cell N='LinePattern' V='0' F='THEMEGUARD(0)'/><Cell N='FillPattern' V='0' F='THEMEGUARD(0)'/><Cell N='ShdwPattern' V='0' F='THEMEGUARD(0)'/><Cell N='LineGradientEnabled' V='0' F='THEMEGUARD(FALSE)'/><Cell N='FillGradientEnabled' V='0' F='THEMEGUARD(FALSE)'/><Cell N='QuickStyleVariation' V='3'/><Cell N='Relationships' V='0' F='SUM(DEPENDSON(4,REF(),REF()))'/><Cell N='ObjType' V='1'/><Section N='Character'><Row IX='0'><Cell N='Font' V='Times New Roman'/><Cell N='Color' V='#000000' F='THEMEGUARD(RGB(0,0,0))'/><Cell N='Style' V='17'/><Cell N='Size' V='0.1944444444444444' U='PT'/><Cell N='ComplexScriptFont' V='Times New Roman'/></Row><Row IX='1'><Cell N='Font' V='Times New Roman'/><Cell N='Color' V='#000000' F='THEMEGUARD(RGB(0,0,0))'/><Cell N='Style' V='17'/><Cell N='Case' V='0'/><Cell N='Pos' V='0'/><Cell N='FontScale' V='1'/><Cell N='Size' V='0.1944444444444444' U='PT'/><Cell N='DblUnderline' V='0'/><Cell N='Overline' V='0'/><Cell N='Strikethru' V='0'/><Cell N='DoubleStrikethrough' V='0'/><Cell N='Letterspace' V='0'/><Cell N='ColorTrans' V='0'/><Cell N='AsianFont' V='Themed' F='THEMEVAL()'/><Cell N='ComplexScriptFont' V='Times New Roman'/><Cell N='ComplexScriptSize' V='-1'/><Cell N='LangID' V='en-US'/></Row><Row IX='2'><Cell N='Font' V='Times New Roman'/><Cell N='Color' V='#000000' F='THEMEGUARD(RGB(0,0,0))'/><Cell N='Style' V='17'/><Cell N='Case' V='0'/><Cell N='Pos' V='0'/><Cell N='FontScale' V='1'/><Cell N='Size' V='0.1944444444444444' U='PT'/><Cell N='DblUnderline' V='0'/><Cell N='Overline' V='0'/><Cell N='Strikethru' V='0'/><Cell N='DoubleStrikethrough' V='0'/><Cell N='Letterspace' V='0'/><Cell N='ColorTrans' V='0'/><Cell N='AsianFont' V='Themed' F='THEMEVAL()'/><Cell N='ComplexScriptFont' V='Times New Roman'/><Cell N='ComplexScriptSize' V='-1'/><Cell N='LangID' V='zh-CN'/></Row><Row IX='3'><Cell N='Font' V='Times New Roman'/><Cell N='Color' V='#000000' F='THEMEGUARD(RGB(0,0,0))'/><Cell N='Style' V='17'/><Cell N='Case' V='0'/><Cell N='Pos' V='0'/><Cell N='FontScale' V='1'/><Cell N='Size' V='0.1944444444444444' U='PT'/><Cell N='DblUnderline' V='0'/><Cell N='Overline' V='0'/><Cell N='Strikethru' V='0'/><Cell N='DoubleStrikethrough' V='0'/><Cell N='Letterspace' V='0'/><Cell N='ColorTrans' V='0'/><Cell N='AsianFont' V='Themed' F='THEMEVAL()'/><Cell N='ComplexScriptFont' V='Times New Roman'/><Cell N='ComplexScriptSize' V='-1'/><Cell N='LangID' V='en-US'/></Row></Section><Section N='Geometry' IX='0'><Cell N='NoFill' V='0'/><Cell N='NoLine' V='0'/><Cell N='NoShow' V='0'/><Cell N='NoSnap' V='0'/><Cell N='NoQuickDrag' V='0'/><Row T='RelMoveTo' IX='1'><Cell N='X' V='0'/><Cell N='Y' V='0'/></Row><Row T='RelLineTo' IX='2'><Cell N='X' V='1'/><Cell N='Y' V='0'/></Row><Row T='RelLineTo' IX='3'><Cell N='X' V='1'/><Cell N='Y' V='1'/></Row><Row T='RelLineTo' IX='4'><Cell N='X' V='0'/><Cell N='Y' V='1'/></Row><Row T='RelLineTo' IX='5'><Cell N='X' V='0'/><Cell N='Y' V='0'/></Row></Section><Text><cp IX='0'/><pp IX='0'/><tp IX='0'/>Hidden<cp IX='1'/> <cp IX='2'/>L<cp IX='3'/>ayer
</Text></Shape><Shape ID='354' Type='Foreign' LineStyle='2' FillStyle='2' TextStyle='2'><Cell N='PinX' V='16.62430176013882'/><Cell N='PinY' V='10.70097054350416'/><Cell N='Width' V='0.342066957787485'/><Cell N='Height' V='0.2777777777777803'/><Cell N='LocPinX' V='0.1710334788937425' F='Width*0.5'/><Cell N='LocPinY' V='0.1388888888888902' F='Height*0.5'/><Cell N='Angle' V='0'/><Cell N='FlipX' V='0'/><Cell N='FlipY' V='0'/><Cell N='ResizeMode' V='0'/><Cell N='ImgOffsetX' V='0' F='ImgWidth*0'/><Cell N='ImgOffsetY' V='0' F='ImgHeight*0'/><Cell N='ImgWidth' V='0.342066957787485' F='Width*1'/><Cell N='ImgHeight' V='0.2777777777777803' F='Height*1'/><Cell N='ClippingPath' V='' F='No Formula' E='#N/A'/><Cell N='TxtPinX' V='0.1710334788937425' F='Width*0.5'/><Cell N='TxtPinY' V='0' F='Height*0'/><Cell N='TxtWidth' V='0.342066957787485' F='Width*1'/><Cell N='TxtHeight' V='0' F='Height*0'/><Cell N='TxtLocPinX' V='0.1710334788937425' F='TxtWidth*0.5'/><Cell N='TxtLocPinY' V='0' F='TxtHeight*0.5'/><Cell N='TxtAngle' V='0'/><Cell N='VerticalAlign' V='0'/><Section N='Geometry' IX='0'><Cell N='NoFill' V='0'/><Cell N='NoLine' V='0'/><Cell N='NoShow' V='0'/><Cell N='NoSnap' V='0'/><Cell N='NoQuickDrag' V='0'/><Row T='RelMoveTo' IX='1'><Cell N='X' V='0'/><Cell N='Y' V='0'/></Row><Row T='RelLineTo' IX='2'><Cell N='X' V='1'/><Cell N='Y' V='0'/></Row><Row T='RelLineTo' IX='3'><Cell N='X' V='1'/><Cell N='Y' V='1'/></Row><Row T='RelLineTo' IX='4'><Cell N='X' V='0'/><Cell N='Y' V='1'/></Row><Row T='RelLineTo' IX='5'><Cell N='X' V='0'/><Cell N='Y' V='0'/></Row></Section><ForeignData ForeignType='Object' ObjectType='33280' ShowAsIcon='0' ObjectWidth='0.22204724409449' ObjectHeight='0.18031496062992'><Rel r:id='rId3'/></ForeignData></Shape><Shape ID='355' Type='Foreign' LineStyle='2' FillStyle='2' TextStyle='2'><Cell N='PinX' V='16.80314960629921'/><Cell N='PinY' V='8.161417322834645'/><Cell N='Width' V='0.3005309026997125'/><Cell N='Height' V='0.2756642795448899'/><Cell N='LocPinX' V='0.1502654513498563' F='Width*0.5'/><Cell N='LocPinY' V='0.137832139772445' F='Height*0.5'/><Cell N='Angle' V='0'/><Cell N='FlipX' V='0'/><Cell N='FlipY' V='0'/><Cell N='ResizeMode' V='0'/><Cell N='ImgOffsetX' V='0' F='ImgWidth*0'/><Cell N='ImgOffsetY' V='0' F='ImgHeight*0'/><Cell N='ImgWidth' V='0.3005309026997125' F='Width*1'/><Cell N='ImgHeight' V='0.2756642795448899' F='Height*1'/><Cell N='ClippingPath' V='' F='No Formula' E='#N/A'/><Cell N='TxtPinX' V='0.1502654513498563' F='Width*0.5'/><Cell N='TxtPinY' V='0' F='Height*0'/><Cell N='TxtWidth' V='0.3005309026997125' F='Width*1'/><Cell N='TxtHeight' V='0' F='Height*0'/><Cell N='TxtLocPinX' V='0.1502654513498563' F='TxtWidth*0.5'/><Cell N='TxtLocPinY' V='0' F='TxtHeight*0.5'/><Cell N='TxtAngle' V='0'/><Cell N='VerticalAlign' V='0'/><Section N='Geometry' IX='0'><Cell N='NoFill' V='0'/><Cell N='NoLine' V='0'/><Cell N='NoShow' V='0'/><Cell N='NoSnap' V='0'/><Cell N='NoQuickDrag' V='0'/><Row T='RelMoveTo' IX='1'><Cell N='X' V='0'/><Cell N='Y' V='0'/></Row><Row T='RelLineTo' IX='2'><Cell N='X' V='1'/><Cell N='Y' V='0'/></Row><Row T='RelLineTo' IX='3'><Cell N='X' V='1'/><Cell N='Y' V='1'/></Row><Row T='RelLineTo' IX='4'><Cell N='X' V='0'/><Cell N='Y' V='1'/></Row><Row T='RelLineTo' IX='5'><Cell N='X' V='0'/><Cell N='Y' V='0'/></Row></Section><ForeignData ForeignType='Object' ObjectType='33280' ShowAsIcon='0' ObjectWidth='0.16653543307087' ObjectHeight='0.15275590551181'><Rel r:id='rId4'/></ForeignData></Shape><Shape ID='356' Type='Foreign' LineStyle='2' FillStyle='2' TextStyle='2'><Cell N='PinX' V='15.89645669291339'/><Cell N='PinY' V='9.663218800618648'/><Cell N='Width' V='0.2732283464566929'/><Cell N='Height' V='0.2732283464566929'/><Cell N='LocPinX' V='0.1366141732283464' F='Width*0.5'/><Cell N='LocPinY' V='0.1366141732283464' F='Height*0.5'/><Cell N='Angle' V='0'/><Cell N='FlipX' V='0'/><Cell N='FlipY' V='0'/><Cell N='ResizeMode' V='0'/><Cell N='ImgOffsetX' V='0' F='ImgWidth*0'/><Cell N='ImgOffsetY' V='0' F='ImgHeight*0'/><Cell N='ImgWidth' V='0.2732283464566929' F='Width*1'/><Cell N='ImgHeight' V='0.2732283464566929' F='Height*1'/><Cell N='ClippingPath' V='' F='No Formula' E='#N/A'/><Cell N='TxtPinX' V='0.1366141732283464' F='Width*0.5'/><Cell N='TxtPinY' V='0' F='Height*0'/><Cell N='TxtWidth' V='0.2732283464566929' F='Width*1'/><Cell N='TxtHeight' V='0' F='Height*0'/><Cell N='TxtLocPinX' V='0.1366141732283464' F='TxtWidth*0.5'/><Cell N='TxtLocPinY' V='0' F='TxtHeight*0.5'/><Cell N='TxtAngle' V='0'/><Cell N='VerticalAlign' V='0'/><Section N='Geometry' IX='0'><Cell N='NoFill' V='0'/><Cell N='NoLine' V='0'/><Cell N='NoShow' V='0'/><Cell N='NoSnap' V='0'/><Cell N='NoQuickDrag' V='0'/><Row T='RelMoveTo' IX='1'><Cell N='X' V='0'/><Cell N='Y' V='0'/></Row><Row T='RelLineTo' IX='2'><Cell N='X' V='1'/><Cell N='Y' V='0'/></Row><Row T='RelLineTo' IX='3'><Cell N='X' V='1'/><Cell N='Y' V='1'/></Row><Row T='RelLineTo' IX='4'><Cell N='X' V='0'/><Cell N='Y' V='1'/></Row><Row T='RelLineTo' IX='5'><Cell N='X' V='0'/><Cell N='Y' V='0'/></Row></Section><ForeignData ForeignType='Object' ObjectType='33280' ShowAsIcon='0' ObjectWidth='0.15275590551181' ObjectHeight='0.15275590551181'><Rel r:id='rId5'/></ForeignData></Shape><Shape ID='357' Type='Foreign' LineStyle='2' FillStyle='2' TextStyle='2'><Cell N='PinX' V='14.69015747369222'/><Cell N='PinY' V='8.774394827734632'/><Cell N='Width' V='0.866141732283463'/><Cell N='Height' V='0.3129185148599484'/><Cell N='LocPinX' V='0.4330708661417315' F='Width*0.5'/><Cell N='LocPinY' V='0.1564592574299742' F='Height*0.5'/><Cell N='Angle' V='0'/><Cell N='FlipX' V='0'/><Cell N='FlipY' V='0'/><Cell N='ResizeMode' V='0'/><Cell N='ImgOffsetX' V='0' F='ImgWidth*0'/><Cell N='ImgOffsetY' V='0' F='ImgHeight*0'/><Cell N='ImgWidth' V='0.866141732283463' F='Width*1'/><Cell N='ImgHeight' V='0.3129185148599484' F='Height*1'/><Cell N='ClippingPath' V='' F='No Formula' E='#N/A'/><Cell N='TxtPinX' V='0.4330708661417315' F='Width*0.5'/><Cell N='TxtPinY' V='0' F='Height*0'/><Cell N='TxtWidth' V='0.866141732283463' F='Width*1'/><Cell N='TxtHeight' V='0' F='Height*0'/><Cell N='TxtLocPinX' V='0.4330708661417315' F='TxtWidth*0.5'/><Cell N='TxtLocPinY' V='0' F='TxtHeight*0.5'/><Cell N='TxtAngle' V='0'/><Cell N='VerticalAlign' V='0'/><Section N='Geometry' IX='0'><Cell N='NoFill' V='0'/><Cell N='NoLine' V='0'/><Cell N='NoShow' V='0'/><Cell N='NoSnap' V='0'/><Cell N='NoQuickDrag' V='0'/><Row T='RelMoveTo' IX='1'><Cell N='X' V='0'/><Cell N='Y' V='0'/></Row><Row T='RelLineTo' IX='2'><Cell N='X' V='1'/><Cell N='Y' V='0'/></Row><Row T='RelLineTo' IX='3'><Cell N='X' V='1'/><Cell N='Y' V='1'/></Row><Row T='RelLineTo' IX='4'><Cell N='X' V='0'/><Cell N='Y' V='1'/></Row><Row T='RelLineTo' IX='5'><Cell N='X' V='0'/><Cell N='Y' V='0'/></Row></Section><ForeignData ForeignType='Object' ObjectType='33280' ShowAsIcon='0' ObjectWidth='0.65275590551181' ObjectHeight='0.23582677165354'><Rel r:id='rId6'/></ForeignData></Shape><Shape ID='358' Type='Foreign' LineStyle='2' FillStyle='2' TextStyle='2'><Cell N='PinX' V='15.06368111665514'/><Cell N='PinY' V='10.09569486502894'/><Cell N='Width' V='0.931633915507204'/><Cell N='Height' V='0.3042795612807062'/><Cell N='LocPinX' V='0.465816957753602' F='Width*0.5'/><Cell N='LocPinY' V='0.1521397806403531' F='Height*0.5'/><Cell N='Angle' V='0'/><Cell N='FlipX' V='0'/><Cell N='FlipY' V='0'/><Cell N='ResizeMode' V='0'/><Cell N='ImgOffsetX' V='0' F='ImgWidth*0'/><Cell N='ImgOffsetY' V='0' F='ImgHeight*0'/><Cell N='ImgWidth' V='0.931633915507204' F='Width*1'/><Cell N='ImgHeight' V='0.3042795612807062' F='Height*1'/><Cell N='ClippingPath' V='' F='No Formula' E='#N/A'/><Cell N='TxtPinX' V='0.465816957753602' F='Width*0.5'/><Cell N='TxtPinY' V='0' F='Height*0'/><Cell N='TxtWidth' V='0.931633915507204' F='Width*1'/><Cell N='TxtHeight' V='0' F='Height*0'/><Cell N='TxtLocPinX' V='0.465816957753602' F='TxtWidth*0.5'/><Cell N='TxtLocPinY' V='0' F='TxtHeight*0.5'/><Cell N='TxtAngle' V='0'/><Cell N='VerticalAlign' V='0'/><Section N='Geometry' IX='0'><Cell N='NoFill' V='0'/><Cell N='NoLine' V='0'/><Cell N='NoShow' V='0'/><Cell N='NoSnap' V='0'/><Cell N='NoQuickDrag' V='0'/><Row T='RelMoveTo' IX='1'><Cell N='X' V='0'/><Cell N='Y' V='0'/></Row><Row T='RelLineTo' IX='2'><Cell N='X' V='1'/><Cell N='Y' V='0'/></Row><Row T='RelLineTo' IX='3'><Cell N='X' V='1'/><Cell N='Y' V='1'/></Row><Row T='RelLineTo' IX='4'><Cell N='X' V='0'/><Cell N='Y' V='1'/></Row><Row T='RelLineTo' IX='5'><Cell N='X' V='0'/><Cell N='Y' V='0'/></Row></Section><ForeignData ForeignType='Object' ObjectType='33280' ShowAsIcon='0' ObjectWidth='0.72204724409449' ObjectHeight='0.23582677165354'><Rel r:id='rId7'/></ForeignData></Shape></Shapes><Connects><Connect FromSheet='352' FromCell='EndX' FromPart='12' ToSheet='239' ToCell='Connections.X10' ToPart='109'/><Connect FromSheet='348' FromCell='BeginX' FromPart='9' ToSheet='319' ToCell='Connections.X5' ToPart='104'/><Connect FromSheet='348' FromCell='EndX' FromPart='12' ToSheet='290' ToCell='Connections.X12' ToPart='111'/><Connect FromSheet='349' FromCell='BeginX' FromPart='9' ToSheet='319' ToCell='Connections.X5' ToPart='104'/><Connect FromSheet='349' FromCell='EndX' FromPart='12' ToSheet='290' ToCell='Connections.X10' ToPart='109'/><Connect FromSheet='350' FromCell='BeginX' FromPart='9' ToSheet='319' ToCell='Connections.X5' ToPart='104'/><Connect FromSheet='350' FromCell='EndX' FromPart='12' ToSheet='290' ToCell='Connections.X11' ToPart='110'/><Connect FromSheet='351' FromCell='BeginX' FromPart='9' ToSheet='290' ToCell='Connections.X5' ToPart='104'/><Connect FromSheet='351' FromCell='EndX' FromPart='12' ToSheet='239' ToCell='Connections.X12' ToPart='111'/><Connect FromSheet='352' FromCell='BeginX' FromPart='9' ToSheet='290' ToCell='Connections.X5' ToPart='104'/></Connects></PageContents>
